# Supplementary material for: Genome-Wide Screening Reveals the Oncolytic Mechanism of Newcastle Disease Virus in a Human Colonic Carcinoma Cell Line
Source: Viruses. 2025 Jul 25;17(8):1043. doi: 10.3390/v17081043 (PMC12390116; doi:10.3390/v17081043)
Supplement: Supplementary file 1 [file viruses-17-01043-s001.zip › Table S1.xlsx]

## Sheet: Sheet1
906 significant genes identified by genome-wide CRISPR-based screen
425 positive selection genes, p < 0.05				481 negetive selection genes, p < 0.05
Symbol	NGenes	Direction	PValue	Symbol	NGenes	Direction	PValue
OLFML2A	6	Up	0.00233709	HELT	6	Down	0.00197118
MAGI1	6	Up	0.00341104	SPTAN1	6	Down	0.00215482
IQGAP2	6	Up	0.00365047	GCSH	6	Down	0.00301751
DPH5	6	Up	0.00393134	MTERFD1	6	Down	0.00313909
NDUFV1	6	Up	0.00400995	GAMT	6	Down	0.00316558
SETX	6	Up	0.00417559	ANKRD13D	6	Down	0.0032657
TMEM39B	6	Up	0.00422486	DUS1L	6	Down	0.00358442
SMO	6	Up	0.00453428	IDNK	6	Down	0.00413551
IFNL1	6	Up	0.00475258	NDUFV3	6	Down	0.00432116
FBXO2	6	Up	0.00499818	BSDC1	6	Down	0.00436351
FAM120A	6	Up	0.00505412	GOLT1A	6	Down	0.00440208
KRT80	6	Up	0.00509952	E4F1	6	Down	0.00465038
SNX5	6	Up	0.00511088	NRF1	6	Down	0.00473812
CEP78	6	Up	0.00520511	INPP5F	6	Down	0.00476733
CHRNA5	6	Up	0.00532889	YPEL4	6	Down	0.00488029
RGS10	6	Up	0.00533421	MIER3	6	Down	0.00499444
ST6GAL2	6	Up	0.00553266	LOC643669	6	Down	0.00529547
SKAP2	6	Up	0.00593478	QRICH2	6	Down	0.0053861
PLOD2	6	Up	0.00605823	FOXP1	6	Down	0.00548014
ANKIB1	6	Up	0.00612231	FERMT2	6	Down	0.00552715
MAPRE3	6	Up	0.00633965	ZNF565	6	Down	0.00571784
TRIP10	6	Up	0.00645487	ACAD11	6	Down	0.0057502
CEP290	6	Up	0.00654735	TNFRSF1A	6	Down	0.0057561
RALGAPB	6	Up	0.00655924	DHRS4L1	6	Down	0.00627306
PLEKHA6	6	Up	0.00659057	PCYT2	6	Down	0.00639632
LOC388849	6	Up	0.00711157	MXRA8	6	Down	0.00640912
SMURF1	6	Up	0.00753939	GHRL	6	Down	0.00663909
TEX30	6	Up	0.00757394	OR5H14	6	Down	0.00680431
BNIPL	6	Up	0.00791772	ERV3-1	6	Down	0.00690777
CXorf40A	6	Up	0.00794314	hsa-mir-548at	4	Down	0.00694063
PIGQ	6	Up	0.00803217	PGBD4	6	Down	0.00704566
HOXA2	6	Up	0.00810689	MRPL24	6	Down	0.00738842
KRTAP4-12	6	Up	0.00817818	RAB11FIP5	6	Down	0.00752207
C1orf65	6	Up	0.00829791	NOX3	6	Down	0.00764171
C2orf49	6	Up	0.00834223	CAMKMT	6	Down	0.00765035
INHBA	6	Up	0.00836468	SHC3	6	Down	0.00804266
SLC19A2	6	Up	0.00837597	2025-09-06	6	Down	0.0080687
ZNFX1	6	Up	0.00841939	WIPF2	6	Down	0.00813295
TRAP1	6	Up	0.00846968	hsa-mir-7114	4	Down	0.00843797
PPIL6	6	Up	0.00855072	RYR2	6	Down	0.00852484
PSG4	6	Up	0.0085834	PFKFB4	6	Down	0.00857815
FBXO46	6	Up	0.00866429	MMD2	6	Down	0.00862559
SNX7	6	Up	0.00871665	IKBKE	6	Down	0.00900688
DLX6	6	Up	0.00881734	PBX4	6	Down	0.00901294
FAM160B2	6	Up	0.00881812	ZNF319	6	Down	0.00904928
SYNE1	6	Up	0.00898808	KRT2	6	Down	0.00908234
LOC152586	6	Up	0.00901064	hsa-mir-330	4	Down	0.0091519
LPHN1	6	Up	0.00928488	CAMK2G	6	Down	0.00919007
LONP2	6	Up	0.00950042	PLS1	6	Down	0.0092148
SLC24A3	6	Up	0.00970259	MSMP	6	Down	0.00937765
NCAM1	6	Up	0.0102662	TRIM64B	4	Down	0.00941076
CLIP4	6	Up	0.0103058	ZMAT5	6	Down	0.00959403
TRPM2	6	Up	0.0104211	MPC1	6	Down	0.00962651
GPR3	6	Up	0.0104934	TMEM59	6	Down	0.00973495
CCDC59	6	Up	0.010791	THRAP3	6	Down	0.00978789
KHK	6	Up	0.010886	TSSC4	6	Down	0.00981055
CDK14	6	Up	0.0109626	SRSF3	6	Down	0.00992956
KRT4	6	Up	0.0111078	GLIPR1L2	6	Down	0.00997652
KLHL24	6	Up	0.0111693	TWF1	6	Down	0.0100934
OR1M1	6	Up	0.0113434	CRISP2	6	Down	0.0101685
hsa-mir-7706	4	Up	0.0114489	HYAL1	6	Down	0.0103073
FAM163A	6	Up	0.0115693	WDR35	6	Down	0.010402
USP27X	6	Up	0.011601	NR3C2	6	Down	0.0104196
SGCB	6	Up	0.0116992	VWC2	4	Down	0.0104244
POU6F2	6	Up	0.0117472	DEFB115	6	Down	0.0104358
SLC19A1	6	Up	0.0118549	ZMYM5	6	Down	0.010665
HAMP	6	Up	0.0121784	ESRRG	6	Down	0.010678
CYP51A1	6	Up	0.0121855	HBD	6	Down	0.0109015
TMEM174	6	Up	0.0124634	ELMO2	6	Down	0.0112927
CACNA1B	6	Up	0.0125166	CPSF3L	6	Down	0.0112946
CHCHD4	6	Up	0.0125806	COX8A	6	Down	0.011319
hsa-mir-708	4	Up	0.0127397	MAST1	6	Down	0.0114586
GALNT1	6	Up	0.0128824	GDAP1L1	6	Down	0.0115261
hsa-mir-1910	4	Up	0.0134052	FOXD3	6	Down	0.0116612
CCDC73	5	Up	0.0136047	TNFRSF18	6	Down	0.0117367
LDLRAD2	6	Up	0.0136723	MID1IP1	6	Down	0.0117396
SNX25	6	Up	0.0136773	ORM1	6	Down	0.0118918
NDUFA1	6	Up	0.0137292	SET	6	Down	0.0121907
ANKRD18B	6	Up	0.0138585	C16orf45	6	Down	0.0124262
ADAM28	6	Up	0.0140266	C7orf60	6	Down	0.0124365
SSR3	6	Up	0.0140325	SKIV2L	6	Down	0.012523
TNFRSF11A	6	Up	0.0140454	CCNDBP1	6	Down	0.0126979
S100A7A	6	Up	0.0141192	EXOSC7	6	Down	0.0127334
TNFRSF17	6	Up	0.0142361	GCNT7	6	Down	0.0127425
hsa-mir-5095	4	Up	0.0143904	ALDH3A1	6	Down	0.0128358
KCNMB4	6	Up	0.0144953	hsa-mir-6796	4	Down	0.0129708
AP3B2	6	Up	0.014584	BUB1B	6	Down	0.0130732
CAPNS1	6	Up	0.0145924	OR2Y1	6	Down	0.0132662
CREBZF	6	Up	0.0148591	PLXNB3	6	Down	0.0136685
SLC22A5	6	Up	0.0148607	TAPBPL	6	Down	0.0139927
PPCS	6	Up	0.0148815	SSH1	6	Down	0.0141597
TRPV2	6	Up	0.0148839	BRD8	6	Down	0.0143209
WDR26	6	Up	0.0150293	DCDC2	6	Down	0.0145421
ESRRB	6	Up	0.0151972	SPANXN1	6	Down	0.0146238
TTC5	6	Up	0.0157486	UNG	6	Down	0.0148319
DCDC2B	6	Up	0.0158642	hsa-mir-4730	4	Down	0.0149685
NKX2-5	6	Up	0.0159963	PPP1R3F	6	Down	0.0150032
TTI2	6	Up	0.0161209	MPPED2	6	Down	0.0151406
USP6NL	6	Up	0.0162049	RBM5	6	Down	0.0152817
ZNF276	6	Up	0.0162859	FPR2	6	Down	0.0154329
SAR1B	6	Up	0.0166515	SIGLEC5	6	Down	0.0156304
CORT	6	Up	0.0167232	VPS39	6	Down	0.0156718
CD40	6	Up	0.0167315	TDRD7	6	Down	0.0157957
MRPS23	6	Up	0.0167738	OR6X1	6	Down	0.0158833
U2SURP	6	Up	0.0167855	CASP9	6	Down	0.0160017
DOK4	6	Up	0.0169504	APLNR	6	Down	0.0160028
FITM2	6	Up	0.0169764	PRSS16	6	Down	0.0160572
VPS45	6	Up	0.0170748	ZCCHC14	6	Down	0.0161513
PUS7	6	Up	0.017082	C10orf95	6	Down	0.0164258
ZNF491	6	Up	0.0172067	DDX59	6	Down	0.0167684
OSCP1	4	Up	0.0173244	MTO1	6	Down	0.0169142
EXOSC9	6	Up	0.0176554	PHKG2	6	Down	0.0169344
GPSM1	6	Up	0.0177024	hsa-mir-379	4	Down	0.0169993
HIST1H2BH	6	Up	0.0177163	CST9	6	Down	0.0170408
SLC39A13	6	Up	0.0178312	ZNF250	6	Down	0.017194
CDC42SE2	6	Up	0.0178387	EFCAB9	6	Down	0.0172358
SURF4	6	Up	0.0178769	hsa-mir-2277	4	Down	0.0174383
SHISA4	6	Up	0.0180895	CHST13	6	Down	0.0174994
FBXO30	6	Up	0.0181377	OR51B2	6	Down	0.0175333
CTBP2	6	Up	0.018183	CCDC43	6	Down	0.017622
RIMS1	6	Up	0.0183495	hsa-mir-3190	4	Down	0.0177206
HS3ST2	6	Up	0.0185137	XBP1	6	Down	0.0177446
C3orf22	6	Up	0.0185907	PDCD2L	6	Down	0.0177461
DCAF11	6	Up	0.0186488	GOSR2	6	Down	0.0177636
IL17F	6	Up	0.0188018	RILPL1	6	Down	0.0179365
ZCCHC12	6	Up	0.0188104	RBP3	6	Down	0.0180295
NR1I3	4	Up	0.0188548	EOGT	6	Down	0.0180743
OR2T5	4	Up	0.018955	NDUFB6	6	Down	0.0181048
TES	6	Up	0.0191655	hsa-mir-5586	4	Down	0.01813
TYW5	6	Up	0.0192657	hsa-mir-490	4	Down	0.0182482
RPL10	6	Up	0.01935	ADRA2B	6	Down	0.0183099
SLC39A3	6	Up	0.0193648	MAL2	6	Down	0.0183938
CHD9	6	Up	0.0194217	hsa-mir-1913	4	Down	0.0184378
AK5	6	Up	0.0194713	NLGN4X	6	Down	0.0185359
FAM78B	6	Up	0.0196181	SDC1	6	Down	0.0186483
AAGAB	6	Up	0.0197197	TMEM169	6	Down	0.018668
UGT2B15	6	Up	0.0200021	C11orf42	6	Down	0.0187117
PTTG1IP	6	Up	0.020103	TLCD1	6	Down	0.0187704
PCGF5	6	Up	0.020135	GABRB2	6	Down	0.018915
CHRM2	6	Up	0.0202859	C9orf57	6	Down	0.0189527
SETD5	6	Up	0.020318	PHGR1	6	Down	0.0190841
AIM1	6	Up	0.0203814	hsa-mir-211	4	Down	0.019189
SCGB3A1	6	Up	0.0204058	ARMCX1	6	Down	0.019583
AVPI1	6	Up	0.0204396	LARS	6	Down	0.0196291
ANKRD49	6	Up	0.0206642	ARL9	6	Down	0.0196484
ZAK	6	Up	0.0208236	SLC37A2	6	Down	0.0197092
MRPL20	6	Up	0.0210136	PRKD3	6	Down	0.0198833
SULT1C3	6	Up	0.0210977	MAK16	6	Down	0.020019
TP53TG3	6	Up	0.0212072	SCN3B	6	Down	0.0200628
IFNA16	6	Up	0.021233	CAMK1D	6	Down	0.0201398
PCDH10	6	Up	0.0213238	SCNN1B	6	Down	0.0202487
MXRA5	6	Up	0.0214563	RHOA	6	Down	0.0203935
ATP1B1	6	Up	0.0214664	F2	6	Down	0.0204142
ZNF534	6	Up	0.0214775	PDK2	6	Down	0.0204457
ARRDC5	6	Up	0.0219389	hsa-mir-4672	4	Down	0.0205355
RAET1L	6	Up	0.0219503	PLXDC1	6	Down	0.0206472
MAP1LC3A	4	Up	0.021968	TNFAIP3	6	Down	0.0206673
RAPGEF3	6	Up	0.0219987	MYL1	6	Down	0.0206682
CYP3A7	6	Up	0.0220483	RSRC2	6	Down	0.0207878
hsa-mir-4666b	4	Up	0.022311	AGPAT4	6	Down	0.0210161
ACER1	6	Up	0.0223353	ANKRD9	6	Down	0.0210312
WDR45B	6	Up	0.0223492	FBXO16	6	Down	0.0210447
TMTC3	6	Up	0.0226177	OR8J3	6	Down	0.021197
hsa-mir-4446	4	Up	0.022844	hsa-mir-6077-1	4	Down	0.0212007
EIF4A2	6	Up	0.0229715	OR1A1	6	Down	0.0212684
hsa-mir-7845	4	Up	0.023148	PAK1	6	Down	0.0213219
EPB41L4B	6	Up	0.0231496	MFRP	6	Down	0.0213358
AKNA	6	Up	0.0232222	PATL1	6	Down	0.0214169
RAPGEF6	6	Up	0.0233583	FOXD1	6	Down	0.021544
hsa-mir-6791	4	Up	0.0233989	hsa-mir-3689a	4	Down	0.0216648
ASB4	6	Up	0.0235767	PXN	6	Down	0.0217517
SREBF2	6	Up	0.0236046	OR2AT4	6	Down	0.0217787
RNF4	6	Up	0.0236908	FBXL7	6	Down	0.0218816
HOXA9	6	Up	0.0238447	CD52	6	Down	0.0220001
NRG4	6	Up	0.0238457	TAX1BP3	6	Down	0.0224271
MVD	6	Up	0.0238611	GRAMD2	6	Down	0.0225108
CLEC14A	6	Up	0.0243174	CLDN23	6	Down	0.0225256
FUZ	6	Up	0.0243337	DNAJA2	6	Down	0.0226398
hsa-mir-4663	4	Up	0.0243814	DLGAP3	6	Down	0.0226935
TCF21	6	Up	0.0246473	IMPA1	6	Down	0.0228128
hsa-mir-8061	4	Up	0.024649	RAD51D	6	Down	0.0228267
CYP2J2	6	Up	0.0247788	ANKK1	6	Down	0.0229277
RXRA	6	Up	0.0249157	CD3EAP	6	Down	0.0229861
RAP2B	6	Up	0.025099	BRAT1	6	Down	0.023161
hsa-mir-378i	4	Up	0.025147	WDR76	6	Down	0.023247
PDE7B	6	Up	0.025307	SCRG1	6	Down	0.0232544
ZNF91	6	Up	0.0253197	DPY19L2	6	Down	0.0232749
INPP5K	6	Up	0.0254021	GYG1	6	Down	0.0232762
PTGER3	6	Up	0.0259371	TCP1	6	Down	0.0232966
FAM129C	6	Up	0.0259396	RFC5	6	Down	0.0234782
C16orf90	6	Up	0.02595	RPL11	6	Down	0.0235025
MICALCL	6	Up	0.0259556	GHITM	6	Down	0.0235732
PARP11	6	Up	0.025974	hsa-mir-6081	4	Down	0.023678
NCOA5	6	Up	0.0261928	hsa-mir-95	4	Down	0.0236944
CRKL	6	Up	0.0263696	FLNA	6	Down	0.0236946
EPGN	6	Up	0.0264771	TEF	6	Down	0.0237521
B4GALNT4	6	Up	0.0265379	MYNN	6	Down	0.0238363
SLC30A3	6	Up	0.0265863	ALDOB	6	Down	0.0241497
hsa-mir-4421	4	Up	0.0265918	LCAT	6	Down	0.0241753
SRRD	6	Up	0.0268604	hsa-mir-2116	4	Down	0.0244689
CD5L	6	Up	0.0269917	C15orf43	6	Down	0.0245166
GBX1	6	Up	0.0269925	C1QBP	6	Down	0.0246254
hsa-mir-4737	4	Up	0.0269926	OR56A5	6	Down	0.0247154
VARS2	6	Up	0.0270061	SUPT16H	6	Down	0.024988
PLAUR	6	Up	0.0270236	STAC3	6	Down	0.0250899
PPARG	6	Up	0.0273652	CDK13	6	Down	0.0251004
PLVAP	6	Up	0.0274524	ST6GALNAC1	6	Down	0.0251862
ZNF728	5	Up	0.0276633	PROL1	6	Down	0.0251909
NSFL1C	6	Up	0.0284204	NNAT	6	Down	0.0252617
hsa-mir-6786	4	Up	0.0284239	PSMB8	6	Down	0.0253031
TAF11	6	Up	0.028428	CENPC	4	Down	0.0255437
ASUN	6	Up	0.0285461	hsa-mir-30c-2	4	Down	0.0255444
ZNF629	6	Up	0.0286222	IFI27L2	6	Down	0.0256009
PPM1J	6	Up	0.0287183	C1QTNF4	6	Down	0.0256139
SLC9A3R2	6	Up	0.0289262	ARPC1B	6	Down	0.0258116
MYO1A	6	Up	0.0289378	hsa-mir-1825	4	Down	0.025832
ANP32D	6	Up	0.0289714	DGKK	6	Down	0.0258356
DMXL2	6	Up	0.0289918	FUCA2	6	Down	0.0259282
hsa-mir-645	4	Up	0.0290395	CKS2	6	Down	0.0259627
hsa-mir-6859-1	4	Up	0.0291693	hsa-mir-302d	4	Down	0.0260807
STC2	6	Up	0.0293059	PRAMEF4	6	Down	0.0261694
COX11	6	Up	0.0293156	DCP1B	6	Down	0.0262882
GPATCH8	6	Up	0.0293688	GAL3ST3	6	Down	0.0263433
PRR11	6	Up	0.0293838	FAM46C	6	Down	0.0263854
TGS1	6	Up	0.0294176	C9orf156	6	Down	0.0264939
DIRC1	6	Up	0.0296695	ENSA	6	Down	0.0264984
PDE1B	6	Up	0.029958	BAI3	6	Down	0.0266123
TRAF1	5	Up	0.0300083	TNFSF13	6	Down	0.0266614
CD300LD	6	Up	0.0300319	SPACA5	6	Down	0.0267207
GMFB	5	Up	0.0301345	WDR16	6	Down	0.02677
MR1	6	Up	0.030511	hsa-mir-4661	4	Down	0.0267914
SLCO1A2	6	Up	0.030623	hsa-mir-7155	4	Down	0.0268152
ALDH9A1	6	Up	0.0307096	FAM167A	6	Down	0.0268417
TNFRSF8	6	Up	0.0308997	SPRYD3	6	Down	0.026867
OR51I1	6	Up	0.0309532	HIST2H2BF	6	Down	0.0269703
ADAMTS17	6	Up	0.031139	hsa-mir-8087	4	Down	0.0269995
PPT1	6	Up	0.0311577	STX12	6	Down	0.0270158
ROPN1	6	Up	0.0312764	DAB1	6	Down	0.0270612
DSPP	6	Up	0.0313092	SYMPK	6	Down	0.0270757
TOP2B	6	Up	0.0314037	METRNL	6	Down	0.0270931
DGAT2	6	Up	0.031505	CUEDC2	6	Down	0.0272982
GADD45A	6	Up	0.0318188	THEMIS	6	Down	0.0275341
KIAA1024L	6	Up	0.0318354	PURA	6	Down	0.0276117
OR2W1	4	Up	0.0318612	ABP1	6	Down	0.0276126
hsa-mir-892c	4	Up	0.0319242	HRH1	6	Down	0.0276381
PI4K2B	6	Up	0.0319806	hsa-mir-940	4	Down	0.0277224
hsa-mir-7851	4	Up	0.0319837	MAGEC2	6	Down	0.0279878
SGTB	6	Up	0.0319934	ZNF34	6	Down	0.0280743
SOD2	6	Up	0.0320052	ASPHD1	6	Down	0.0281643
GLIS1	6	Up	0.0320429	EYA3	6	Down	0.0281743
SH2B3	6	Up	0.0322165	BLMH	6	Down	0.0282124
SH2D2A	6	Up	0.032358	BPIFA3	6	Down	0.0282152
hsa-mir-8064	4	Up	0.0324468	PKN1	6	Down	0.0282521
CYTIP	6	Up	0.0325607	DNAJC2	6	Down	0.0285005
ZMYM6NB	6	Up	0.0326623	hsa-mir-548aa-1	4	Down	0.0285852
HIPK2	6	Up	0.0328339	ZHX1	6	Down	0.0287348
CD14	6	Up	0.0328622	C11orf49	6	Down	0.0288563
SUCLA2	6	Up	0.0328695	C6orf170	6	Down	0.0289529
hsa-mir-1306	4	Up	0.0330396	hsa-mir-6807	4	Down	0.029054
hsa-mir-3173	4	Up	0.0330883	RHOBTB2	6	Down	0.029055
LYST	6	Up	0.033173	hsa-mir-4295	4	Down	0.0290602
RSPO2	6	Up	0.0332944	RGSL1	6	Down	0.029151
POLR2G	6	Up	0.0333267	PDP1	6	Down	0.0291687
JPH4	6	Up	0.0333918	hsa-mir-4436b-1	4	Down	0.0291966
VEZT	6	Up	0.033447	MDFI	6	Down	0.0293264
CFLAR	6	Up	0.0335427	ACAT2	6	Down	0.0293512
STRADA	6	Up	0.033607	ZAP70	6	Down	0.0296447
RGPD2	4	Up	0.0339176	CENPW	6	Down	0.0296473
hsa-mir-133a-2	4	Up	0.0339686	RAPGEF5	6	Down	0.0298031
EPS8L1	6	Up	0.0340422	HSF1	6	Down	0.0298413
SVOP	6	Up	0.0342894	CLPS	6	Down	0.0298537
OR4K5	6	Up	0.0343304	AMELY	5	Down	0.030122
CCDC15	6	Up	0.0345172	KLF15	6	Down	0.0301837
IGSF22	6	Up	0.0345386	PYGO2	6	Down	0.0302409
KIAA1456	6	Up	0.0345386	AP5M1	6	Down	0.0304973
TTC9C	6	Up	0.034647	PBOV1	6	Down	0.0305329
CCDC33	6	Up	0.0348112	SYTL3	6	Down	0.0307036
AKR1C2	5	Up	0.0348366	BRWD1	6	Down	0.0307049
ZNF571	6	Up	0.0348973	FAM53A	6	Down	0.0310435
RFX3	6	Up	0.034945	TBC1D15	6	Down	0.0310464
UBOX5	6	Up	0.0349802	hsa-mir-5695	4	Down	0.0311191
TRIM69	6	Up	0.0349907	CTRL	6	Down	0.0312573
RB1CC1	6	Up	0.0350477	ENPP3	6	Down	0.0313455
USP17L4	4	Up	0.0354207	hsa-mir-3157	4	Down	0.03145
CMSS1	6	Up	0.0354251	AR	6	Down	0.0314804
hsa-mir-4735	4	Up	0.0358162	MFNG	6	Down	0.0314907
IL17D	6	Up	0.0359181	EFNA2	5	Down	0.0316428
DENND1B	6	Up	0.035932	hsa-mir-6832	4	Down	0.0318399
SULT1C2	6	Up	0.035952	MMEL1	6	Down	0.0318701
C14orf37	6	Up	0.0359735	C17orf105	6	Down	0.031938
H1FNT	6	Up	0.0360039	CLEC18B	4	Down	0.0319753
TIGD1	6	Up	0.0364511	SLC25A38	6	Down	0.0320702
UNC119B	6	Up	0.036592	B3GALTL	6	Down	0.0320888
FETUB	6	Up	0.0367035	CTSO	6	Down	0.0323119
FMR1NB	6	Up	0.0367036	hsa-mir-4455	4	Down	0.0323643
hsa-mir-4713	4	Up	0.0367294	ZNF320	5	Down	0.032403
KIAA1841	6	Up	0.0368444	MNT	6	Down	0.0324313
FNDC9	6	Up	0.0368559	TRNT1	6	Down	0.0330235
HMGB2	6	Up	0.0369453	CHST12	6	Down	0.0331173
TUB	6	Up	0.0369745	PDCD1LG2	6	Down	0.0332059
VENTX	6	Up	0.0373065	CPN1	6	Down	0.033224
TTC38	6	Up	0.03732	LRP5	6	Down	0.0333411
TENC1	6	Up	0.0373811	AGXT2L1	6	Down	0.0333813
PRPF4	6	Up	0.0374236	MRGPRF	6	Down	0.0333847
MAP7	6	Up	0.0374956	UBXN7	6	Down	0.0334619
PPP2R3B_X	6	Up	0.0376711	JUN	6	Down	0.0337532
ATP5O	6	Up	0.0379896	hsa-mir-6837	4	Down	0.0337784
hsa-mir-4678	4	Up	0.0380166	TLN2	6	Down	0.0338892
TSPAN1	6	Up	0.0380878	hsa-mir-4296	4	Down	0.0339829
SLC52A2	6	Up	0.0380976	XPNPEP3	6	Down	0.033991
LINS	6	Up	0.0383032	KIAA0232	6	Down	0.0340547
PNPLA2	6	Up	0.0383646	MS4A8	6	Down	0.0341772
hsa-mir-628	4	Up	0.0383844	TCEB3B	6	Down	0.0342138
CD302	6	Up	0.038594	CPNE3	6	Down	0.0343574
ARMS2	6	Up	0.0386047	CD22	6	Down	0.0345092
DAG1	6	Up	0.0387487	ARHGAP18	6	Down	0.0346119
GNPTG	6	Up	0.0388673	TMEM160	6	Down	0.0346129
TEX264	6	Up	0.0389701	IKBKG	6	Down	0.0346829
FAR1	6	Up	0.039045	SYT6	6	Down	0.0348085
TXNRD3NB	6	Up	0.0391031	PRAMEF1	6	Down	0.0348232
RIN1	6	Up	0.0391221	MAGEL2	6	Down	0.0348368
ASNSD1	6	Up	0.0391393	FBN2	6	Down	0.0349178
hsa-mir-22	4	Up	0.0391734	ECT2L	6	Down	0.0350428
KHSRP	6	Up	0.0393802	CACFD1	6	Down	0.0351576
MAST3	6	Up	0.0393893	STAB1	6	Down	0.0352052
RASGRF1	6	Up	0.0394793	VCX2	6	Down	0.0352075
PECAM1	6	Up	0.0394997	EVA1C	6	Down	0.0352832
LAMTOR1	6	Up	0.0395583	EDDM3B	6	Down	0.0356504
GRAMD1C	6	Up	0.0396008	hsa-mir-206	4	Down	0.0359427
BOLL	6	Up	0.0397333	NUDT17	6	Down	0.0363304
hsa-mir-24-1	4	Up	0.0397513	hsa-mir-1248	4	Down	0.0364694
SPIN1	6	Up	0.039802	hsa-mir-3688-1	4	Down	0.0366161
CCRL2	6	Up	0.0399807	PLAC1L	6	Down	0.0366826
SLC44A3	6	Up	0.0400591	CDKL2	6	Down	0.0368472
ESRP2	6	Up	0.0401399	DPY19L4	6	Down	0.0369794
hsa-mir-663a	4	Up	0.0402201	hsa-mir-1470	4	Down	0.037173
FIBP	6	Up	0.0403101	LCE2A	6	Down	0.0371954
ZMPSTE24	6	Up	0.0403254	PLIN5	6	Down	0.0372111
CTHRC1	6	Up	0.0403544	FDPS	6	Down	0.0375073
NSUN2	6	Up	0.0403631	HTT	6	Down	0.0375152
MAP3K19	6	Up	0.0405646	CCR3	6	Down	0.0375317
SLC35G3	6	Up	0.040709	hsa-mir-147a	4	Down	0.0379371
OTC	6	Up	0.0409212	NT5C1A	6	Down	0.0382042
ARC	6	Up	0.0409655	PVRL4	6	Down	0.0382167
FOLR1	6	Up	0.041058	hsa-mir-6829	4	Down	0.0384155
RIMS2	6	Up	0.0411511	CSDE1	6	Down	0.0384248
HDHD3	6	Up	0.0412783	OIT3	6	Down	0.038459
RPL37	6	Up	0.0414973	hsa-mir-764	4	Down	0.0384731
CLECL1	6	Up	0.0415889	ZNF263	6	Down	0.0384748
DNAJB12	4	Up	0.0418915	CNOT3	6	Down	0.0385059
CHEK1	6	Up	0.0420793	LRCH1	6	Down	0.0385451
FNTA	6	Up	0.0424776	ARRDC4	6	Down	0.0387809
WBSCR22	6	Up	0.0424898	GJC1	6	Down	0.0389151
PNP	6	Up	0.042611	FAM110A	6	Down	0.0389613
SOLH	6	Up	0.0426248	GPRIN2	6	Down	0.0390379
HPS1	6	Up	0.0426677	UPK3BL	6	Down	0.0391707
MMS19	6	Up	0.042735	SEPN1	6	Down	0.0392079
DGCR2	6	Up	0.0430826	SLC13A4	6	Down	0.0392272
CAPS	4	Up	0.0432234	OR52R1	6	Down	0.03944
GEN1	6	Up	0.0433	MRPL12	6	Down	0.0398727
hsa-mir-153-1	4	Up	0.0433878	MED23	6	Down	0.0399399
CPT2	6	Up	0.0434562	ZFPL1	6	Down	0.0400046
LPAR6	6	Up	0.0435344	SNRNP25	4	Down	0.040044
C2orf71	6	Up	0.0435413	C3orf36	6	Down	0.0400481
APOL2	6	Up	0.0435795	HADH	6	Down	0.0400745
CLPSL2	6	Up	0.0438929	OR4A15	6	Down	0.0401728
TCF7L2	6	Up	0.0440004	TBR1	6	Down	0.0403593
LST1	6	Up	0.044073	hsa-mir-6794	4	Down	0.0404117
SLC16A9	6	Up	0.0440815	STAG2	6	Down	0.0404518
GPR113	6	Up	0.0441465	UPK1A	6	Down	0.0405576
ACTA1	6	Up	0.0442135	TACC2	6	Down	0.0405856
MOB3A	6	Up	0.0443743	hsa-mir-1302-6	4	Down	0.0406354
SLC25A20	6	Up	0.0444467	SMYD5	6	Down	0.0407641
FGB	6	Up	0.0444481	PLA2G4B	6	Down	0.0408974
hsa-mir-1199	4	Up	0.0445238	ART5	6	Down	0.0409011
MICU3	6	Up	0.0445512	PTGIS	6	Down	0.0409595
NKIRAS2	6	Up	0.0446221	hsa-mir-378e	4	Down	0.0409633
NBPF8	4	Up	0.0447769	NAA35	6	Down	0.0410446
PKP3	6	Up	0.0447889	TMBIM6	6	Down	0.0411
hsa-mir-548an	4	Up	0.044872	XRN2	6	Down	0.0411278
ELL3	6	Up	0.0450568	SLC38A3	6	Down	0.0411294
AMMECR1	6	Up	0.0451515	ANKLE2	6	Down	0.0411541
GUCA1A	6	Up	0.0455159	MATN2	6	Down	0.0413306
RRAD	6	Up	0.0455689	ZNF555	6	Down	0.0413731
ARL6	6	Up	0.0457708	KRTAP19-8	6	Down	0.0415273
NELL1	6	Up	0.0458506	hsa-mir-3169	4	Down	0.0416506
OR10H3	6	Up	0.0458598	AVL9	6	Down	0.0416519
VPREB1	6	Up	0.0459072	VIM	6	Down	0.0416594
HSD3B2	6	Up	0.0459212	EPX	6	Down	0.0416665
PTGFR	6	Up	0.0459344	NRBP1	6	Down	0.041753
TGOLN2	6	Up	0.0459491	FA2H	6	Down	0.0418586
FTCD	6	Up	0.0459573	CHRDL2	6	Down	0.0421137
ZYG11B	6	Up	0.0462886	CREBBP	6	Down	0.0421286
NLGN1	6	Up	0.0465747	CNPPD1	6	Down	0.0421577
PDE8B	6	Up	0.0466337	HSBP1	6	Down	0.0422582
SLC38A5	6	Up	0.0467301	TLR2	6	Down	0.0422665
PLCXD3	6	Up	0.0468107	TMEM117	6	Down	0.0422824
KCTD1	6	Up	0.0468455	CBFA2T3	6	Down	0.0424034
SNX8	6	Up	0.0468554	TNF	6	Down	0.0424212
CCNJL	6	Up	0.0469479	hsa-mir-8080	4	Down	0.042504
JRK	6	Up	0.0471236	hsa-mir-3650	4	Down	0.0425434
RAN	6	Up	0.0471607	BFAR	6	Down	0.0425462
C18orf42	6	Up	0.0471654	hsa-mir-4723	4	Down	0.0425821
hsa-mir-8081	4	Up	0.0472728	C3orf72	6	Down	0.0428269
PIAS3	6	Up	0.0473328	hsa-mir-609	4	Down	0.0431721
FAM170B	6	Up	0.0474291	TTC9	6	Down	0.0432517
CNGA3	6	Up	0.0477787	KRBOX4	6	Down	0.0433036
ZNF841	6	Up	0.0478681	SYNPO	6	Down	0.0435835
C3orf52	6	Up	0.0480287	MARCKS	6	Down	0.0436064
ANXA9	6	Up	0.0481031	RSBN1	6	Down	0.0436658
SCGB1C1	4	Up	0.0482931	hsa-mir-449c	4	Down	0.0437425
LIMK2	6	Up	0.048464	TADA1	6	Down	0.0437529
DISP1	6	Up	0.048509	PANK3	6	Down	0.0437831
STT3B	6	Up	0.0485798	SPANXA1	6	Down	0.0439066
KCNU1	6	Up	0.0486574	CAPN13	6	Down	0.0440161
CASP3	6	Up	0.048683	EMD	6	Down	0.0441083
JAK3	6	Up	0.0487946	IQCF6	6	Down	0.0441353
CCDC172	6	Up	0.0488376	PQLC3	6	Down	0.0442809
ATP5C1	6	Up	0.0492132	CACNA2D2	6	Down	0.0443555
AGAP4	6	Up	0.0494844	SH3BGRL2	6	Down	0.0443902
LHX2	6	Up	0.0494865	MFSD10	6	Down	0.0445872
KSR1	6	Up	0.0495018	NOD2	6	Down	0.0446441
PPM1H	6	Up	0.0495497	GSDMB	6	Down	0.04468
CCDC132	6	Up	0.0495667	OR11H2	6	Down	0.0447116
DGKA	6	Up	0.0498419	COX7A2	6	Down	0.0449274
				SIRT4	6	Down	0.0450465
				GREB1	6	Down	0.0450843
				CEP128	6	Down	0.0451154
				PPY	6	Down	0.0453216
				LEMD3	4	Down	0.0453849
				HOXD3	6	Down	0.0456008
				NFE2	6	Down	0.0457481
				CKB	6	Down	0.0459007
				SGSM3	6	Down	0.0459118
				TMEM38A	6	Down	0.0459816
				CFTR	6	Down	0.0460905
				ATP6V0D1	6	Down	0.0461109
				ZFP92	6	Down	0.0461184
				P2RY13	6	Down	0.0461824
				RPS19	6	Down	0.0462289
				LOC283710	6	Down	0.0462955
				CSTL1	6	Down	0.0463886
				KLHL12	6	Down	0.0465239
				KCNA3	6	Down	0.0466963
				KIAA1033	6	Down	0.0471155
				TPCN2	6	Down	0.0471861
				KLK9	4	Down	0.0472131
				hsa-mir-661	4	Down	0.0472361
				ABCC12	6	Down	0.0474503
				CENPBD1	6	Down	0.0474858
				TTC23	6	Down	0.0475916
				TRIM44	6	Down	0.0476482
				ICA1L	6	Down	0.0476597
				F8	6	Down	0.0479517
				ABHD17A	6	Down	0.0479595
				PANK4	6	Down	0.0479974
				WDR74	6	Down	0.0480933
				TEC	6	Down	0.0481686
				ZNF566	6	Down	0.0481987
				hsa-mir-6071	4	Down	0.0482704
				OVCH2	6	Down	0.048369
				ZCCHC16	6	Down	0.0484252
				C1orf116	6	Down	0.0484356
				YLPM1	6	Down	0.0484923
				ZCCHC5	6	Down	0.0485048
				LINGO1	6	Down	0.0486572
				CHRND	6	Down	0.0487289
				hsa-mir-889	4	Down	0.0489627
				RORB	6	Down	0.0490418
				NUSAP1	6	Down	0.0491889
				VIP	6	Down	0.0494246
				hsa-mir-576	4	Down	0.0494516
				LUZP4	6	Down	0.0495684
				NT5M	6	Down	0.0497273
				MAGEA10	6	Down	0.049811
				hsa-mir-6068	4	Down	0.0498535
				CYP27C1	6	Down	0.0498599
				LIN52	6	Down	0.0498665
				KIAA1217	6	Down	0.0498792
				SEPW1	6	Down	0.0499554
				DKK1	6	Down	0.0499877
