# Supplementary material for: Genome-Wide Screening Reveals the Oncolytic Mechanism of Newcastle Disease Virus in a Human Colonic Carcinoma Cell Line
Source: Viruses. 2025 Jul 25;17(8):1043. doi: 10.3390/v17081043 (PMC12390116; doi:10.3390/v17081043)
Supplement: Supplementary file 1 [file viruses-17-01043-s001.zip › Table S2.xlsx]

## Sheet: GO_pos
BP significantly enriched by positive selection genes, p < 0.05								CC significantly enriched by positive selection genes, p < 0.05								MF significantly enriched by positive selection genes, p < 0.05
ID	Description	GeneRatio	BgRatio	pvalue	geneID	Count		ID	Description	GeneRatio	BgRatio	pvalue	geneID	Count		ID	Description	GeneRatio	BgRatio	pvalue	geneID	Count
GO:0072337	modified amino acid transport	5/322	32/18723	0.000200558	SLC19A2/SLC19A1/SLC22A5/FOLR1/SLC25A20	5		GO:0098831	presynaptic active zone cytoplasmic component	3/343	16/19550	0.00253007	CTBP2/RIMS1/RIMS2	3		GO:0004955	prostaglandin receptor activity	3/337	10/18368	0.000667483	PTGER3/PPARG/PTGFR	3
GO:0010038	response to metal ion	17/322	373/18723	0.00027019	TRPM2/KHK/HAMP/KCNMB4/SLC39A13/MAP1LC3A/ACER1/SLC30A3/SOD2/CD14/OTC/ACTA1/FGB/GUCA1A/NLGN1/CNGA3/CASP3	17		GO:0005790	smooth endoplasmic reticulum	4/343	33/19550	0.0025495	RPL10/JPH4/HSD3B2/FTCD	4		GO:0008022	protein C-terminus binding	11/337	189/18368	0.00075992	MAGI1/MAPRE3/CACNA1B/ATP1B1/SREBF2/PPARG/SLC9A3R2/TOP2B/PIAS3/CNGA3/KSR1	11
GO:0071397	cellular response to cholesterol	4/322	20/18723	0.000334607	SMO/INHBA/DAG1/GRAMD1C	4		GO:0045121	membrane raft	13/343	335/19550	0.00651543	SMO/ATP1B1/RAP2B/PLVAP/MYO1A/PPT1/CD14/CFLAR/DAG1/PECAM1/LAMTOR1/ARC/CASP3	13		GO:0004954	prostanoid receptor activity	3/337	11/18368	0.000905348	PTGER3/PPARG/PTGFR	3
GO:0010043	response to zinc ion	6/322	58/18723	0.000471197	KHK/HAMP/SLC39A13/SLC30A3/SOD2/OTC	6		GO:0098857	membrane microdomain	13/343	335/19550	0.00651543	SMO/ATP1B1/RAP2B/PLVAP/MYO1A/PPT1/CD14/CFLAR/DAG1/PECAM1/LAMTOR1/ARC/CASP3	13		GO:0005542	folic acid binding	3/337	13/18368	0.00152707	SLC19A1/FOLR1/FTCD	3
GO:0071577	zinc ion transmembrane transport	4/322	24/18723	0.000695134	TRPM2/SLC39A13/SLC39A3/SLC30A3	4		GO:0099738	cell cortex region	4/343	44/19550	0.00727494	HAMP/CTBP2/RIMS1/RIMS2	4		GO:0015101	organic cation transmembrane transporter activity	4/337	28/18368	0.00160915	SLC19A2/SLC22A5/SLC44A3/SLC25A20	4
GO:0071679	commissural neuron axon guidance	3/322	11/18723	0.000750547	SMO/NCAM1/DAG1	3		GO:0005938	cell cortex	12/343	308/19550	0.00851445	TRIP10/HAMP/GPSM1/CTBP2/RIMS1/RAPGEF3/MYO1A/CYTIP/CD302/ARC/RIMS2/FGB	12		GO:0004115	3',5'-cyclic-AMP phosphodiesterase activity	3/337	15/18368	0.00236422	PDE7B/PDE1B/PDE8B	3
GO:0036315	cellular response to sterol	4/322	25/18723	0.000816417	SMO/INHBA/DAG1/GRAMD1C	4		GO:0030175	filopodium	6/343	107/19550	0.011479	IQGAP2/RAPGEF3/CD302/DAG1/ACTA1/NLGN1	6		GO:0004953	icosanoid receptor activity	3/337	15/18368	0.00236422	PTGER3/PPARG/PTGFR	3
GO:0051099	positive regulation of binding	10/322	173/18723	0.000846395	MAPRE3/GPSM1/CTBP2/PLAUR/PPARG/HIPK2/HMGB2/CTHRC1/TCF7L2/RAN	10		GO:0001891	phagocytic cup	3/343	28/19550	0.0126753	SNX5/TRIP10/CDC42SE2	3		GO:0042887	amide transmembrane transporter activity	4/337	35/18368	0.00372107	SLC19A2/SLC19A1/SLC38A5/DISP1	4
GO:0097306	cellular response to alcohol	7/322	93/18723	0.00111609	SMO/INHBA/SOD2/AKR1C2/DAG1/GRAMD1C/PTGFR	7		GO:1990752	microtubule end	3/343	33/19550	0.0197994	MAPRE3/CLIP4/RNF4	3		GO:0046915	transition metal ion transmembrane transporter activity	4/337	37/18368	0.00456097	TRPM2/SLC39A13/SLC39A3/SLC30A3	4
GO:0006829	zinc ion transport	4/322	28/18723	0.00126892	TRPM2/SLC39A13/SLC39A3/SLC30A3	4		GO:0034045	phagophore assembly site membrane	2/343	15/19550	0.0277186	WDR45B/RB1CC1	2		GO:0005385	zinc ion transmembrane transporter activity	3/337	21/18368	0.00637104	SLC39A13/SLC39A3/SLC30A3	3
GO:0006637	acyl-CoA metabolic process	7/322	96/18723	0.00134423	PPCS/FITM2/MVD/PPT1/DGAT2/SUCLA2/FAR1	7		GO:0090575	RNA polymerase II transcription regulator complex	7/343	168/19550	0.0290359	NKX2-5/RXRA/PPARG/TAF11/HIPK2/MMS19/TCF7L2	7		GO:0015464	acetylcholine receptor activity	3/337	22/18368	0.00727801	CHRNA5/CHRM2/ANXA9	3
GO:0035383	thioester metabolic process	7/322	96/18723	0.00134423	PPCS/FITM2/MVD/PPT1/DGAT2/SUCLA2/FAR1	7		GO:0000421	autophagosome membrane	3/343	40/19550	0.0327935	MAP1LC3A/RB1CC1/TEX264	3		GO:0072349	modified amino acid transmembrane transporter activity	3/337	22/18368	0.00727801	SLC19A2/SLC19A1/SLC22A5	3
GO:0033865	nucleoside bisphosphate metabolic process	8/322	128/18723	0.00168354	PPCS/FITM2/SULT1C3/MVD/PPT1/DGAT2/SUCLA2/FAR1	8		GO:0009897	external side of plasma membrane	13/343	421/19550	0.0355979	NCAM1/TNFRSF11A/CD40/RAET1L/CLEC14A/MR1/CD14/CD302/DAG1/CCRL2/FOLR1/FGB/NLGN1	13		GO:0004114	3',5'-cyclic-nucleotide phosphodiesterase activity	3/337	23/18368	0.00825751	PDE7B/PDE1B/PDE8B	3
GO:0033875	ribonucleoside bisphosphate metabolic process	8/322	128/18723	0.00168354	PPCS/FITM2/SULT1C3/MVD/PPT1/DGAT2/SUCLA2/FAR1	8		GO:0005903	brush border	5/343	106/19550	0.0389731	SNX5/SLC19A1/SLC22A5/MYO1A/FOLR1	5		GO:0004112	cyclic-nucleotide phosphodiesterase activity	3/337	25/18368	0.0104389	PDE7B/PDE1B/PDE8B	3
GO:0034032	purine nucleoside bisphosphate metabolic process	8/322	128/18723	0.00168354	PPCS/FITM2/SULT1C3/MVD/PPT1/DGAT2/SUCLA2/FAR1	8		GO:0030662	coated vesicle membrane	7/343	181/19550	0.0409019	AP3B2/SAR1B/CHRM2/SREBF2/EPGN/FOLR1/TGOLN2	7		GO:0032813	tumor necrosis factor receptor superfamily binding	4/337	49/18368	0.0123293	TRAP1/TRAF1/CFLAR/CASP3	4
GO:0048384	retinoic acid receptor signaling pathway	4/322	31/18723	0.00187265	CTBP2/RXRA/CRKL/PPARG	4		GO:0098858	actin-based cell projection	8/343	221/19550	0.0417331	IQGAP2/RAPGEF3/MYO1A/VEZT/CD302/DAG1/ACTA1/NLGN1	8		GO:0043177	organic acid binding	7/337	135/18368	0.0123553	PLOD2/SLC19A1/RXRA/PPARG/OTC/FOLR1/FTCD	7
GO:0070723	response to cholesterol	4/322	31/18723	0.00187265	SMO/INHBA/DAG1/GRAMD1C	4		GO:0016010	dystrophin-associated glycoprotein complex	2/343	19/19550	0.0431211	SGCB/DAG1	2		GO:0051393	alpha-actinin binding	3/337	27/18368	0.0129231	MAGI1/PPARG/DAG1	3
GO:0010889	regulation of sequestering of triglyceride	3/322	15/18723	0.0019667	FITM2/PPARG/PNPLA2	3		GO:0090665	glycoprotein complex	2/343	19/19550	0.0431211	SGCB/DAG1	2		GO:0097199	cysteine-type endopeptidase activity involved in apoptotic signaling pathway	2/337	10/18368	0.0137025	CFLAR/CASP3	2
GO:0001942	hair follicle development	6/322	81/18723	0.00271861	SMO/INHBA/FUZ/ZMPSTE24/NSUN2/LHX2	6		GO:0031362	anchored component of external side of plasma membrane	2/343	20/19550	0.0473689	CD14/FOLR1	2		GO:0004879	nuclear receptor activity	4/337	52/18368	0.015097	ESRRB/NR1I3/RXRA/PPARG	4
GO:0006611	protein export from nucleus	5/322	57/18723	0.00293889	SMURF1/RAPGEF3/STRADA/TCF7L2/RAN	5		GO:0089717	spanning component of membrane	2/343	20/19550	0.0473689	SLC24A3/NLGN1	2		GO:0098531	ligand-activated transcription factor activity	4/337	52/18368	0.015097	ESRRB/NR1I3/RXRA/PPARG	4
GO:0015695	organic cation transport	4/322	35/18723	0.00295282	SLC19A2/SLC22A5/SLC44A3/SLC25A20	4										GO:0042608	T cell receptor binding	2/337	11/18368	0.0165463	MR1/EPS8L1	2
GO:0022404	molting cycle process	6/322	84/18723	0.00326255	SMO/INHBA/FUZ/ZMPSTE24/NSUN2/LHX2	6										GO:1901474	azole transmembrane transporter activity	2/337	11/18368	0.0165463	SLC19A2/SLC38A5	2
GO:0022405	hair cycle process	6/322	84/18723	0.00326255	SMO/INHBA/FUZ/ZMPSTE24/NSUN2/LHX2	6										GO:0035591	signaling adaptor activity	5/337	81/18368	0.0166249	CDC42SE2/CRKL/SH2B3/MMS19/KSR1	5
GO:0036314	response to sterol	4/322	36/18723	0.00327756	SMO/INHBA/DAG1/GRAMD1C	4										GO:0016922	nuclear receptor binding	7/337	144/18368	0.0170849	CTBP2/TCF21/RXRA/PPARG/TAF11/MMS19/TCF7L2	7
GO:0030730	sequestering of triglyceride	3/322	18/18723	0.00339501	FITM2/PPARG/PNPLA2	3										GO:0030695	GTPase regulator activity	16/337	488/18368	0.0186467	IQGAP2/RGS10/RALGAPB/USP6NL/GPSM1/RIMS1/RAPGEF3/RAPGEF6/RGPD2/EPS8L1/DENND1B/RIN1/RASGRF1/LAMTOR1/HPS1/AGAP4	16
GO:0098773	skin epidermis development	6/322	85/18723	0.00346072	SMO/INHBA/FUZ/ZMPSTE24/NSUN2/LHX2	6										GO:0060589	nucleoside-triphosphatase regulator activity	16/337	488/18368	0.0186467	IQGAP2/RGS10/RALGAPB/USP6NL/GPSM1/RIMS1/RAPGEF3/RAPGEF6/RGPD2/EPS8L1/DENND1B/RIN1/RASGRF1/LAMTOR1/HPS1/AGAP4	16
GO:0035461	vitamin transmembrane transport	3/322	19/18723	0.0039807	SLC19A2/SLC19A1/FOLR1	3										GO:0090482	vitamin transmembrane transporter activity	3/337	31/18368	0.0188224	SLC19A2/SLC19A1/SLC52A2	3
GO:0035337	fatty-acyl-CoA metabolic process	4/322	38/18723	0.00399829	FITM2/PPT1/DGAT2/FAR1	4										GO:0060090	molecular adaptor activity	13/337	369/18368	0.0192365	MAGI1/SYNE1/CDC42SE2/ATP1B1/ARRDC5/CRKL/SLC9A3R2/SGTB/SH2B3/RB1CC1/LAMTOR1/MMS19/KSR1	13
GO:0048562	embryonic organ morphogenesis	12/322	285/18723	0.00399864	SMO/CEP290/HOXA2/DLX6/NKX2-5/SLC39A3/HOXA9/FUZ/TCF21/HIPK2/CTHRC1/FOLR1	12										GO:0015651	quaternary ammonium group transmembrane transporter activity	2/337	12/18368	0.0196174	SLC22A5/SLC25A20	2
GO:0007033	vacuole organization	9/322	180/18723	0.00404381	SMURF1/MAP1LC3A/WDR45B/NSFL1C/PPT1/LYST/RB1CC1/LAMTOR1/HPS1	9										GO:0046790	virion binding	2/337	12/18368	0.0196174	HIPK2/ANXA9	2
GO:0051101	regulation of DNA binding	7/322	118/18723	0.00432195	SMO/PLAUR/PPARG/HIPK2/HMGB2/ZMPSTE24/LHX2	7										GO:0042301	phosphate ion binding	2/337	13/18368	0.0229065	OTC/PNP	2
GO:0042445	hormone metabolic process	10/322	218/18723	0.00460869	UGT2B15/CYP3A7/STC2/ALDH9A1/DGAT2/AKR1C2/PNPLA2/ZMPSTE24/TCF7L2/HSD3B2	10										GO:0005543	phospholipid binding	15/337	466/18368	0.0257345	IQGAP2/SNX5/SMURF1/SNX7/SNX25/MAP1LC3A/WDR45B/RAPGEF6/NSFL1C/PPT1/DENND1B/OTC/ARL6/SNX8/ANXA9	15
GO:0033273	response to vitamin	6/322	93/18723	0.0053832	HAMP/CD40/STC2/SOD2/OTC/FOLR1	6										GO:0042805	actinin binding	3/337	36/18368	0.0279673	MAGI1/PPARG/DAG1	3
GO:1901796	regulation of signal transduction by p53 class mediator	6/322	93/18723	0.0053832	PTTG1IP/HIPK2/ZMPSTE24/RPL37/CHEK1/ELL3	6										GO:0030551	cyclic nucleotide binding	3/337	37/18368	0.0300326	SLC19A1/RAPGEF3/CNGA3	3
GO:2001234	negative regulation of apoptotic signaling pathway	10/322	224/18723	0.00556115	TRAP1/PTTG1IP/PLAUR/SOD2/CFLAR/RB1CC1/HMGB2/TCF7L2/FGB/ELL3	10										GO:0042809	vitamin D receptor binding	2/337	15/18368	0.0301033	RXRA/TAF11	2
GO:0009154	purine ribonucleotide catabolic process	4/322	42/18723	0.00574622	FITM2/PDE7B/PNP/PDE8B	4										GO:0071933	Arp2/3 complex binding	2/337	15/18368	0.0301033	IQGAP2/GMFB	2
GO:0051180	vitamin transport	4/322	45/18723	0.0073481	SLC19A2/SLC19A1/SLC52A2/FOLR1	4										GO:0097153	cysteine-type endopeptidase activity involved in apoptotic process	2/337	15/18368	0.0301033	CFLAR/CASP3	2
GO:1903844	regulation of cellular response to transforming growth factor beta stimulus	7/322	131/18723	0.00758384	SMURF1/SNX25/IL17F/PPARG/HIPK2/CFLAR/FOLR1	7										GO:0000400	four-way junction DNA binding	2/337	17/18368	0.0380677	HMGB2/GEN1	2
GO:1903861	positive regulation of dendrite extension	3/322	24/18723	0.00780444	SMURF1/RIMS1/RIMS2	3										GO:0031406	carboxylic acid binding	7/337	176/18368	0.0439978	PLOD2/SLC19A1/RXRA/PPARG/AKR1C2/FOLR1/FTCD	7
GO:0006195	purine nucleotide catabolic process	4/322	46/18723	0.00794108	FITM2/PDE7B/PNP/PDE8B	4										GO:0005096	GTPase activator activity	14/337	462/18368	0.0466572	IQGAP2/RGS10/RALGAPB/USP6NL/RAPGEF3/RAPGEF6/RGPD2/EPS8L1/DENND1B/RIN1/RASGRF1/LAMTOR1/HPS1/AGAP4	14
GO:0006997	nucleus organization	7/322	133/18723	0.00821352	SYNE1/PARP11/NSFL1C/HIPK2/HMGB2/ZMPSTE24/CHEK1	7
GO:0009261	ribonucleotide catabolic process	4/322	47/18723	0.00856464	FITM2/PDE7B/PNP/PDE8B	4
GO:0046339	diacylglycerol metabolic process	3/322	25/18723	0.00875736	DGAT2/PNPLA2/DGKA	3
GO:0072012	glomerulus vasculature development	3/322	25/18723	0.00875736	TCF21/CFLAR/PECAM1	3
GO:0006163	purine nucleotide metabolic process	14/322	396/18723	0.00895899	PPCS/FITM2/AK5/SULT1C3/MVD/PDE7B/PPT1/DGAT2/SUCLA2/FAR1/PNP/GUCA1A/PDE8B/RAN	14
GO:0006760	folic acid-containing compound metabolic process	3/322	26/18723	0.00977546	SLC19A1/FOLR1/FTCD	3
GO:0006953	acute-phase response	4/322	49/18723	0.00990586	HAMP/TNFRSF11A/PTGER3/APOL2	4
GO:0051098	regulation of binding	13/322	363/18723	0.0104625	SMO/MAPRE3/GPSM1/CTBP2/PLAUR/PPARG/HIPK2/HMGB2/ZMPSTE24/CTHRC1/TCF7L2/RAN/LHX2	13
GO:0042303	molting cycle	6/322	107/18723	0.0104683	SMO/INHBA/FUZ/ZMPSTE24/NSUN2/LHX2	6
GO:0042633	hair cycle	6/322	107/18723	0.0104683	SMO/INHBA/FUZ/ZMPSTE24/NSUN2/LHX2	6
GO:0060425	lung morphogenesis	4/322	50/18723	0.0106247	TCF21/RSPO2/DAG1/ESRP2	4
GO:0007628	adult walking behavior	3/322	27/18723	0.0108596	GBX1/HIPK2/ZMPSTE24	3
GO:0060142	regulation of syncytium formation by plasma membrane fusion	3/322	27/18723	0.0108596	SCGB3A1/RAPGEF3/CFLAR	3
GO:0061437	renal system vasculature development	3/322	27/18723	0.0108596	TCF21/CFLAR/PECAM1	3
GO:0061440	kidney vasculature development	3/322	27/18723	0.0108596	TCF21/CFLAR/PECAM1	3
GO:1903859	regulation of dendrite extension	3/322	27/18723	0.0108596	SMURF1/RIMS1/RIMS2	3
GO:2000463	positive regulation of excitatory postsynaptic potential	3/322	27/18723	0.0108596	RIMS1/RIMS2/NLGN1	3
GO:0060562	epithelial tube morphogenesis	12/322	325/18723	0.0109068	SMO/CEP290/NKX2-5/FUZ/TCF21/RSPO2/DAG1/ESRP2/CTHRC1/FOLR1/CASP3/LHX2	12
GO:0010874	regulation of cholesterol efflux	4/322	51/18723	0.0113763	SREBF2/RXRA/PPARG/LAMTOR1	4
GO:0009150	purine ribonucleotide metabolic process	13/322	368/18723	0.011626	PPCS/FITM2/AK5/SULT1C3/MVD/PDE7B/PPT1/DGAT2/SUCLA2/FAR1/PNP/PDE8B/RAN	13
GO:0090659	walking behavior	3/322	28/18723	0.0120105	GBX1/HIPK2/ZMPSTE24	3
GO:0010172	embryonic body morphogenesis	2/322	10/18723	0.0121122	FUZ/DAG1	2
GO:0098917	retrograde trans-synaptic signaling	2/322	10/18723	0.0121122	DAG1/NLGN1	2
GO:0072523	purine-containing compound catabolic process	4/322	52/18723	0.0121614	FITM2/PDE7B/PNP/PDE8B	4
GO:0034612	response to tumor necrosis factor	10/322	253/18723	0.0125085	HAMP/TNFRSF11A/TNFRSF17/CD40/INPP5K/PLVAP/TRAF1/CD14/PIAS3/CASP3	10
GO:0097305	response to alcohol	10/322	253/18723	0.0125085	SMO/INHBA/HAMP/SOD2/CD14/AKR1C2/DAG1/GRAMD1C/HSD3B2/PTGFR	10
GO:0007269	neurotransmitter secretion	7/322	145/18723	0.0128271	CHRNA5/KCNMB4/CTBP2/RIMS1/PPT1/RIMS2/NLGN1	7
GO:0099643	signal release from synapse	7/322	145/18723	0.0128271	CHRNA5/KCNMB4/CTBP2/RIMS1/PPT1/RIMS2/NLGN1	7
GO:0071260	cellular response to mechanical stimulus	5/322	81/18723	0.0128993	CD40/TNFRSF8/GADD45A/DAG1/CHEK1	5
GO:0060441	epithelial tube branching involved in lung morphogenesis	3/322	29/18723	0.0132287	RSPO2/DAG1/ESRP2	3
GO:0095500	acetylcholine receptor signaling pathway	3/322	29/18723	0.0132287	RGS10/CHRM2/CRKL	3
GO:0097696	receptor signaling pathway via STAT	8/322	181/18723	0.0132504	IFNL1/HAMP/CD40/IFNA16/PPARG/GADD45A/SH2B3/JAK3	8
GO:0072521	purine-containing compound metabolic process	14/322	416/18723	0.0133428	PPCS/FITM2/AK5/SULT1C3/MVD/PDE7B/PPT1/DGAT2/SUCLA2/FAR1/PNP/GUCA1A/PDE8B/RAN	14
GO:0071559	response to transforming growth factor beta	10/322	256/18723	0.013491	SMURF1/SNX25/IL17F/MXRA5/CRKL/PPARG/HIPK2/CFLAR/FOLR1/FNTA	10
GO:1904892	regulation of receptor signaling pathway via STAT	6/322	114/18723	0.0139958	IFNL1/IFNA16/PPARG/GADD45A/SH2B3/JAK3	6
GO:0001660	fever generation	2/322	11/18723	0.014637	TNFRSF11A/PTGER3	2
GO:0019048	modulation by virus of host process	2/322	11/18723	0.014637	RXRA/DAG1	2
GO:0031652	positive regulation of heat generation	2/322	11/18723	0.014637	TNFRSF11A/PTGER3	2
GO:0071340	skeletal muscle acetylcholine-gated channel clustering	2/322	11/18723	0.014637	CRKL/FNTA	2
GO:0032092	positive regulation of protein binding	5/322	85/18723	0.0156301	MAPRE3/HIPK2/CTHRC1/TCF7L2/RAN	5
GO:0043388	positive regulation of DNA binding	4/322	56/18723	0.0156449	PLAUR/PPARG/HIPK2/HMGB2	4
GO:2001236	regulation of extrinsic apoptotic signaling pathway	7/322	151/18723	0.0157266	INHBA/TRAF1/CFLAR/RB1CC1/HMGB2/TCF7L2/FGB	7
GO:1902042	negative regulation of extrinsic apoptotic signaling pathway via death domain receptors	3/322	31/18723	0.0158694	CFLAR/HMGB2/FGB	3
GO:1905144	response to acetylcholine	3/322	31/18723	0.0158694	RGS10/CHRM2/CRKL	3
GO:1905145	cellular response to acetylcholine	3/322	31/18723	0.0158694	RGS10/CHRM2/CRKL	3
GO:0009259	ribonucleotide metabolic process	13/322	385/18723	0.0163456	PPCS/FITM2/AK5/SULT1C3/MVD/PDE7B/PPT1/DGAT2/SUCLA2/FAR1/PNP/PDE8B/RAN	13
GO:0048568	embryonic organ development	14/322	427/18723	0.0163772	SMO/CEP290/HOXA2/DLX6/NKX2-5/RPL10/SLC39A3/HOXA9/FUZ/TCF21/SH2B3/HIPK2/CTHRC1/FOLR1	14
GO:0010883	regulation of lipid storage	4/322	57/18723	0.0166039	FITM2/SREBF2/PPARG/PNPLA2	4
GO:0001776	leukocyte homeostasis	5/322	87/18723	0.0171298	TNFRSF17/SLC39A3/SH2B3/CASP3/JAK3	5
GO:0019915	lipid storage	5/322	87/18723	0.0171298	FITM2/SREBF2/PPARG/DGAT2/PNPLA2	5
GO:0045117	azole transmembrane transport	2/322	12/18723	0.0173669	SLC19A2/SLC38A5	2
GO:0060394	negative regulation of pathway-restricted SMAD protein phosphorylation	2/322	12/18723	0.0173669	SNX25/PPARG	2
GO:2000736	regulation of stem cell differentiation	4/322	58/18723	0.0175988	ESRRB/NKX2-5/PUS7/NSUN2	4
GO:0030218	erythrocyte differentiation	6/322	120/18723	0.0176176	INHBA/SH2B3/HIPK2/HMGB2/CASP3/JAK3	6
GO:0001843	neural tube closure	5/322	88/18723	0.0179142	FUZ/CTHRC1/FOLR1/CASP3/LHX2	5
GO:0022604	regulation of cell morphogenesis	11/322	309/18723	0.018455	SMURF1/FITM2/CDC42SE2/RIMS1/CRKL/DAG1/ZMPSTE24/ARC/RIMS2/LST1/FGB	11
GO:0006767	water-soluble vitamin metabolic process	4/322	59/18723	0.0186302	SLC19A2/SLC19A1/SLC52A2/FOLR1	4
GO:0060606	tube closure	5/322	89/18723	0.018722	FUZ/CTHRC1/FOLR1/CASP3/LHX2	5
GO:0042558	pteridine-containing compound metabolic process	3/322	33/18723	0.0187849	SLC19A1/FOLR1/FTCD	3
GO:0002262	myeloid cell homeostasis	7/322	157/18723	0.0190638	INHBA/HAMP/SH2B3/HIPK2/HMGB2/CASP3/JAK3	7
GO:0034109	homotypic cell-cell adhesion	5/322	90/18723	0.0195533	RAP2B/PLAUR/SH2B3/FIBP/FGB	5
GO:0030168	platelet activation	6/322	123/18723	0.0196499	CD40/RAP2B/SH2B3/FIBP/FGB/DGKA	6
GO:0048872	homeostasis of number of cells	10/322	272/18723	0.0197369	SMO/INHBA/HAMP/TNFRSF17/SLC39A3/SH2B3/HIPK2/HMGB2/CASP3/JAK3	10
GO:0019693	ribose phosphate metabolic process	13/322	396/18723	0.0200983	PPCS/FITM2/AK5/SULT1C3/MVD/PDE7B/PPT1/DGAT2/SUCLA2/FAR1/PNP/PDE8B/RAN	13
GO:0007494	midgut development	2/322	13/18723	0.0202939	SMO/OTC	2
GO:0009437	carnitine metabolic process	2/322	13/18723	0.0202939	ALDH9A1/CPT2	2
GO:0016078	tRNA catabolic process	2/322	13/18723	0.0202939	EXOSC9/NSUN2	2
GO:0046415	urate metabolic process	2/322	13/18723	0.0202939	PNP/SLC16A9	2
GO:0019935	cyclic-nucleotide-mediated signaling	5/322	91/18723	0.0204086	RAPGEF3/PDE7B/RIMS2/GUCA1A/KSR1	5
GO:2001233	regulation of apoptotic signaling pathway	12/322	356/18723	0.020835	INHBA/TRAP1/PTTG1IP/PLAUR/TRAF1/SOD2/CFLAR/RB1CC1/HMGB2/TCF7L2/FGB/ELL3	12
GO:0090316	positive regulation of intracellular protein transport	7/322	160/18723	0.0209059	SMO/CEP290/SAR1B/RAPGEF3/SREBF2/TCF7L2/RAN	7
GO:0070509	calcium ion import	5/322	92/18723	0.0212879	TRPM2/CACNA1B/TRPV2/ZMPSTE24/MICU3	5
GO:0002260	lymphocyte homeostasis	4/322	62/18723	0.021946	TNFRSF17/SLC39A3/CASP3/JAK3	4
GO:0019933	cAMP-mediated signaling	4/322	62/18723	0.021946	RAPGEF3/PDE7B/RIMS2/KSR1	4
GO:0046824	positive regulation of nucleocytoplasmic transport	4/322	62/18723	0.021946	SMO/RAPGEF3/TCF7L2/RAN	4
GO:0032350	regulation of hormone metabolic process	3/322	35/18723	0.0219769	STC2/ZMPSTE24/TCF7L2	3
GO:0071900	regulation of protein serine/threonine kinase activity	12/322	359/18723	0.0220678	MAPRE3/TNFRSF11A/CD40/INPP5K/EPGN/PPARG/GADD45A/SH2B3/STRADA/CCNJL/CASP3/KSR1	12
GO:0008202	steroid metabolic process	11/322	319/18723	0.022712	CYP51A1/UGT2B15/CYP3A7/SREBF2/MVD/RXRA/DGAT2/AKR1C2/LAMTOR1/APOL2/HSD3B2	11
GO:0014020	primary neural tube formation	5/322	94/18723	0.0231198	FUZ/CTHRC1/FOLR1/CASP3/LHX2	5
GO:0099601	regulation of neurotransmitter receptor activity	4/322	63/18723	0.0231262	KLHL24/RASGRF1/ARC/NLGN1	4
GO:0017015	regulation of transforming growth factor beta receptor signaling pathway	6/322	128/18723	0.0233816	SMURF1/SNX25/IL17F/PPARG/HIPK2/FOLR1	6
GO:0007100	mitotic centrosome separation	2/322	14/18723	0.0234106	NSFL1C/CHEK1	2
GO:0009214	cyclic nucleotide catabolic process	2/322	14/18723	0.0234106	PDE7B/PDE8B	2
GO:0031650	regulation of heat generation	2/322	14/18723	0.0234106	TNFRSF11A/PTGER3	2
GO:0046655	folic acid metabolic process	2/322	14/18723	0.0234106	SLC19A1/FOLR1	2
GO:0050872	white fat cell differentiation	2/322	14/18723	0.0234106	CTBP2/PPARG	2
GO:0060080	inhibitory postsynaptic potential	2/322	14/18723	0.0234106	RIMS1/RIMS2	2
GO:0061709	reticulophagy	2/322	14/18723	0.0234106	RB1CC1/TEX264	2
GO:0010876	lipid localization	14/322	448/18723	0.0236055	INHBA/TNFRSF11A/FITM2/SREBF2/RXRA/PPARG/SLCO1A2/DGAT2/PNPLA2/LAMTOR1/GRAMD1C/CPT2/APOL2/SLC25A20	14
GO:0034101	erythrocyte homeostasis	6/322	129/18723	0.0241812	INHBA/SH2B3/HIPK2/HMGB2/CASP3/JAK3	6
GO:0031646	positive regulation of nervous system process	3/322	37/18723	0.025446	RIMS1/DAG1/RIMS2	3
GO:0043029	T cell homeostasis	3/322	37/18723	0.025446	SLC39A3/CASP3/JAK3	3
GO:0097484	dendrite extension	3/322	37/18723	0.025446	SMURF1/RIMS1/RIMS2	3
GO:2001237	negative regulation of extrinsic apoptotic signaling pathway	5/322	97/18723	0.0260538	CFLAR/RB1CC1/HMGB2/TCF7L2/FGB	5
GO:0072175	epithelial tube formation	6/322	132/18723	0.0266891	CEP290/FUZ/CTHRC1/FOLR1/CASP3/LHX2	6
GO:0015697	quaternary ammonium group transport	2/322	15/18723	0.0267097	SLC22A5/SLC25A20	2
GO:0032486	Rap protein signal transduction	2/322	15/18723	0.0267097	RAPGEF3/RAP2B	2
GO:0051299	centrosome separation	2/322	15/18723	0.0267097	NSFL1C/CHEK1	2
GO:0060413	atrial septum morphogenesis	2/322	15/18723	0.0267097	SMO/NKX2-5	2
GO:1900029	positive regulation of ruffle assembly	2/322	15/18723	0.0267097	EPS8L1/NLGN1	2
GO:1905288	vascular associated smooth muscle cell apoptotic process	2/322	15/18723	0.0267097	PPARG/SOD2	2
GO:1905459	regulation of vascular associated smooth muscle cell apoptotic process	2/322	15/18723	0.0267097	PPARG/SOD2	2
GO:2001243	negative regulation of intrinsic apoptotic signaling pathway	5/322	98/18723	0.0270823	TRAP1/PTTG1IP/PLAUR/SOD2/ELL3	5
GO:0098926	postsynaptic signal transduction	3/322	38/18723	0.0272844	RGS10/CHRM2/CRKL	3
GO:0007259	receptor signaling pathway via JAK-STAT	7/322	170/18723	0.0279343	IFNL1/HAMP/CD40/IFNA16/GADD45A/SH2B3/JAK3	7
GO:0000045	autophagosome assembly	5/322	99/18723	0.0281362	SMURF1/MAP1LC3A/WDR45B/NSFL1C/RB1CC1	5
GO:0033209	tumor necrosis factor-mediated signaling pathway	5/322	99/18723	0.0281362	TNFRSF11A/TNFRSF17/PLVAP/TRAF1/PIAS3	5
GO:0070527	platelet aggregation	4/322	67/18723	0.028228	RAP2B/SH2B3/FIBP/FGB	4
GO:0001941	postsynaptic membrane organization	3/322	39/18723	0.0291918	CRKL/FNTA/NLGN1	3
GO:0090207	regulation of triglyceride metabolic process	3/322	39/18723	0.0291918	FITM2/DGAT2/PNPLA2	3
GO:2000249	regulation of actin cytoskeleton reorganization	3/322	39/18723	0.0291918	IQGAP2/TRPM2/RAPGEF3	3
GO:0071560	cellular response to transforming growth factor beta stimulus	9/322	250/18723	0.0294754	SMURF1/SNX25/IL17F/CRKL/PPARG/HIPK2/CFLAR/FOLR1/FNTA	9
GO:0016236	macroautophagy	10/322	291/18723	0.0296379	SNX5/SMURF1/CAPNS1/GPSM1/MAP1LC3A/WDR45B/NSFL1C/RB1CC1/TEX264/CASP3	10
GO:0030033	microvillus assembly	2/322	16/18723	0.0301839	RAPGEF6/MYO1A	2
GO:0034393	positive regulation of smooth muscle cell apoptotic process	2/322	16/18723	0.0301839	PPARG/SOD2	2
GO:0044804	autophagy of nucleus	2/322	16/18723	0.0301839	WDR45B/RB1CC1	2
GO:0045017	glycerolipid biosynthetic process	9/322	252/18723	0.030794	PIGQ/FITM2/INPP5K/DGAT2/PI4K2B/PNPLA2/FAR1/SLC44A3/DGKA	9
GO:0033344	cholesterol efflux	4/322	69/18723	0.0310103	SREBF2/RXRA/PPARG/LAMTOR1	4
GO:0007584	response to nutrient	7/322	174/18723	0.0311468	HAMP/CD40/PPARG/STC2/SOD2/OTC/FOLR1	7
GO:0008203	cholesterol metabolic process	6/322	137/18723	0.0312415	CYP51A1/SREBF2/MVD/RXRA/DGAT2/APOL2	6
GO:0034754	cellular hormone metabolic process	6/322	137/18723	0.0312415	UGT2B15/CYP3A7/DGAT2/AKR1C2/PNPLA2/HSD3B2	6
GO:0001505	regulation of neurotransmitter levels	8/322	213/18723	0.0314202	CHRNA5/KCNMB4/CTBP2/RIMS1/ALDH9A1/PPT1/RIMS2/NLGN1	8
GO:0001841	neural tube formation	5/322	102/18723	0.0314528	FUZ/CTHRC1/FOLR1/CASP3/LHX2	5
GO:0046425	regulation of receptor signaling pathway via JAK-STAT	5/322	103/18723	0.0326104	IFNL1/IFNA16/GADD45A/SH2B3/JAK3	5
GO:1905037	autophagosome organization	5/322	103/18723	0.0326104	SMURF1/MAP1LC3A/WDR45B/NSFL1C/RB1CC1	5
GO:0043547	positive regulation of GTPase activity	9/322	255/18723	0.0328481	RGS10/RALGAPB/USP6NL/CD40/RAPGEF3/RAPGEF6/CRKL/DENND1B/RASGRF1	9
GO:0006790	sulfur compound metabolic process	11/322	339/18723	0.0333151	SLC19A2/PPCS/FITM2/SULT1C3/MVD/PPT1/DGAT2/SUCLA2/SULT1C2/FAR1/MMS19	11
GO:0043405	regulation of MAP kinase activity	7/322	177/18723	0.0337129	TNFRSF11A/CD40/INPP5K/EPGN/PPARG/SH2B3/KSR1	7
GO:0006577	amino-acid betaine metabolic process	2/322	17/18723	0.0338264	ALDH9A1/CPT2	2
GO:0009151	purine deoxyribonucleotide metabolic process	2/322	17/18723	0.0338264	AK5/PNP	2
GO:0032604	granulocyte macrophage colony-stimulating factor production	2/322	17/18723	0.0338264	IL17F/IL17D	2
GO:0032645	regulation of granulocyte macrophage colony-stimulating factor production	2/322	17/18723	0.0338264	IL17F/IL17D	2
GO:0042953	lipoprotein transport	2/322	17/18723	0.0338264	PPARG/UNC119B	2
GO:0046827	positive regulation of protein export from nucleus	2/322	17/18723	0.0338264	RAPGEF3/TCF7L2	2
GO:0048791	calcium ion-regulated exocytosis of neurotransmitter	2/322	17/18723	0.0338264	RIMS1/RIMS2	2
GO:0008344	adult locomotory behavior	4/322	71/18723	0.0339485	GBX1/PPT1/HIPK2/ZMPSTE24	4
GO:0000041	transition metal ion transport	5/322	105/18723	0.0350045	TRPM2/HAMP/SLC39A13/SLC39A3/SLC30A3	5
GO:0016079	synaptic vesicle exocytosis	5/322	105/18723	0.0350045	CHRNA5/CTBP2/RIMS1/RIMS2/NLGN1	5
GO:0040029	regulation of gene expression, epigenetic	5/322	105/18723	0.0350045	ZNFX1/CREBZF/PCGF5/CHEK1/LHX2	5
GO:0042886	amide transport	10/322	301/18723	0.0360684	SLC19A2/TRPM2/SLC19A1/RFX3/FOLR1/RIMS2/TCF7L2/FGB/SLC38A5/DISP1	10
GO:0046822	regulation of nucleocytoplasmic transport	5/322	106/18723	0.0362413	SMO/RAPGEF3/NSUN2/TCF7L2/RAN	5
GO:1903707	negative regulation of hemopoiesis	5/322	106/18723	0.0362413	IFNL1/INHBA/IL17D/PIAS3/JAK3	5
GO:0009166	nucleotide catabolic process	4/322	73/18723	0.0370434	FITM2/PDE7B/PNP/PDE8B	4
GO:1905952	regulation of lipid localization	7/322	181/18723	0.0373481	TNFRSF11A/FITM2/SREBF2/RXRA/PPARG/PNPLA2/LAMTOR1	7
GO:0098815	modulation of excitatory postsynaptic potential	3/322	43/18723	0.0375059	RIMS1/RIMS2/NLGN1	3
GO:0000712	resolution of meiotic recombination intermediates	2/322	18/18723	0.0376303	CORT/TOP2B	2
GO:0031649	heat generation	2/322	18/18723	0.0376303	TNFRSF11A/PTGER3	2
GO:0044872	lipoprotein localization	2/322	18/18723	0.0376303	PPARG/UNC119B	2
GO:0060457	negative regulation of digestive system process	2/322	18/18723	0.0376303	HAMP/PTGER3	2
GO:1902001	fatty acid transmembrane transport	2/322	18/18723	0.0376303	CPT2/SLC25A20	2
GO:0007040	lysosome organization	4/322	74/18723	0.0386498	PPT1/LYST/LAMTOR1/HPS1	4
GO:0080171	lytic vacuole organization	4/322	74/18723	0.0386498	PPT1/LYST/LAMTOR1/HPS1	4
GO:1901568	fatty acid derivative metabolic process	4/322	74/18723	0.0386498	FITM2/PPT1/DGAT2/FAR1	4
GO:0043410	positive regulation of MAPK cascade	14/322	480/18723	0.0388685	TNFRSF11A/CD40/DOK4/AVPI1/CRKL/EPGN/TRAF1/GADD45A/HIPK2/CFLAR/RB1CC1/LAMTOR1/FGB/KSR1	14
GO:0043087	regulation of GTPase activity	11/322	348/18723	0.03908	IQGAP2/RGS10/RALGAPB/USP6NL/CD40/GPSM1/RAPGEF3/RAPGEF6/CRKL/DENND1B/RASGRF1	11
GO:0048732	gland development	13/322	436/18723	0.0392968	SMO/HAMP/TNFRSF11A/NKX2-5/HOXA9/TCF21/CRKL/CFLAR/RB1CC1/DAG1/ESRP2/ZMPSTE24/OTC	13
GO:0044058	regulation of digestive system process	3/322	44/18723	0.0397538	HAMP/SLC22A5/PTGER3	3
GO:0097178	ruffle assembly	3/322	44/18723	0.0397538	INPP5K/EPS8L1/NLGN1	3
GO:0055001	muscle cell development	7/322	184/18723	0.0402377	SMO/SGCB/HAMP/NKX2-5/CFLAR/ZMPSTE24/ACTA1	7
GO:0042542	response to hydrogen peroxide	6/322	146/18723	0.0406533	SETX/TRAP1/TRPM2/MAP1LC3A/SOD2/CASP3	6
GO:1905954	positive regulation of lipid localization	5/322	110/18723	0.0414554	TNFRSF11A/FITM2/SREBF2/RXRA/PPARG	5
GO:0000291	nuclear-transcribed mRNA catabolic process, exonucleolytic	2/322	19/18723	0.0415891	EXOSC9/POLR2G	2
GO:0007213	G protein-coupled acetylcholine receptor signaling pathway	2/322	19/18723	0.0415891	RGS10/CHRM2	2
GO:0010885	regulation of cholesterol storage	2/322	19/18723	0.0415891	SREBF2/PPARG	2
GO:0032026	response to magnesium ion	2/322	19/18723	0.0415891	CD14/CNGA3	2
GO:0044003	modulation by symbiont of host process	2/322	19/18723	0.0415891	RXRA/DAG1	2
GO:0045091	regulation of single stranded viral RNA replication via double stranded DNA intermediate	2/322	19/18723	0.0415891	INPP5K/TOP2B	2
GO:1901659	glycosyl compound biosynthetic process	2/322	19/18723	0.0415891	TYW5/PNP	2
GO:1901739	regulation of myoblast fusion	2/322	19/18723	0.0415891	SCGB3A1/CFLAR	2
GO:1902652	secondary alcohol metabolic process	6/322	147/18723	0.0417983	CYP51A1/SREBF2/MVD/RXRA/DGAT2/APOL2	6
GO:0072503	cellular divalent inorganic cation homeostasis	14/322	486/18723	0.0423739	SLC24A3/TRPM2/TRPV2/CD40/SLC39A13/ATP1B1/PTGER3/SLC30A3/STC2/JPH4/CCRL2/LPAR6/MICU3/PTGFR	14
GO:0006066	alcohol metabolic process	11/322	353/18723	0.0425669	CYP51A1/CYP3A7/ACER1/SREBF2/MVD/RXRA/INPP5K/DGAT2/AKR1C2/PNPLA2/APOL2	11
GO:0090288	negative regulation of cellular response to growth factor stimulus	5/322	111/18723	0.0428262	SMURF1/FUZ/PPARG/HIPK2/CFLAR	5
GO:0035148	tube formation	6/322	148/18723	0.0429634	CEP290/FUZ/CTHRC1/FOLR1/CASP3/LHX2	6
GO:1901983	regulation of protein acetylation	4/322	77/18723	0.0437049	SETD5/RAPGEF3/ZMPSTE24/CHEK1	4
GO:0051592	response to calcium ion	6/322	149/18723	0.0441487	TRPM2/KCNMB4/ACER1/FGB/GUCA1A/NLGN1	6
GO:0019932	second-messenger-mediated signaling	10/322	312/18723	0.0441978	TRPM2/ATP1B1/RAPGEF3/PDE7B/CCRL2/ZMPSTE24/RIMS2/GUCA1A/PTGFR/KSR1	10
GO:0009117	nucleotide metabolic process	14/322	489/18723	0.0442081	PPCS/FITM2/AK5/SULT1C3/MVD/PDE7B/PPT1/DGAT2/SUCLA2/FAR1/PNP/GUCA1A/PDE8B/RAN	14
GO:0033157	regulation of intracellular protein transport	8/322	229/18723	0.0449918	SMO/CEP290/SAR1B/RAPGEF3/SREBF2/INPP5K/TCF7L2/RAN	8
GO:0071356	cellular response to tumor necrosis factor	8/322	229/18723	0.0449918	HAMP/TNFRSF11A/TNFRSF17/CD40/INPP5K/PLVAP/TRAF1/PIAS3	8
GO:0032371	regulation of sterol transport	4/322	78/18723	0.0454685	SREBF2/RXRA/PPARG/LAMTOR1	4
GO:0032374	regulation of cholesterol transport	4/322	78/18723	0.0454685	SREBF2/RXRA/PPARG/LAMTOR1	4
GO:0000083	regulation of transcription involved in G1/S transition of mitotic cell cycle	2/322	20/18723	0.0456963	CDK14/ESRRB	2
GO:0039692	single stranded viral RNA replication via double stranded DNA intermediate	2/322	20/18723	0.0456963	INPP5K/TOP2B	2
GO:0071379	cellular response to prostaglandin stimulus	2/322	20/18723	0.0456963	AKR1C2/PTGFR	2
GO:1902176	negative regulation of oxidative stress-induced intrinsic apoptotic signaling pathway	2/322	20/18723	0.0456963	TRAP1/SOD2	2
GO:0006998	nuclear envelope organization	3/322	47/18723	0.0468961	PARP11/NSFL1C/ZMPSTE24	3
GO:1903008	organelle disassembly	5/322	114/18723	0.0471007	MAP1LC3A/WDR45B/SREBF2/RB1CC1/TEX264	5
GO:0016125	sterol metabolic process	6/322	152/18723	0.0478267	CYP51A1/SREBF2/MVD/RXRA/DGAT2/APOL2	6
GO:0021915	neural tube development	6/322	152/18723	0.0478267	SMO/FUZ/CTHRC1/FOLR1/CASP3/LHX2	6
GO:0007338	single fertilization	6/322	153/18723	0.0490936	RIMS1/HOXA9/CRKL/FETUB/FOLR1/FAM170B	6
GO:0021766	hippocampus development	4/322	80/18723	0.0491136	SMO/CRKL/HSD3B2/CASP3	4
GO:0006753	nucleoside phosphate metabolic process	14/322	497/18723	0.0493719	PPCS/FITM2/AK5/SULT1C3/MVD/PDE7B/PPT1/DGAT2/SUCLA2/FAR1/PNP/GUCA1A/PDE8B/RAN	14
GO:0006353	DNA-templated transcription, termination	2/322	21/18723	0.0499457	SETX/ZMPSTE24	2
GO:0009067	aspartate family amino acid biosynthetic process	2/322	21/18723	0.0499457	PLOD2/ASNSD1	2
GO:0010878	cholesterol storage	2/322	21/18723	0.0499457	SREBF2/PPARG	2
GO:0060445	branching involved in salivary gland morphogenesis	2/322	21/18723	0.0499457	DAG1/ESRP2	2
GO:1902254	negative regulation of intrinsic apoptotic signaling pathway by p53 class mediator	2/322	21/18723	0.0499457	PTTG1IP/ELL3	2
GO:1902473	regulation of protein localization to synapse	2/322	21/18723	0.0499457	DAG1/NLGN1	2
GO:1903427	negative regulation of reactive oxygen species biosynthetic process	2/322	21/18723	0.0499457	TRAP1/CFLAR	2
GO:1990961	xenobiotic detoxification by transmembrane export across the plasma membrane	2/322	21/18723	0.0499457	SLC22A5/OSCP1	2

## Sheet: GO_neg
BP significantly enriched by negetive selection genes, p < 0.05								CC significantly enriched by negetive selection genes, p < 0.05								MF significantly enriched by negetive selection genes, p < 0.05
ID	Description	GeneRatio	BgRatio	pvalue	geneID	Count		ID	Description	GeneRatio	BgRatio	pvalue	geneID	Count		ID	Description	GeneRatio	BgRatio	pvalue	geneID	Count
GO:0003012	muscle system process	22/355	452/18723	5.64429e-05	GAMT/INPP5F/TNFRSF1A/GHRL/RYR2/CAMK2G/TWF1/ADRA2B/SCN3B/SCNN1B/RHOA/MYL1/PAK1/FLNA/STAC3/KLF15/GJC1/HSBP1/EMD/TMEM38A/TPCN2/CHRND	22		GO:0032432	actin filament bundle	6/366	80/19550	0.00387966	FERMT2/PLS1/PXN/FLNA/SYNPO/MARCKS	6		GO:0004683	calmodulin-dependent protein kinase activity	3/363	27/18368	0.0157581	CAMK2G/PHKG2/CAMK1D	3
GO:1901224	positive regulation of NIK/NF-kappaB signaling	7/355	69/18723	0.000326633	NR3C2/RHOA/C1QTNF4/TLR2/TNF/NOD2/TRIM44	7		GO:0005637	nuclear inner membrane	5/366	61/19550	0.00564532	DPY19L2/DPY19L4/EMD/MFSD10/LEMD3	5		GO:0005031	tumor necrosis factor-activated receptor activity	2/363	10/18368	0.015782	TNFRSF1A/TNFRSF18	2
GO:0086014	atrial cardiac muscle cell action potential	4/355	19/18723	0.00039312	RYR2/SCN3B/FLNA/GJC1	4		GO:0031965	nuclear membrane	12/366	297/19550	0.0105167	QRICH2/PAK1/DPY19L2/CUEDC2/DNAJC2/MRGPRF/DPY19L4/EMD/SH3BGRL2/MFSD10/LEMD3/TMEM38A	12		GO:0070567	cytidylyltransferase activity	2/363	10/18368	0.015782	PCYT2/TRNT1	2
GO:0086026	atrial cardiac muscle cell to AV node cell signaling	4/355	19/18723	0.00039312	RYR2/SCN3B/FLNA/GJC1	4		GO:1902554	serine/threonine protein kinase complex	5/366	81/19550	0.0179948	PHKG2/CDK13/CKS2/IKBKG/CNPPD1	5		GO:0005200	structural constituent of cytoskeleton	6/363	103/18368	0.0164659	SPTAN1/KRT2/PLS1/ARPC1B/TLN2/VIM	6
GO:0086066	atrial cardiac muscle cell to AV node cell communication	4/355	19/18723	0.00039312	RYR2/SCN3B/FLNA/GJC1	4		GO:0055037	recycling endosome	8/366	195/19550	0.0308647	INPP5F/RAB11FIP5/STX12/CD22/AVL9/TNF/CFTR/ABHD17A	8		GO:0140036	ubiquitin-dependent protein binding	2/363	11/18368	0.0190396	ANKRD13D/DNAJC2	2
GO:0086070	SA node cell to atrial cardiac muscle cell communication	3/355	11/18723	0.000995972	RYR2/SCN3B/GJC1	3		GO:0098845	postsynaptic endosome	2/366	15/19550	0.0312483	STX12/ABHD17A	2		GO:0004879	nuclear receptor activity	4/363	52/18368	0.0192905	NR3C2/ESRRG/AR/RORB	4
GO:0006936	muscle contraction	16/355	347/18723	0.00102157	GAMT/GHRL/RYR2/ADRA2B/SCN3B/SCNN1B/RHOA/MYL1/FLNA/STAC3/GJC1/HSBP1/EMD/TMEM38A/TPCN2/CHRND	16		GO:1902911	protein kinase complex	5/366	96/19550	0.0343294	PHKG2/CDK13/CKS2/IKBKG/CNPPD1	5		GO:0098531	ligand-activated transcription factor activity	4/363	52/18368	0.0192905	NR3C2/ESRRG/AR/RORB	4
GO:0032233	positive regulation of actin filament bundle assembly	6/355	63/18723	0.00121861	FERMT2/RHOA/PAK1/PXN/FLNA/SYNPO	6		GO:0033017	sarcoplasmic reticulum membrane	3/366	40/19550	0.0386107	RYR2/CAMK2G/TMEM38A	3		GO:0005217	intracellular ligand-gated ion channel activity	3/363	30/18368	0.0209455	RYR2/CFTR/TPCN2	3
GO:0000956	nuclear-transcribed mRNA catabolic process	8/355	112/18723	0.00132643	THRAP3/SKIV2L/EXOSC7/PATL1/DCP1B/CSDE1/CNOT3/XRN2	8		GO:0034702	ion channel complex	10/366	282/19550	0.0403795	RYR2/VWC2/GABRB2/SCN3B/SCNN1B/STAC3/CACNA2D2/CFTR/KCNA3/CHRND	10		GO:0015280	ligand-gated sodium channel activity	2/363	12/18368	0.0225526	SCNN1B/TPCN2	2
GO:0019722	calcium-mediated signaling	11/355	202/18723	0.0016971	RYR2/FPR2/PDK2/ZAP70/CD22/HTT/CCR3/PLA2G4B/TNF/TMEM38A/TPCN2	11		GO:0016529	sarcoplasmic reticulum	4/366	70/19550	0.0422305	RYR2/CAMK2G/CLEC18B/TMEM38A	4		GO:0043015	gamma-tubulin binding	3/363	31/18368	0.0228579	RAB11FIP5/PAK1/RAD51D	3
GO:0030522	intracellular receptor signaling pathway	13/355	265/18723	0.00172051	FOXP1/NR3C2/ESRRG/RHOA/TNFAIP3/PAK1/C1QBP/PKN1/AR/PLIN5/PTGIS/NOD2/RORB	13		GO:0000307	cyclin-dependent protein kinase holoenzyme complex	3/366	42/19550	0.0436667	CDK13/CKS2/CNPPD1	3		GO:0005080	protein kinase C binding	4/363	55/18368	0.0232161	FLNA/C1QBP/PKN1/MARCKS	4
GO:0034655	nucleobase-containing compound catabolic process	17/355	407/18723	0.00208178	IKBKE/THRAP3/SKIV2L/EXOSC7/UNG/PATL1/DCP1B/HSF1/ENPP3/NUDT17/NT5C1A/CSDE1/CNOT3/XRN2/VIM/VIP/NT5M	17		GO:1902495	transmembrane transporter complex	12/366	366/19550	0.0437399	NDUFV3/RYR2/VWC2/NDUFB6/GABRB2/SCN3B/SCNN1B/STAC3/CACNA2D2/CFTR/KCNA3/CHRND	12		GO:0005035	death receptor activity	2/363	13/18368	0.0263095	TNFRSF1A/TNFRSF18	2
GO:0061043	regulation of vascular wound healing	3/355	14/18723	0.00210627	XBP1/TNFAIP3/TNF	3		GO:0045335	phagocytic vesicle	6/366	137/19550	0.0442575	RAB11FIP5/STX12/VIM/TLR2/NOD2/ATP6V0D1	6		GO:0008253	5'-nucleotidase activity	2/363	13/18368	0.0263095	NT5C1A/NT5M	2
GO:0002637	regulation of immunoglobulin production	6/355	73/18723	0.00260727	XBP1/TNFSF13/PKN1/CD22/TMBIM6/TNF	6		GO:0005911	cell-cell junction	15/366	494/19550	0.0462214	FERMT2/MXRA8/TWF1/RHOA/PLXDC1/PAK1/PXN/CLDN23/FLNA/SYMPK/THEMIS/ZAP70/GJC1/SYNPO/SGSM3	15		GO:0140035	ubiquitination-like modification-dependent protein binding	2/363	13/18368	0.0263095	ANKRD13D/DNAJC2	2
GO:0086019	cell-cell signaling involved in cardiac conduction	4/355	34/18723	0.00376109	RYR2/SCN3B/FLNA/GJC1	4		GO:0000792	heterochromatin	4/366	73/19550	0.048031	WDR76/TCP1/CENPC/HSF1	4		GO:0008252	nucleotidase activity	2/363	15/18368	0.0345119	NT5C1A/NT5M	2
GO:1900034	regulation of cellular response to heat	3/355	17/18723	0.00377246	DNAJC2/HSF1/CREBBP	3		GO:0031674	I band	6/366	141/19550	0.0496683	FERMT2/RYR2/SCN3B/PAK1/FLNA/SYNPO	6		GO:0042043	neurexin family protein binding	2/363	15/18368	0.0345119	NLGN4X/SYTL3	2
GO:0030073	insulin secretion	10/355	195/18723	0.0041659	GHRL/RAB11FIP5/CAMK2G/NNAT/ENSA/LRP5/HADH/TNF/SIRT4/CFTR	10										GO:0043130	ubiquitin binding	5/363	92/18368	0.0357331	TNFAIP3/CKS2/CUEDC2/UBXN7/IKBKG	5
GO:0006337	nucleosome disassembly	3/355	18/18723	0.00446395	SET/SUPT16H/NFE2	3										GO:0004698	calcium-dependent protein kinase C activity	2/363	16/18368	0.0389364	PRKD3/PKN1	2
GO:0034134	toll-like receptor 2 signaling pathway	3/355	18/18723	0.00446395	TNFAIP3/TLR2/NOD2	3										GO:0019841	retinol binding	2/363	16/18368	0.0389364	RBP3/CYP27C1	2
GO:0007015	actin filament organization	17/355	442/18723	0.00479864	SPTAN1/FERMT2/GHRL/PLS1/TWF1/ELMO2/SSH1/RHOA/PAK1/PXN/FLNA/ARPC1B/RHOBTB2/ARHGAP18/MAGEL2/SYNPO/MARCKS	17										GO:0035497	cAMP response element binding	2/363	16/18368	0.0389364	E4F1/JUN	2
GO:0006402	mRNA catabolic process	11/355	232/18723	0.00490382	IKBKE/THRAP3/SKIV2L/EXOSC7/PATL1/DCP1B/CSDE1/CNOT3/XRN2/VIM/VIP	11										GO:0070403	NAD+ binding	2/363	16/18368	0.0389364	HADH/SIRT4	2
GO:0002698	negative regulation of immune effector process	7/355	110/18723	0.00498654	CUEDC2/ENPP3/CD22/TMBIM6/TNF/NOD2/RPS19	7										GO:0030145	manganese ion binding	4/363	65/18368	0.0396043	MPPED2/IMPA1/GYG1/XPNPEP3	4
GO:0046700	heterocycle catabolic process	17/355	445/18723	0.00512726	IKBKE/THRAP3/SKIV2L/EXOSC7/UNG/PATL1/DCP1B/HSF1/ENPP3/NUDT17/NT5C1A/CSDE1/CNOT3/XRN2/VIM/VIP/NT5M	17										GO:0140678	molecular function inhibitor activity	6/363	128/18368	0.0417541	SCN3B/RPL11/ENSA/PURA/MDFI/TMBIM6	6
GO:1901222	regulation of NIK/NF-kappaB signaling	7/355	112/18723	0.00549868	NR3C2/RHOA/C1QTNF4/TLR2/TNF/NOD2/TRIM44	7										GO:0016757	glycosyltransferase activity	10/363	270/18368	0.0427776	HYAL1/GCNT7/EOGT/DPY19L2/GYG1/ST6GALNAC1/MFNG/DPY19L4/ART5/SIRT4	10
GO:0048545	response to steroid hormone	14/355	339/18723	0.00551195	FOXP1/NR3C2/ESRRG/ALDH3A1/CASP9/SDC1/SCNN1B/RHOA/PAK1/PKN1/AR/CPN1/TLR2/TNF	14										GO:0031072	heat shock protein binding	6/363	129/18368	0.0430956	CAMKMT/DNAJA2/DNAJC2/HSF1/HTT/NOD2	6
GO:0030072	peptide hormone secretion	11/355	236/18723	0.00556177	GHRL/RAB11FIP5/CAMK2G/NNAT/ENSA/LRP5/HADH/TNF/SIRT4/CFTR/VIP	11										GO:0004697	protein kinase C activity	2/363	17/18368	0.043563	PRKD3/PKN1	2
GO:0044270	cellular nitrogen compound catabolic process	17/355	451/18723	0.00583978	IKBKE/THRAP3/SKIV2L/EXOSC7/UNG/PATL1/DCP1B/HSF1/ENPP3/NUDT17/NT5C1A/CSDE1/CNOT3/XRN2/VIM/VIP/NT5M	17										GO:0015278	calcium-release channel activity	2/363	17/18368	0.043563	RYR2/TPCN2	2
GO:0038061	NIK/NF-kappaB signaling	8/355	143/18723	0.00599575	IKBKE/NR3C2/RHOA/C1QTNF4/TLR2/TNF/NOD2/TRIM44	8										GO:0052745	inositol phosphate phosphatase activity	2/363	17/18368	0.043563	INPP5F/IMPA1	2
GO:0031498	chromatin disassembly	3/355	20/18723	0.00606425	SET/SUPT16H/NFE2	3										GO:0042834	peptidoglycan binding	2/363	18/18368	0.0483821	TLR2/NOD2	2
GO:0032495	response to muramyl dipeptide	3/355	20/18723	0.00606425	TNFAIP3/VIM/NOD2	3										GO:0099095	ligand-gated anion channel activity	2/363	18/18368	0.0483821	GABRB2/CFTR	2
GO:0032986	protein-DNA complex disassembly	3/355	20/18723	0.00606425	SET/SUPT16H/NFE2	3
GO:0002701	negative regulation of production of molecular mediator of immune response	4/355	39/18723	0.00619445	CUEDC2/CD22/TMBIM6/TNF	4
GO:0050679	positive regulation of epithelial cell proliferation	10/355	207/18723	0.00629907	GHRL/HYAL1/PLXNB3/APLNR/XBP1/TNFAIP3/AR/CCR3/NOD2/VIP	10
GO:0050728	negative regulation of inflammatory response	9/355	176/18723	0.00653326	TNFRSF1A/GHRL/FPR2/TNFAIP3/METRNL/ENPP3/PTGIS/NOD2/RPS19	9
GO:0002790	peptide secretion	11/355	242/18723	0.0066772	GHRL/RAB11FIP5/CAMK2G/NNAT/ENSA/LRP5/HADH/TNF/SIRT4/CFTR/VIP	11
GO:0019932	second-messenger-mediated signaling	13/355	312/18723	0.00684005	RYR2/FPR2/APLNR/PDK2/HRH1/ZAP70/CD22/HTT/CCR3/PLA2G4B/TNF/TMEM38A/TPCN2	13
GO:0007252	I-kappaB phosphorylation	3/355	21/18723	0.00697677	IKBKE/TLR2/TNF	3
GO:0110053	regulation of actin filament organization	12/355	278/18723	0.00703012	SPTAN1/FERMT2/TWF1/SSH1/RHOA/PAK1/PXN/FLNA/ARPC1B/ARHGAP18/MAGEL2/SYNPO	12
GO:0061042	vascular wound healing	3/355	22/18723	0.00796637	XBP1/TNFAIP3/TNF	3
GO:0071467	cellular response to pH	3/355	22/18723	0.00796637	RAB11FIP5/HYAL1/SLC38A3	3
GO:0099563	modification of synaptic structure	3/355	22/18723	0.00796637	RHOA/DLGAP3/SYNPO	3
GO:0019439	aromatic compound catabolic process	17/355	467/18723	0.00814092	IKBKE/THRAP3/SKIV2L/EXOSC7/UNG/PATL1/DCP1B/HSF1/ENPP3/NUDT17/NT5C1A/CSDE1/CNOT3/XRN2/VIM/VIP/NT5M	17
GO:1903311	regulation of mRNA metabolic process	12/355	288/18723	0.00917536	IKBKE/THRAP3/SRSF3/EXOSC7/RBM5/PATL1/C1QBP/DCP1B/HSF1/CNOT3/VIM/VIP	12
GO:0045666	positive regulation of neuron differentiation	6/355	95/18723	0.00942632	MMD2/VWC2/ADRA2B/RHOA/DAB1/HOXD3	6
GO:0030521	androgen receptor signaling pathway	4/355	44/18723	0.00949632	FOXP1/RHOA/PKN1/AR	4
GO:0046434	organophosphate catabolic process	8/355	155/18723	0.0095631	INPP5F/UNG/IMPA1/ENPP3/NUDT17/NT5C1A/PLA2G4B/NT5M	8
GO:0051235	maintenance of location	13/355	327/18723	0.00991956	RYR2/IKBKE/TWF1/APLNR/F2/FLNA/MDFI/FBN2/PLIN5/HTT/TNF/TMEM38A/TPCN2	13
GO:0005996	monosaccharide metabolic process	11/355	257/18723	0.0102368	GHRL/PFKFB4/PPP1R3F/PHKG2/PDK2/BRAT1/ALDOB/FUCA2/GAL3ST3/LRP5/TNF	11
GO:0051017	actin filament bundle assembly	8/355	157/18723	0.0102849	FERMT2/PLS1/RHOA/PAK1/PXN/FLNA/SYNPO/MARCKS	8
GO:1901216	positive regulation of neuron death	6/355	97/18723	0.0103882	SSH1/CASP9/RHOA/JUN/TNF/DKK1	6
GO:0043488	regulation of mRNA stability	8/355	158/18723	0.0106605	IKBKE/THRAP3/EXOSC7/PATL1/DCP1B/CNOT3/VIM/VIP	8
GO:0071692	protein localization to extracellular region	14/355	368/18723	0.0109284	GHRL/RAB11FIP5/CAMK2G/NNAT/ENSA/LRP5/FBN2/HADH/TLR2/TNF/SIRT4/PPY/CFTR/VIP	14
GO:0046879	hormone secretion	12/355	295/18723	0.0109581	GHRL/RAB11FIP5/CAMK2G/FOXD1/NNAT/ENSA/LRP5/HADH/TNF/SIRT4/CFTR/VIP	12
GO:0010001	glial cell differentiation	10/355	225/18723	0.010987	MXRA8/FPR2/RHOA/F2/DAB1/KLF15/VIM/FA2H/TLR2/TNF	10
GO:0003300	cardiac muscle hypertrophy	6/355	99/18723	0.0114179	INPP5F/TNFRSF1A/RYR2/TWF1/PAK1/KLF15	6
GO:0061572	actin filament bundle organization	8/355	161/18723	0.0118486	FERMT2/PLS1/RHOA/PAK1/PXN/FLNA/SYNPO/MARCKS	8
GO:0015833	peptide transport	11/355	264/18723	0.0123293	GHRL/RAB11FIP5/CAMK2G/NNAT/ENSA/LRP5/HADH/TNF/SIRT4/CFTR/VIP	11
GO:0050848	regulation of calcium-mediated signaling	5/355	73/18723	0.012503	PDK2/ZAP70/CD22/HTT/TNF	5
GO:1904427	positive regulation of calcium ion transmembrane transport	5/355	73/18723	0.012503	RYR2/APLNR/F2/STAC3/HTT	5
GO:0014829	vascular associated smooth muscle contraction	3/355	26/18723	0.012721	ADRA2B/SCNN1B/RHOA	3
GO:0010522	regulation of calcium ion transport into cytosol	6/355	102/18723	0.0130943	RYR2/APLNR/F2/HTT/TMBIM6/TMEM38A	6
GO:0014897	striated muscle hypertrophy	6/355	102/18723	0.0130943	INPP5F/TNFRSF1A/RYR2/TWF1/PAK1/KLF15	6
GO:0002700	regulation of production of molecular mediator of immune response	8/355	164/18723	0.0131314	XBP1/TNFSF13/CUEDC2/PKN1/CD22/TMBIM6/TNF/NOD2	8
GO:0033143	regulation of intracellular steroid hormone receptor signaling pathway	5/355	74/18723	0.0132066	FOXP1/RHOA/PAK1/PKN1/AR	5
GO:0032635	interleukin-6 production	8/355	165/18723	0.0135808	GHRL/ORM1/XBP1/TNFAIP3/C1QTNF4/TLR2/TNF/NOD2	8
GO:0032675	regulation of interleukin-6 production	8/355	165/18723	0.0135808	GHRL/ORM1/XBP1/TNFAIP3/C1QTNF4/TLR2/TNF/NOD2	8
GO:0050796	regulation of insulin secretion	8/355	165/18723	0.0135808	GHRL/NNAT/ENSA/LRP5/HADH/TNF/SIRT4/CFTR	8
GO:0006953	acute-phase response	4/355	49/18723	0.0137708	ORM1/F2/TNF/F8	4
GO:1901361	organic cyclic compound catabolic process	17/355	495/18723	0.0138775	IKBKE/THRAP3/SKIV2L/EXOSC7/UNG/PATL1/DCP1B/HSF1/ENPP3/NUDT17/NT5C1A/CSDE1/CNOT3/XRN2/VIM/VIP/NT5M	17
GO:0061013	regulation of mRNA catabolic process	8/355	166/18723	0.0140413	IKBKE/THRAP3/EXOSC7/PATL1/DCP1B/CNOT3/VIM/VIP	8
GO:0009914	hormone transport	12/355	306/18723	0.0142865	GHRL/RAB11FIP5/CAMK2G/FOXD1/NNAT/ENSA/LRP5/HADH/TNF/SIRT4/CFTR/VIP	12
GO:0032496	response to lipopolysaccharide	13/355	343/18723	0.0143008	FOXP1/WDR35/CASP9/XBP1/RHOA/TNFAIP3/HSF1/PDCD1LG2/JUN/VIM/TLR2/TNF/NOD2	13
GO:0014896	muscle hypertrophy	6/355	104/18723	0.0143033	INPP5F/TNFRSF1A/RYR2/TWF1/PAK1/KLF15	6
GO:0045216	cell-cell junction organization	9/355	200/18723	0.0143324	FERMT2/APLNR/NLGN4X/RHOA/CLDN23/FLNA/TLN2/GJC1/TNF	9
GO:0000290	deadenylation-dependent decapping of nuclear-transcribed mRNA	2/355	10/18723	0.0145884	PATL1/DCP1B	2
GO:0003056	regulation of vascular associated smooth muscle contraction	2/355	10/18723	0.0145884	ADRA2B/RHOA	2
GO:0021932	hindbrain radial glia guided cell migration	2/355	10/18723	0.0145884	FLNA/DAB1	2
GO:0042045	epithelial fluid transport	2/355	10/18723	0.0145884	SCNN1B/CFTR	2
GO:0048241	epinephrine transport	2/355	10/18723	0.0145884	ADRA2B/VIP	2
GO:0071803	positive regulation of podosome assembly	2/355	10/18723	0.0145884	RHOA/TNF	2
GO:0032231	regulation of actin filament bundle assembly	6/355	105/18723	0.0149361	FERMT2/RHOA/PAK1/PXN/FLNA/SYNPO	6
GO:0043401	steroid hormone mediated signaling pathway	7/355	136/18723	0.0151289	FOXP1/NR3C2/ESRRG/RHOA/PAK1/PKN1/AR	7
GO:0016051	carbohydrate biosynthetic process	9/355	202/18723	0.0152031	PPP1R3F/PHKG2/CHST13/PDK2/IMPA1/GYG1/ST6GALNAC1/HRH1/CHST12	9
GO:0019318	hexose metabolic process	10/355	237/18723	0.0153389	GHRL/PFKFB4/PPP1R3F/PHKG2/PDK2/BRAT1/ALDOB/FUCA2/LRP5/TNF	10
GO:0043487	regulation of RNA stability	8/355	170/18723	0.0159976	IKBKE/THRAP3/EXOSC7/PATL1/DCP1B/CNOT3/VIM/VIP	8
GO:0071383	cellular response to steroid hormone stimulus	9/355	204/18723	0.0161121	FOXP1/NR3C2/ESRRG/CASP9/SCNN1B/RHOA/PAK1/PKN1/AR	9
GO:0042742	defense response to bacterium	13/355	350/18723	0.0166293	FOXP1/TNFRSF1A/DEFB115/FPR2/SCNN1B/F2/STAB1/EPX/TLR2/TNF/NOD2/GSDMB/RPS19	13
GO:0051496	positive regulation of stress fiber assembly	4/355	52/18723	0.0168383	FERMT2/RHOA/PAK1/PXN	4
GO:0051279	regulation of release of sequestered calcium ion into cytosol	5/355	79/18723	0.0171263	RYR2/APLNR/F2/HTT/TMEM38A	5
GO:0006401	RNA catabolic process	11/355	278/18723	0.0174737	IKBKE/THRAP3/SKIV2L/EXOSC7/PATL1/DCP1B/CSDE1/CNOT3/XRN2/VIM/VIP	11
GO:0015937	coenzyme A biosynthetic process	2/355	11/18723	0.0176089	PANK3/PANK4	2
GO:0033148	positive regulation of intracellular estrogen receptor signaling pathway	2/355	11/18723	0.0176089	PAK1/AR	2
GO:0034427	nuclear-transcribed mRNA catabolic process, exonucleolytic, 3'-5'	2/355	11/18723	0.0176089	SKIV2L/EXOSC7	2
GO:0034776	response to histamine	2/355	11/18723	0.0176089	GABRB2/HRH1	2
GO:0070944	neutrophil-mediated killing of bacterium	2/355	11/18723	0.0176089	SCNN1B/F2	2
GO:0071313	cellular response to caffeine	2/355	11/18723	0.0176089	RYR2/TMEM38A	2
GO:0071888	macrophage apoptotic process	2/355	11/18723	0.0176089	TCP1/NOD2	2
GO:0032611	interleukin-1 beta production	6/355	110/18723	0.0183927	FOXP1/GHRL/ORM1/TNFAIP3/TNF/NOD2	6
GO:0032651	regulation of interleukin-1 beta production	6/355	110/18723	0.0183927	FOXP1/GHRL/ORM1/TNFAIP3/TNF/NOD2	6
GO:0071222	cellular response to lipopolysaccharide	9/355	209/18723	0.0185584	XBP1/RHOA/TNFAIP3/HSF1/PDCD1LG2/VIM/TLR2/TNF/NOD2	9
GO:0009264	deoxyribonucleotide catabolic process	3/355	30/18723	0.0187922	UNG/NT5C1A/NT5M	3
GO:0030204	chondroitin sulfate metabolic process	3/355	30/18723	0.0187922	HYAL1/CHST13/CHST12	3
GO:0048708	astrocyte differentiation	5/355	81/18723	0.0188886	FPR2/F2/DAB1/VIM/TNF	5
GO:0086002	cardiac muscle cell action potential involved in contraction	4/355	54/18723	0.0191023	RYR2/SCN3B/FLNA/GJC1	4
GO:0032956	regulation of actin cytoskeleton organization	13/355	358/18723	0.0196315	SPTAN1/FERMT2/TWF1/SSH1/RHOA/PAK1/PXN/FLNA/ARPC1B/RHOBTB2/ARHGAP18/MAGEL2/SYNPO	13
GO:0032970	regulation of actin filament-based process	14/355	397/18723	0.0198298	SPTAN1/FERMT2/RYR2/TWF1/SSH1/RHOA/PAK1/PXN/FLNA/ARPC1B/RHOBTB2/ARHGAP18/MAGEL2/SYNPO	14
GO:0009306	protein secretion	13/355	359/18723	0.0200337	GHRL/RAB11FIP5/CAMK2G/NNAT/ENSA/LRP5/HADH/TLR2/TNF/SIRT4/PPY/CFTR/VIP	13
GO:0030258	lipid modification	9/355	212/18723	0.0201499	INPP5F/ACAD11/LCAT/DGKK/ACAT2/PLIN5/HADH/FA2H/SIRT4	9
GO:0035592	establishment of protein localization to extracellular region	13/355	360/18723	0.020442	GHRL/RAB11FIP5/CAMK2G/NNAT/ENSA/LRP5/HADH/TLR2/TNF/SIRT4/PPY/CFTR/VIP	13
GO:0045987	positive regulation of smooth muscle contraction	3/355	31/18723	0.0205198	GHRL/ADRA2B/RHOA	3
GO:0046386	deoxyribose phosphate catabolic process	3/355	31/18723	0.0205198	UNG/NT5C1A/NT5M	3
GO:0060055	angiogenesis involved in wound healing	3/355	31/18723	0.0205198	XBP1/TNFAIP3/TNF	3
GO:1901292	nucleoside phosphate catabolic process	5/355	83/18723	0.0207662	UNG/ENPP3/NUDT17/NT5C1A/NT5M	5
GO:0032490	detection of molecule of bacterial origin	2/355	12/18723	0.0208688	TLR2/NOD2	2
GO:0032621	interleukin-18 production	2/355	12/18723	0.0208688	TLR2/NOD2	2
GO:0032661	regulation of interleukin-18 production	2/355	12/18723	0.0208688	TLR2/NOD2	2
GO:0043383	negative T cell selection	2/355	12/18723	0.0208688	THEMIS/ZAP70	2
GO:0046322	negative regulation of fatty acid oxidation	2/355	12/18723	0.0208688	PLIN5/SIRT4	2
GO:0060009	Sertoli cell development	2/355	12/18723	0.0208688	SDC1/FLNA	2
GO:0070943	neutrophil-mediated killing of symbiont cell	2/355	12/18723	0.0208688	SCNN1B/F2	2
GO:0071468	cellular response to acidic pH	2/355	12/18723	0.0208688	RAB11FIP5/SLC38A3	2
GO:0086067	AV node cell to bundle of His cell communication	2/355	12/18723	0.0208688	RYR2/GJC1	2
GO:0090646	mitochondrial tRNA processing	2/355	12/18723	0.0208688	MTO1/TRNT1	2
GO:0097201	negative regulation of transcription from RNA polymerase II promoter in response to stress	2/355	12/18723	0.0208688	JUN/TMBIM6	2
GO:0006941	striated muscle contraction	8/355	179/18723	0.0211076	RYR2/SCN3B/MYL1/FLNA/STAC3/GJC1/TMEM38A/CHRND	8
GO:0000288	nuclear-transcribed mRNA catabolic process, deadenylation-dependent decay	4/355	56/18723	0.021546	EXOSC7/PATL1/DCP1B/CNOT3	4
GO:0002237	response to molecule of bacterial origin	13/355	363/18723	0.0217045	FOXP1/WDR35/CASP9/XBP1/RHOA/TNFAIP3/HSF1/PDCD1LG2/JUN/VIM/TLR2/TNF/NOD2	13
GO:0042310	vasoconstriction	5/355	84/18723	0.0217491	WDR35/ADRA2B/SCNN1B/RHOA/HRH1	5
GO:0090022	regulation of neutrophil chemotaxis	3/355	32/18723	0.0223317	CAMK1D/C1QBP/NOD2	3
GO:0051209	release of sequestered calcium ion into cytosol	6/355	115/18723	0.0223605	RYR2/APLNR/F2/HTT/TMEM38A/TPCN2	6
GO:0042509	regulation of tyrosine phosphorylation of STAT protein	5/355	85/18723	0.0227617	INPP5F/TNFRSF1A/TNFRSF18/HSF1/TNF	5
GO:0060760	positive regulation of response to cytokine stimulus	4/355	57/18723	0.0228362	IKBKE/C1QTNF4/TLR2/TRIM44	4
GO:0014074	response to purine-containing compound	7/355	148/18723	0.0229193	RYR2/ALDH3A1/SSH1/SDC1/JUN/TMEM38A/CFTR	7
GO:0021782	glial cell development	6/355	116/18723	0.023218	MXRA8/FPR2/VIM/FA2H/TLR2/TNF	6
GO:0030518	intracellular steroid hormone receptor signaling pathway	6/355	116/18723	0.023218	FOXP1/NR3C2/RHOA/PAK1/PKN1/AR	6
GO:0051283	negative regulation of sequestering of calcium ion	6/355	116/18723	0.023218	RYR2/APLNR/F2/HTT/TMEM38A/TPCN2	6
GO:0045834	positive regulation of lipid metabolic process	7/355	149/18723	0.0236733	MID1IP1/FPR2/F2/PLIN5/TNF/NOD2/SIRT4	7
GO:0043525	positive regulation of neuron apoptotic process	4/355	58/18723	0.0241725	CASP9/RHOA/JUN/TNF	4
GO:0086065	cell communication involved in cardiac conduction	4/355	58/18723	0.0241725	RYR2/SCN3B/FLNA/GJC1	4
GO:1903715	regulation of aerobic respiration	3/355	33/18723	0.0242281	RHOA/CBFA2T3/COX7A2	3
GO:0002638	negative regulation of immunoglobulin production	2/355	13/18723	0.024358	CD22/TMBIM6	2
GO:0006000	fructose metabolic process	2/355	13/18723	0.024358	PFKFB4/ALDOB	2
GO:0032968	positive regulation of transcription elongation from RNA polymerase II promoter	2/355	13/18723	0.024358	SUPT16H/CDK13	2
GO:0033145	positive regulation of intracellular steroid hormone receptor signaling pathway	2/355	13/18723	0.024358	PAK1/AR	2
GO:0034135	regulation of toll-like receptor 2 signaling pathway	2/355	13/18723	0.024358	TNFAIP3/NOD2	2
GO:0042659	regulation of cell fate specification	2/355	13/18723	0.024358	AR/DKK1	2
GO:0071801	regulation of podosome assembly	2/355	13/18723	0.024358	RHOA/TNF	2
GO:0048659	smooth muscle cell proliferation	8/355	184/18723	0.0243995	FOXP1/RHOA/TNFAIP3/PAK1/JUN/NAA35/TNF/VIP	8
GO:0050900	leukocyte migration	13/355	369/18723	0.024403	MSMP/TNFRSF18/FPR2/CAMK1D/RHOA/C1QBP/HRH1/ZAP70/LRCH1/EPX/TNF/NOD2/RPS19	13
GO:1903522	regulation of blood circulation	10/355	256/18723	0.0246863	GHRL/RYR2/WDR35/ADRA2B/SCN3B/RHOA/FLNA/HRH1/GJC1/TMEM38A	10
GO:0002064	epithelial cell development	9/355	220/18723	0.0248727	TNFRSF1A/KRT2/PLS1/RILPL1/SDC1/FLNA/AR/VIM/TNF	9
GO:0051282	regulation of sequestering of calcium ion	6/355	118/18723	0.0249986	RYR2/APLNR/F2/HTT/TMEM38A/TPCN2	6
GO:1903313	positive regulation of mRNA metabolic process	6/355	118/18723	0.0249986	THRAP3/EXOSC7/PATL1/DCP1B/HSF1/CNOT3	6
GO:0071219	cellular response to molecule of bacterial origin	9/355	221/18723	0.0255139	XBP1/RHOA/TNFAIP3/HSF1/PDCD1LG2/VIM/TLR2/TNF/NOD2	9
GO:0031348	negative regulation of defense response	10/355	258/18723	0.0258662	TNFRSF1A/GHRL/FPR2/TNFAIP3/C1QBP/METRNL/ENPP3/PTGIS/NOD2/RPS19	10
GO:0007260	tyrosine phosphorylation of STAT protein	5/355	88/18723	0.025981	INPP5F/TNFRSF1A/TNFRSF18/HSF1/TNF	5
GO:0009896	positive regulation of catabolic process	16/355	492/18723	0.0261266	TMEM59/EXOSC7/PHKG2/TNFAIP3/PATL1/DCP1B/HSF1/IKBKG/PLIN5/HTT/CNOT3/CBFA2T3/TNF/NOD2/SGSM3/VIP	16
GO:0044319	wound healing, spreading of cells	3/355	34/18723	0.0262087	FERMT2/RHOA/FLNA	3
GO:0090505	epiboly involved in wound healing	3/355	34/18723	0.0262087	FERMT2/RHOA/FLNA	3
GO:2001234	negative regulation of apoptotic signaling pathway	9/355	224/18723	0.0275078	XBP1/TNFAIP3/GHITM/EYA3/AR/MNT/HTT/TMBIM6/TNF	9
GO:0008360	regulation of cell shape	7/355	154/18723	0.0277003	FERMT2/PLXNB3/RHOA/F2/RHOBTB2/BRWD1/ARHGAP18	7
GO:0043500	muscle adaptation	6/355	121/18723	0.0278367	INPP5F/TNFRSF1A/CAMK2G/TWF1/PAK1/KLF15	6
GO:0002467	germinal center formation	2/355	14/18723	0.0280666	TNFAIP3/PKN1	2
GO:0009159	deoxyribonucleoside monophosphate catabolic process	2/355	14/18723	0.0280666	NT5C1A/NT5M	2
GO:0051764	actin crosslink formation	2/355	14/18723	0.0280666	FLNA/MARCKS	2
GO:0070942	neutrophil mediated cytotoxicity	2/355	14/18723	0.0280666	SCNN1B/F2	2
GO:0071415	cellular response to purine-containing compound	2/355	14/18723	0.0280666	RYR2/TMEM38A	2
GO:0045907	positive regulation of vasoconstriction	3/355	35/18723	0.0282736	WDR35/RHOA/HRH1	3
GO:0050654	chondroitin sulfate proteoglycan metabolic process	3/355	35/18723	0.0282736	HYAL1/CHST13/CHST12	3
GO:0090504	epiboly	3/355	35/18723	0.0282736	FERMT2/RHOA/FLNA	3
GO:0035304	regulation of protein dephosphorylation	5/355	90/18723	0.0282809	ENSA/SYMPK/HTT/ANKLE2/TNF	5
GO:0030865	cortical cytoskeleton organization	4/355	61/18723	0.0284609	PLS1/RHOA/RHOBTB2/TNF	4
GO:0016311	dephosphorylation	14/355	417/18723	0.0286011	INPP5F/PFKFB4/CAMK2G/SSH1/IMPA1/ENSA/SYMPK/EYA3/PDP1/HTT/NT5C1A/ANKLE2/TNF/NT5M	14
GO:0009755	hormone-mediated signaling pathway	8/355	190/18723	0.0288054	FOXP1/GHRL/NR3C2/ESRRG/RHOA/PAK1/PKN1/AR	8
GO:0051208	sequestering of calcium ion	6/355	122/18723	0.0288281	RYR2/APLNR/F2/HTT/TMEM38A/TPCN2	6
GO:0042886	amide transport	11/355	301/18723	0.0291771	GHRL/RAB11FIP5/CAMK2G/NNAT/ENSA/LRP5/HADH/TNF/SIRT4/CFTR/VIP	11
GO:0050878	regulation of body fluid levels	13/355	379/18723	0.0294413	APLNR/XBP1/ADRA2B/SCNN1B/F2/FLNA/DGKK/FA2H/NFE2/CFTR/F8/TEC/VIP	13
GO:0032613	interleukin-10 production	4/355	62/18723	0.0299843	PDCD1LG2/EPX/TLR2/NOD2	4
GO:0032615	interleukin-12 production	4/355	62/18723	0.0299843	FOXP1/C1QBP/TLR2/NOD2	4
GO:0032653	regulation of interleukin-10 production	4/355	62/18723	0.0299843	PDCD1LG2/EPX/TLR2/NOD2	4
GO:0032655	regulation of interleukin-12 production	4/355	62/18723	0.0299843	FOXP1/C1QBP/TLR2/NOD2	4
GO:0010092	specification of animal organ identity	3/355	36/18723	0.0304223	AR/TBR1/DKK1	3
GO:1902903	regulation of supramolecular fiber organization	13/355	383/18723	0.0316554	SPTAN1/FERMT2/TWF1/MID1IP1/SSH1/RHOA/PAK1/PXN/FLNA/ARPC1B/ARHGAP18/MAGEL2/SYNPO	13
GO:0032755	positive regulation of interleukin-6 production	5/355	93/18723	0.0319661	XBP1/C1QTNF4/TLR2/TNF/NOD2	5
GO:0035358	regulation of peroxisome proliferator activated receptor signaling pathway	2/355	15/18723	0.0319851	PLIN5/PTGIS	2
GO:0048712	negative regulation of astrocyte differentiation	2/355	15/18723	0.0319851	F2/DAB1	2
GO:0110156	methylguanosine-cap decapping	2/355	15/18723	0.0319851	PATL1/DCP1B	2
GO:2000345	regulation of hepatocyte proliferation	2/355	15/18723	0.0319851	XBP1/TNFAIP3	2
GO:0050708	regulation of protein secretion	10/355	268/18723	0.0323776	GHRL/RAB11FIP5/NNAT/ENSA/LRP5/HADH/TLR2/TNF/SIRT4/CFTR	10
GO:0045730	respiratory burst	3/355	37/18723	0.0326546	CAMK1D/CD52/RPS19	3
GO:0090218	positive regulation of lipid kinase activity	3/355	37/18723	0.0326546	FPR2/F2/NOD2	3
GO:0001666	response to hypoxia	11/355	307/18723	0.032985	RYR2/ALDH3A1/RHOA/PAK1/HSF1/PTGIS/TMBIM6/CREBBP/TLR2/CBFA2T3/SIRT4	11
GO:0060402	calcium ion transport into cytosol	7/355	160/18723	0.0331173	RYR2/APLNR/F2/HTT/TMBIM6/TMEM38A/TPCN2	7
GO:0046888	negative regulation of hormone secretion	4/355	64/18723	0.0331734	GHRL/RAB11FIP5/HADH/SIRT4	4
GO:0070482	response to oxygen levels	12/355	347/18723	0.0337082	RYR2/ALDH3A1/RHOA/PAK1/HSF1/PTGIS/TMBIM6/CREBBP/TLR2/CBFA2T3/SIRT4/ATP6V0D1	12
GO:0071674	mononuclear cell migration	8/355	196/18723	0.0337324	MSMP/FPR2/RHOA/C1QBP/ZAP70/LRCH1/TNF/RPS19	8
GO:0090276	regulation of peptide hormone secretion	8/355	196/18723	0.0337324	GHRL/NNAT/ENSA/LRP5/HADH/TNF/SIRT4/CFTR	8
GO:0031331	positive regulation of cellular catabolic process	14/355	427/18723	0.033929	TMEM59/EXOSC7/PHKG2/TNFAIP3/PATL1/DCP1B/HSF1/IKBKG/PLIN5/HTT/CNOT3/CBFA2T3/TNF/NOD2	14
GO:0032103	positive regulation of response to external stimulus	14/355	427/18723	0.033929	TNFRSF1A/GHRL/IKBKE/FPR2/CAMK1D/F2/PAK1/FLNA/C1QBP/CREBBP/TLR2/TNF/NOD2/RPS19	14
GO:0030048	actin filament-based movement	6/355	127/18723	0.0341329	WIPF2/RYR2/SCN3B/MYL1/FLNA/GJC1	6
GO:0043254	regulation of protein-containing complex assembly	14/355	428/18723	0.0344988	SPTAN1/FERMT2/IKBKE/TWF1/SSH1/RHOA/PAK1/LCAT/ARPC1B/HSF1/ARHGAP18/MAGEL2/TNF/DKK1	14
GO:0002532	production of molecular mediator involved in inflammatory response	5/355	95/18723	0.034582	F2/CUEDC2/TNF/NOD2/RPS19	5
GO:0042773	ATP synthesis coupled electron transport	5/355	95/18723	0.034582	NDUFV3/COX8A/NDUFB6/GHITM/COX7A2	5
GO:0042775	mitochondrial ATP synthesis coupled electron transport	5/355	95/18723	0.034582	NDUFV3/COX8A/NDUFB6/GHITM/COX7A2	5
GO:0050764	regulation of phagocytosis	5/355	95/18723	0.034582	FPR2/CAMK1D/TLR2/TNF/NOD2	5
GO:0071677	positive regulation of mononuclear cell migration	4/355	65/18723	0.0348394	FPR2/RHOA/C1QBP/TNF	4
GO:0001825	blastocyst formation	3/355	38/18723	0.0349699	MFNG/CNOT3/WDR74	3
GO:0009595	detection of biotic stimulus	3/355	38/18723	0.0349699	PAK1/TLR2/NOD2	3
GO:0046676	negative regulation of insulin secretion	3/355	38/18723	0.0349699	GHRL/HADH/SIRT4	3
GO:0032612	interleukin-1 production	6/355	128/18723	0.0352645	FOXP1/GHRL/ORM1/TNFAIP3/TNF/NOD2	6
GO:0032652	regulation of interleukin-1 production	6/355	128/18723	0.0352645	FOXP1/GHRL/ORM1/TNFAIP3/TNF/NOD2	6
GO:0009299	mRNA transcription	2/355	16/18723	0.0361043	FLNA/HSF1	2
GO:0021535	cell migration in hindbrain	2/355	16/18723	0.0361043	FLNA/DAB1	2
GO:0051770	positive regulation of nitric-oxide synthase biosynthetic process	2/355	16/18723	0.0361043	TLR2/NOD2	2
GO:0070431	nucleotide-binding oligomerization domain containing 2 signaling pathway	2/355	16/18723	0.0361043	TNFAIP3/NOD2	2
GO:0099010	modification of postsynaptic structure	2/355	16/18723	0.0361043	RHOA/SYNPO	2
GO:0019229	regulation of vasoconstriction	4/355	66/18723	0.0365531	WDR35/ADRA2B/RHOA/HRH1	4
GO:0032715	negative regulation of interleukin-6 production	4/355	66/18723	0.0365531	GHRL/ORM1/TNFAIP3/TNF	4
GO:0050766	positive regulation of phagocytosis	4/355	66/18723	0.0365531	FPR2/CAMK1D/TNF/NOD2	4
GO:0002791	regulation of peptide secretion	8/355	200/18723	0.037318	GHRL/NNAT/ENSA/LRP5/HADH/TNF/SIRT4/CFTR	8
GO:0070252	actin-mediated cell contraction	5/355	97/18723	0.0373268	RYR2/SCN3B/MYL1/FLNA/GJC1	5
GO:0120162	positive regulation of cold-induced thermogenesis	5/355	97/18723	0.0373268	GHRL/ESRRG/HSF1/CNOT3/HADH	5
GO:2001237	negative regulation of extrinsic apoptotic signaling pathway	5/355	97/18723	0.0373268	TNFAIP3/EYA3/AR/HTT/TNF	5
GO:0051154	negative regulation of striated muscle cell differentiation	3/355	39/18723	0.0373679	XBP1/PAK1/DKK1	3
GO:1901021	positive regulation of calcium ion transmembrane transporter activity	3/355	39/18723	0.0373679	RYR2/STAC3/HTT	3
GO:0043467	regulation of generation of precursor metabolites and energy	6/355	130/18723	0.0375996	PPP1R3F/PHKG2/RHOA/GHITM/CBFA2T3/COX7A2	6
GO:1902117	positive regulation of organelle assembly	4/355	67/18723	0.0383147	SDC1/RHOA/HTT/TNF	4
GO:1903829	positive regulation of cellular protein localization	10/355	276/18723	0.0383573	FERMT2/PLS1/SSH1/F2/PAK1/TCP1/FLNA/STAC3/TNF/ABHD17A	10
GO:0045089	positive regulation of innate immune response	6/355	131/18723	0.0388034	IKBKE/FPR2/PAK1/CREBBP/NOD2/RPS19	6
GO:0090087	regulation of peptide transport	8/355	202/18723	0.0392035	GHRL/NNAT/ENSA/LRP5/HADH/TNF/SIRT4/CFTR	8
GO:0002714	positive regulation of B cell mediated immunity	3/355	40/18723	0.0398478	TNFSF13/TNF/NOD2	3
GO:0002891	positive regulation of immunoglobulin mediated immune response	3/355	40/18723	0.0398478	TNFSF13/TNF/NOD2	3
GO:0009394	2'-deoxyribonucleotide metabolic process	3/355	40/18723	0.0398478	UNG/NT5C1A/NT5M	3
GO:0032094	response to food	3/355	40/18723	0.0398478	GHRL/SCNN1B/CLPS	3
GO:0051281	positive regulation of release of sequestered calcium ion into cytosol	3/355	40/18723	0.0398478	APLNR/F2/HTT	3
GO:0050673	epithelial cell proliferation	14/355	437/18723	0.0399421	GHRL/KRT2/HYAL1/PLXNB3/APLNR/XBP1/TNFAIP3/PURA/PYGO2/AR/CCR3/TNF/NOD2/VIP	14
GO:0034394	protein localization to cell surface	4/355	68/18723	0.0401241	RAB11FIP5/TAX1BP3/FLNA/TNF	4
GO:0042531	positive regulation of tyrosine phosphorylation of STAT protein	4/355	68/18723	0.0401241	TNFRSF1A/TNFRSF18/HSF1/TNF	4
GO:0031960	response to corticosteroid	7/355	167/18723	0.0402791	ALDH3A1/CASP9/SDC1/SCNN1B/RHOA/CPN1/TNF	7
GO:0034767	positive regulation of ion transmembrane transport	7/355	167/18723	0.0402791	RYR2/APLNR/F2/FLNA/STAC3/HTT/CFTR	7
GO:1903034	regulation of response to wounding	7/355	167/18723	0.0402791	INPP5F/FERMT2/XBP1/F2/TNFAIP3/FLNA/TNF	7
GO:0006474	N-terminal protein amino acid acetylation	2/355	17/18723	0.0404152	NAA35/CREBBP	2
GO:0016045	detection of bacterium	2/355	17/18723	0.0404152	TLR2/NOD2	2
GO:0016264	gap junction assembly	2/355	17/18723	0.0404152	APLNR/GJC1	2
GO:0042753	positive regulation of circadian rhythm	2/355	17/18723	0.0404152	GHRL/THRAP3	2
GO:0060263	regulation of respiratory burst	2/355	17/18723	0.0404152	CAMK1D/RPS19	2
GO:1901550	regulation of endothelial cell development	2/355	17/18723	0.0404152	TNFRSF1A/TNF	2
GO:1903140	regulation of establishment of endothelial barrier	2/355	17/18723	0.0404152	TNFRSF1A/TNF	2
GO:0007204	positive regulation of cytosolic calcium ion concentration	11/355	319/18723	0.0416337	GHRL/RYR2/FPR2/APLNR/F2/CD52/HTT/CCR3/TMBIM6/TMEM38A/TPCN2	11
GO:1901214	regulation of neuron death	11/355	319/18723	0.0416337	SET/SSH1/CASP9/RILPL1/GABRB2/RHOA/HSF1/JUN/IKBKG/TNF/DKK1	11
GO:0051090	regulation of DNA-binding transcription factor activity	14/355	440/18723	0.0418856	IKBKE/CAMK1D/TNFAIP3/FLNA/PURA/MDFI/HSF1/AR/LRP5/IKBKG/PTGIS/TLR2/TNF/NOD2	14
GO:0034605	cellular response to heat	4/355	69/18723	0.0419814	DNAJC2/HSF1/CREBBP/HSBP1	4
GO:0060612	adipose tissue development	3/355	41/18723	0.0424091	GHRL/XBP1/LRP5	3
GO:1900026	positive regulation of substrate adhesion-dependent cell spreading	3/355	41/18723	0.0424091	FERMT2/FLNA/C1QBP	3
GO:1902622	regulation of neutrophil migration	3/355	41/18723	0.0424091	CAMK1D/C1QBP/NOD2	3
GO:1903524	positive regulation of blood circulation	3/355	41/18723	0.0424091	GHRL/RYR2/SCN3B	3
GO:2000008	regulation of protein localization to cell surface	3/355	41/18723	0.0424091	RAB11FIP5/TAX1BP3/TNF	3
GO:0007259	receptor signaling pathway via JAK-STAT	7/355	170/18723	0.043635	INPP5F/TNFRSF1A/TNFRSF18/F2/DAB1/HSF1/TNF	7
GO:0002687	positive regulation of leukocyte migration	6/355	135/18723	0.0438621	TNFRSF18/FPR2/CAMK1D/RHOA/C1QBP/TNF	6
GO:0036293	response to decreased oxygen levels	11/355	322/18723	0.0440201	RYR2/ALDH3A1/RHOA/PAK1/HSF1/PTGIS/TMBIM6/CREBBP/TLR2/CBFA2T3/SIRT4	11
GO:0044262	cellular carbohydrate metabolic process	10/355	283/18723	0.0441815	IDNK/PFKFB4/PPP1R3F/PHKG2/PDK2/IMPA1/GYG1/GAL3ST3/HRH1/CBFA2T3	10
GO:0016055	Wnt signaling pathway	14/355	444/18723	0.0445801	FERMT2/DCDC2/SDC1/RHOA/TNFAIP3/TAX1BP3/MDFI/KLF15/PYGO2/LRP5/TLR2/EMD/KLHL12/DKK1	14
GO:0002223	stimulatory C-type lectin receptor signaling pathway	2/355	18/18723	0.0449092	PAK1/CREBBP	2
GO:0002544	chronic inflammatory response	2/355	18/18723	0.0449092	TNFAIP3/TNF	2
GO:0002923	regulation of humoral immune response mediated by circulating immunoglobulin	2/355	18/18723	0.0449092	TNF/NOD2	2
GO:0009125	nucleoside monophosphate catabolic process	2/355	18/18723	0.0449092	NT5C1A/NT5M	2
GO:0015936	coenzyme A metabolic process	2/355	18/18723	0.0449092	PANK3/PANK4	2
GO:0030206	chondroitin sulfate biosynthetic process	2/355	18/18723	0.0449092	CHST13/CHST12	2
GO:0030730	sequestering of triglyceride	2/355	18/18723	0.0449092	PLIN5/TNF	2
GO:0031000	response to caffeine	2/355	18/18723	0.0449092	RYR2/TMEM38A	2
GO:0051382	kinetochore assembly	2/355	18/18723	0.0449092	CENPC/CENPW	2
GO:0060008	Sertoli cell differentiation	2/355	18/18723	0.0449092	SDC1/FLNA	2
GO:0071800	podosome assembly	2/355	18/18723	0.0449092	RHOA/TNF	2
GO:0110154	RNA decapping	2/355	18/18723	0.0449092	PATL1/DCP1B	2
GO:1900424	regulation of defense response to bacterium	2/355	18/18723	0.0449092	FOXP1/NOD2	2
GO:1990840	response to lectin	2/355	18/18723	0.0449092	PAK1/CREBBP	2
GO:1990858	cellular response to lectin	2/355	18/18723	0.0449092	PAK1/CREBBP	2
GO:0019692	deoxyribose phosphate metabolic process	3/355	42/18723	0.0450511	UNG/NT5C1A/NT5M	3
GO:0032689	negative regulation of interferon-gamma production	3/355	42/18723	0.0450511	C1QBP/PDCD1LG2/NOD2	3
GO:0043507	positive regulation of JUN kinase activity	3/355	42/18723	0.0450511	PAK1/TNF/DKK1	3
GO:0071216	cellular response to biotic stimulus	9/355	246/18723	0.045563	XBP1/RHOA/TNFAIP3/HSF1/PDCD1LG2/VIM/TLR2/TNF/NOD2	9
GO:0001678	cellular glucose homeostasis	7/355	172/18723	0.0459696	GHRL/RAB11FIP5/WDR35/XBP1/KLF15/LRP5/CFTR	7
GO:0030833	regulation of actin filament polymerization	7/355	172/18723	0.0459696	SPTAN1/TWF1/SSH1/RHOA/ARPC1B/ARHGAP18/MAGEL2	7
GO:0198738	cell-cell signaling by wnt	14/355	446/18723	0.0459721	FERMT2/DCDC2/SDC1/RHOA/TNFAIP3/TAX1BP3/MDFI/KLF15/PYGO2/LRP5/TLR2/EMD/KLHL12/DKK1	14
GO:1902905	positive regulation of supramolecular fiber organization	8/355	209/18723	0.0463004	FERMT2/RHOA/PAK1/PXN/FLNA/ARPC1B/MAGEL2/SYNPO	8
GO:0019395	fatty acid oxidation	5/355	103/18723	0.0463447	ACAD11/ACAT2/PLIN5/HADH/SIRT4	5
GO:0060048	cardiac muscle contraction	6/355	137/18723	0.0465392	RYR2/SCN3B/MYL1/FLNA/GJC1/TMEM38A	6
GO:0002685	regulation of leukocyte migration	8/355	210/18723	0.0473785	TNFRSF18/FPR2/CAMK1D/RHOA/C1QBP/LRCH1/TNF/NOD2	8
GO:0009268	response to pH	3/355	43/18723	0.0477728	RAB11FIP5/HYAL1/SLC38A3	3
GO:0014002	astrocyte development	3/355	43/18723	0.0477728	FPR2/VIM/TNF	3
GO:0090278	negative regulation of peptide hormone secretion	3/355	43/18723	0.0477728	GHRL/HADH/SIRT4	3
GO:0002534	cytokine production involved in inflammatory response	4/355	72/18723	0.0478406	F2/CUEDC2/TNF/NOD2	4
GO:0050709	negative regulation of protein secretion	4/355	72/18723	0.0478406	GHRL/RAB11FIP5/HADH/SIRT4	4
GO:1900015	regulation of cytokine production involved in inflammatory response	4/355	72/18723	0.0478406	F2/CUEDC2/TNF/NOD2	4
GO:1903036	positive regulation of response to wounding	4/355	72/18723	0.0478406	FERMT2/XBP1/F2/FLNA	4
GO:1903076	regulation of protein localization to plasma membrane	5/355	104/18723	0.047963	PLS1/TMEM59/STAC3/AR/TNF	5
GO:0140694	non-membrane-bounded organelle assembly	12/355	367/18723	0.04807	PLS1/RHOA/PATL1/RPL11/FLNA/C1QBP/CENPC/CENPW/CSDE1/STAG2/TNF/RPS19	12
GO:0001659	temperature homeostasis	7/355	174/18723	0.0483829	GHRL/NOX3/ESRRG/HSF1/CNOT3/HADH/TNF	7
GO:0046883	regulation of hormone secretion	9/355	249/18723	0.0485209	GHRL/RAB11FIP5/NNAT/ENSA/LRP5/HADH/TNF/SIRT4/CFTR	9
GO:0000291	nuclear-transcribed mRNA catabolic process, exonucleolytic	2/355	19/18723	0.0495776	SKIV2L/EXOSC7	2
GO:0009223	pyrimidine deoxyribonucleotide catabolic process	2/355	19/18723	0.0495776	UNG/NT5M	2
GO:0032695	negative regulation of interleukin-12 production	2/355	19/18723	0.0495776	C1QBP/NOD2	2
GO:0036498	IRE1-mediated unfolded protein response	2/355	19/18723	0.0495776	XBP1/BFAR	2
GO:0045019	negative regulation of nitric oxide biosynthetic process	2/355	19/18723	0.0495776	WDR35/PTGIS	2
GO:1904406	negative regulation of nitric oxide metabolic process	2/355	19/18723	0.0495776	WDR35/PTGIS	2
GO:0009749	response to glucose	8/355	212/18723	0.0495836	GHRL/RAB11FIP5/WDR35/XBP1/RHOA/ENSA/LRP5/CFTR	8
GO:1905475	regulation of protein localization to membrane	7/355	175/18723	0.0496192	PLS1/TMEM59/SSH1/PAK1/STAC3/AR/TNF	7
GO:0009166	nucleotide catabolic process	4/355	73/18723	0.0498891	UNG/NUDT17/NT5C1A/NT5M	4
GO:0035773	insulin secretion involved in cellular response to glucose stimulus	4/355	73/18723	0.0498891	GHRL/RAB11FIP5/LRP5/CFTR	4
GO:0086003	cardiac muscle cell contraction	4/355	73/18723	0.0498891	RYR2/SCN3B/FLNA/GJC1	4
