# Supplementary material for: Genome-Wide Screening Reveals the Oncolytic Mechanism of Newcastle Disease Virus in a Human Colonic Carcinoma Cell Line
Source: Viruses. 2025 Jul 25;17(8):1043. doi: 10.3390/v17081043 (PMC12390116; doi:10.3390/v17081043)
Supplement: Supplementary file 1 [file viruses-17-01043-s001.zip › Table S3.xlsx]

## Sheet: Sheet 1
KEGG pathways significantly enriched by positive selection genes, p < 0.05
ID	Description	GeneRatio	BgRatio	pvalue	geneID	Count
hsa05216	Thyroid cancer	4/170	37/8535	0.00601135	RXRA/PPARG/GADD45A/TCF7L2	4
hsa00900	Terpenoid backbone biosynthesis	3/170	23/8535	0.0102585	MVD/ZMPSTE24/FNTA	3
hsa04064	NF-kappa B signaling pathway	6/170	105/8535	0.0181918	TNFRSF11A/CD40/TRAF1/GADD45A/CD14/CFLAR	6
hsa00140	Steroid hormone biosynthesis	4/170	63/8535	0.0364776	UGT2B15/CYP3A7/AKR1C2/HSD3B2	4
hsa00561	Glycerolipid metabolism	4/170	65/8535	0.0402285	ALDH9A1/DGAT2/PNPLA2/DGKA	4
hsa05202	Transcriptional misregulation in cancer	8/170	198/8535	0.0441042	CDK14/CD40/HOXA9/RXRA/PPARG/TRAF1/GADD45A/CD14	8
KEGG pathways significantly enriched by negetive selection genes, p < 0.05
ID	Description	GeneRatio	BgRatio	pvalue	geneID	Count
hsa05135	Yersinia infection	10/164	138/8535	0.000311629	WIPF2/ELMO2/RHOA/PXN/ARPC1B/PKN1/ZAP70/JUN/IKBKG/TNF	10
hsa05130	Pathogenic Escherichia coli infection	12/164	203/8535	0.000522315	TNFRSF1A/WIPF2/CASP9/RHOA/F2/PAK1/CLDN23/ARPC1B/JUN/IKBKG/TMBIM6/TNF	12
hsa05132	Salmonella infection	12/164	251/8535	0.00321945	TNFRSF1A/ELMO2/VPS39/RHOA/PAK1/FLNA/ARPC1B/PKN1/JUN/IKBKG/TLR2/TNF	12
hsa03018	RNA degradation	6/164	78/8535	0.00376983	SKIV2L/EXOSC7/PATL1/DCP1B/CNOT3/XRN2	6
hsa00760	Nicotinate and nicotinamide metabolism	4/164	38/8535	0.00583268	ENPP3/NT5C1A/SIRT4/NT5M	4
hsa05152	Tuberculosis	9/164	182/8535	0.00835237	TNFRSF1A/CAMK2G/CASP9/RHOA/CREBBP/TLR2/TNF/NOD2/ATP6V0D1	9
hsa05417	Lipid and atherosclerosis	10/164	216/8535	0.00867559	TNFRSF1A/IKBKE/CAMK2G/CASP9/XBP1/RHOA/JUN/IKBKG/TLR2/TNF	10
hsa04660	T cell receptor signaling pathway	7/164	122/8535	0.00899485	RHOA/PAK1/ZAP70/JUN/IKBKG/TNF/TEC	7
hsa04932	Non-alcoholic fatty liver disease	8/164	157/8535	0.0106678	NDUFV3/TNFRSF1A/COX8A/XBP1/NDUFB6/JUN/TNF/COX7A2	8
hsa04625	C-type lectin receptor signaling pathway	6/164	105/8535	0.0154965	IKBKE/RHOA/PAK1/JUN/IKBKG/TNF	6
hsa04210	Apoptosis	7/164	136/8535	0.0157062	SPTAN1/TNFRSF1A/CASP9/CTSO/JUN/IKBKG/TNF	7
hsa05100	Bacterial invasion of epithelial cells	5/164	78/8535	0.0168739	SHC3/ELMO2/RHOA/PXN/ARPC1B	5
hsa05134	Legionellosis	4/164	56/8535	0.0222603	CASP9/HSF1/TLR2/TNF	4
hsa04668	TNF signaling pathway	6/164	119/8535	0.026899	TNFRSF1A/TNFAIP3/JUN/IKBKG/TNF/NOD2	6
hsa04621	NOD-like receptor signaling pathway	8/164	189/8535	0.0291376	IKBKE/RHOA/TNFAIP3/PKN1/JUN/IKBKG/TNF/NOD2	8
hsa04921	Oxytocin signaling pathway	7/164	155/8535	0.029667	RYR2/CAMK2G/CAMK1D/RHOA/JUN/PLA2G4B/CACNA2D2	7
hsa04024	cAMP signaling pathway	9/164	226/8535	0.0300343	GHRL/RYR2/CAMK2G/RHOA/PAK1/JUN/CREBBP/CFTR/VIP	9
hsa04657	IL-17 signaling pathway	5/164	95/8535	0.0358163	IKBKE/TNFAIP3/JUN/IKBKG/TNF	5
hsa05323	Rheumatoid arthritis	5/164	95/8535	0.0358163	TNFSF13/JUN/TLR2/TNF/ATP6V0D1	5
hsa05340	Primary immunodeficiency	3/164	38/8535	0.0359675	UNG/ZAP70/IKBKG	3
hsa05161	Hepatitis B	7/164	163/8535	0.0374809	IKBKE/CASP9/JUN/IKBKG/CREBBP/TLR2/TNF	7
hsa05321	Inflammatory bowel disease	4/164	66/8535	0.0377482	JUN/TLR2/TNF/NOD2	4
hsa05171	Coronavirus disease - COVID-19	9/164	238/8535	0.0398088	TNFRSF1A/IKBKE/F2/RPL11/JUN/IKBKG/TLR2/TNF/RPS19	9
hsa05169	Epstein-Barr virus infection	8/164	204/8535	0.042796	IKBKE/CASP9/TNFAIP3/JUN/IKBKG/VIM/TLR2/TNF	8
hsa05205	Proteoglycans in cancer	8/164	204/8535	0.042796	CAMK2G/SDC1/RHOA/PAK1/PXN/FLNA/TLR2/TNF	8
hsa05415	Diabetic cardiomyopathy	8/164	205/8535	0.0438352	NDUFV3/RYR2/CAMK2G/MPC1/COX8A/NDUFB6/PDK2/COX7A2	8
hsa04530	Tight junction	7/164	170/8535	0.0453426	RHOA/CLDN23/ARPC1B/SYMPK/JUN/SYNPO/CFTR	7
hsa05120	Epithelial cell signaling in Helicobacter pylori infection	4/164	71/8535	0.0473268	PAK1/JUN/IKBKG/ATP6V0D1	4
hsa00564	Glycerophospholipid metabolism	5/164	103/8535	0.0479888	PCYT2/AGPAT4/LCAT/DGKK/PLA2G4B	5
hsa05142	Chagas disease	5/164	103/8535	0.0479888	TNFRSF1A/JUN/IKBKG/TLR2/TNF	5
hsa05164	Influenza A	7/164	173/8535	0.0490141	TNFRSF1A/IKBKE/CASP9/IKBKG/FDPS/CREBBP/TNF	7
