# Supplementary material for: Genome-Wide Screening Reveals the Oncolytic Mechanism of Newcastle Disease Virus in a Human Colonic Carcinoma Cell Line
Source: Viruses. 2025 Jul 25;17(8):1043. doi: 10.3390/v17081043 (PMC12390116; doi:10.3390/v17081043)
Supplement: Supplementary file 1 [file viruses-17-01043-s001.zip › Table S4.xlsx]

## Sheet: Sheet1
1995 differentially expressed genes (DEGs) identified by RNA-sequencing
1402 upregulated genes; p < 0.05, Log2(FC) > 1, q < 0.05				593 downregulated genes; p < 0.05, Log2(FC) < -1, q < 0.05
Symbol	Log2(fold_change)	p value	q value	gene	Log2(fold_change)	p value	q value
EEA1	1.00011	5e-05	0.000252983	MPND	-1.00006	5e-05	0.000252983
NKX6-1	1.00016	5e-05	0.000252983	SDC3	-1.00162	5e-05	0.000252983
MPZL3	1.00038	5e-05	0.000252983	TUBB3	-1.00268	5e-05	0.000252983
TRMT13	1.00205	5e-05	0.000252983	F2RL1	-1.00277	5e-05	0.000252983
SLC10A7	1.00213	5e-05	0.000252983	GLUD1	-1.0054	5e-05	0.000252983
GTPBP2	1.00309	5e-05	0.000252983	ENO1	-1.00564	5e-05	0.000252983
AC005261.1	1.00358	5e-05	0.000252983	RPS4Y1	-1.00569	5e-05	0.000252983
RHBDF1	1.004	5e-05	0.000252983	MAP1A	-1.00773	5e-05	0.000252983
GRAMD2B	1.0048	5e-05	0.000252983	UQCRC2	-1.00839	5e-05	0.000252983
NAT1	1.00709	5e-05	0.000252983	SNHG3	-1.0084	5e-05	0.000252983
CXorf38	1.00725	5e-05	0.000252983	SLC25A15	-1.00851	5e-05	0.000252983
FZD4	1.00849	5e-05	0.000252983	LRRC20	-1.00868	5e-05	0.000252983
EPM2AIP1	1.01119	5e-05	0.000252983	DKC1	-1.00874	5e-05	0.000252983
CALHM3	1.01129	5e-05	0.000252983	LOXL2	-1.01086	5e-05	0.000252983
MOV10	1.01391	5e-05	0.000252983	FANCE	-1.011	5e-05	0.000252983
FAM84B	1.01578	5e-05	0.000252983	ZNRF1	-1.01141	5e-05	0.000252983
ZNF430	1.0197	5e-05	0.000252983	RPIA	-1.01159	5e-05	0.000252983
CC2D1B	1.02056	5e-05	0.000252983	RPL13A	-1.0117	5e-05	0.000252983
ARAP2	1.02092	5e-05	0.000252983	EEF2	-1.01212	5e-05	0.000252983
SLC37A1	1.0211	5e-05	0.000252983	PEMT	-1.01291	5e-05	0.000252983
NATD1	1.02313	5e-05	0.000252983	RPS18	-1.01294	5e-05	0.000252983
TET2	1.0234	5e-05	0.000252983	HNRNPA1	-1.0145	5e-05	0.000252983
HTR7P1	1.02389	5e-05	0.000252983	AL135905.2	-1.01495	5e-05	0.000252983
ENPP5	1.02411	5e-05	0.000252983	AL133325.3	-1.01514	5e-05	0.000252983
TTC37	1.02592	5e-05	0.000252983	RECQL4	-1.01531	5e-05	0.000252983
HIVEP1	1.02828	5e-05	0.000252983	PPP2R2C	-1.0167	5e-05	0.000252983
TMEM173	1.02917	5e-05	0.000252983	BYSL	-1.01773	5e-05	0.000252983
C6orf62	1.03095	5e-05	0.000252983	EEF2K	-1.01862	5e-05	0.000252983
EPS8L1	1.03136	5e-05	0.000252983	FAM117B	-1.01885	5e-05	0.000252983
ZBTB18	1.03432	5e-05	0.000252983	NUBP2	-1.01887	5e-05	0.000252983
SCML1	1.03572	5e-05	0.000252983	DBNDD1	-1.01993	5e-05	0.000252983
GPNMB	1.03737	5e-05	0.000252983	TRMT1	-1.02006	5e-05	0.000252983
TNRC6C	1.03749	5e-05	0.000252983	SPG21	-1.02296	5e-05	0.000252983
COL1A1	1.03841	5e-05	0.000252983	TCP1	-1.0237	5e-05	0.000252983
LATS2	1.04096	5e-05	0.000252983	EXOSC7	-1.02442	5e-05	0.000252983
STS	1.04203	5e-05	0.000252983	MLST8	-1.0246	5e-05	0.000252983
LINC01719	1.04382	5e-05	0.000252983	MARCKSL1	-1.02577	5e-05	0.000252983
LTK	1.04907	5e-05	0.000252983	TCFL5	-1.02629	5e-05	0.000252983
OGFR	1.05383	5e-05	0.000252983	EPHX2	-1.02726	5e-05	0.000252983
ZNF697	1.0575	5e-05	0.000252983	EFTUD2	-1.02738	5e-05	0.000252983
CYTOR	1.05807	5e-05	0.000252983	TUBA1C	-1.02767	5e-05	0.000252983
ATG2A	1.05906	5e-05	0.000252983	ANKH	-1.02816	5e-05	0.000252983
IL6R	1.05906	5e-05	0.000252983	RPS4X	-1.02829	5e-05	0.000252983
CDC14A	1.05977	5e-05	0.000252983	SLC2A4RG	-1.02917	5e-05	0.000252983
SCNN1D	1.06039	5e-05	0.000252983	MYCL	-1.02943	5e-05	0.000252983
SH3D21	1.06289	5e-05	0.000252983	TRAF7	-1.02975	5e-05	0.000252983
TSSK6	1.06563	5e-05	0.000252983	PGAM5	-1.03023	5e-05	0.000252983
MICB	1.06647	5e-05	0.000252983	RPL9P7	-1.03094	5e-05	0.000252983
PRKCE	1.06822	5e-05	0.000252983	JUND	-1.0312	5e-05	0.000252983
TRIM10	1.06922	5e-05	0.000252983	FJX1	-1.03385	5e-05	0.000252983
KLK1	1.06976	5e-05	0.000252983	KIF1C	-1.03443	5e-05	0.000252983
HINT2	1.07079	5e-05	0.000252983	BUB1B	-1.0345	5e-05	0.000252983
MFSD12	1.07099	5e-05	0.000252983	CLUH	-1.0349	5e-05	0.000252983
AC097639.1	1.07103	5e-05	0.000252983	SLC25A3	-1.03562	5e-05	0.000252983
NBN	1.07188	5e-05	0.000252983	MAN1A1	-1.036	5e-05	0.000252983
BCDIN3D	1.07245	5e-05	0.000252983	HEBP1	-1.03651	5e-05	0.000252983
MYO7A	1.07263	5e-05	0.000252983	DCAF13	-1.03736	5e-05	0.000252983
PLEKHM1	1.07299	5e-05	0.000252983	DPYSL3	-1.03911	5e-05	0.000252983
SLC52A3	1.07332	5e-05	0.000252983	STN1	-1.03995	5e-05	0.000252983
TMEM92	1.07406	5e-05	0.000252983	EZR	-1.04131	5e-05	0.000252983
EDEM3	1.07551	5e-05	0.000252983	PALLD	-1.04138	5e-05	0.000252983
HELB	1.07632	5e-05	0.000252983	ASB13	-1.04145	5e-05	0.000252983
CCDC186	1.07849	5e-05	0.000252983	CPT1A	-1.0421	5e-05	0.000252983
RICTOR	1.08053	5e-05	0.000252983	PTPRF	-1.04295	5e-05	0.000252983
C17orf100	1.08085	5e-05	0.000252983	MRPL4	-1.04329	5e-05	0.000252983
HCFC2	1.08326	5e-05	0.000252983	RPS17	-1.04568	5e-05	0.000252983
IRAK4	1.08841	5e-05	0.000252983	DAZAP1	-1.04597	5e-05	0.000252983
HEY1	1.08942	5e-05	0.000252983	NDUFA10	-1.04687	5e-05	0.000252983
FZD9	1.08981	5e-05	0.000252983	FOXC1	-1.04868	5e-05	0.000252983
ZMYND15	1.09008	5e-05	0.000252983	RPSAP58	-1.0487	5e-05	0.000252983
FCRLB	1.09246	5e-05	0.000252983	OLFML2A	-1.04888	5e-05	0.000252983
AC015912.3	1.09284	5e-05	0.000252983	HNRNPA1P7	-1.04902	5e-05	0.000252983
RCAN2	1.09379	5e-05	0.000252983	EEF1AKMT4	-1.04932	5e-05	0.000252983
EHD4	1.09635	5e-05	0.000252983	S100A4	-1.04964	5e-05	0.000252983
NCR3LG1	1.09822	5e-05	0.000252983	WDR5	-1.05006	5e-05	0.000252983
SH3RF2	1.09883	5e-05	0.000252983	TOMM22	-1.05181	5e-05	0.000252983
SNCA	1.09973	5e-05	0.000252983	KLF13	-1.05252	5e-05	0.000252983
AC006333.2	1.10141	5e-05	0.000252983	POLR3G	-1.05287	5e-05	0.000252983
MIR4453HG	1.10191	5e-05	0.000252983	BX679664.3	-1.05378	5e-05	0.000252983
NABP1	1.10222	5e-05	0.000252983	SEMA3A	-1.05553	5e-05	0.000252983
AC009113.1	1.10277	5e-05	0.000252983	SLC9A3R2	-1.05596	5e-05	0.000252983
SIX1	1.10433	5e-05	0.000252983	SLC25A6	-1.05605	5e-05	0.000252983
GCA	1.10951	5e-05	0.000252983	RPL10P9	-1.05658	5e-05	0.000252983
ACP2	1.1099	5e-05	0.000252983	PABPC4	-1.05766	5e-05	0.000252983
LINC01270	1.11047	5e-05	0.000252983	NDUFAF8	-1.05953	5e-05	0.000252983
IFRD1	1.11164	5e-05	0.000252983	RCN2	-1.05961	5e-05	0.000252983
CLIC3	1.11576	5e-05	0.000252983	PPIH	-1.06018	5e-05	0.000252983
DNAJB2	1.11628	5e-05	0.000252983	ZDHHC8	-1.06033	5e-05	0.000252983
RN7SK	1.11688	5e-05	0.000252983	IMPDH2	-1.06034	5e-05	0.000252983
R3HCC1L	1.11708	5e-05	0.000252983	RUVBL1	-1.0607	5e-05	0.000252983
PHOSPHO1	1.11864	5e-05	0.000252983	RPS6KA4	-1.06155	5e-05	0.000252983
SLC41A2	1.12198	5e-05	0.000252983	TKT	-1.06311	5e-05	0.000252983
AC007114.1	1.12364	5e-05	0.000252983	APEX1	-1.06514	5e-05	0.000252983
BMS1P1	1.12382	5e-05	0.000252983	QARS	-1.06542	5e-05	0.000252983
SPATS2L	1.12491	5e-05	0.000252983	RPL6P27	-1.06616	5e-05	0.000252983
ZEB1-AS1	1.12749	5e-05	0.000252983	SH2B2	-1.06662	5e-05	0.000252983
ATAD2B	1.12845	5e-05	0.000252983	TOMM20	-1.06673	5e-05	0.000252983
CPEB4	1.12938	5e-05	0.000252983	PES1	-1.0682	5e-05	0.000252983
HRH1	1.13132	5e-05	0.000252983	MCM5	-1.06953	5e-05	0.000252983
ZNF136	1.13274	5e-05	0.000252983	TSPAN14	-1.07033	5e-05	0.000252983
LINC01842	1.13326	5e-05	0.000252983	MEMO1	-1.07101	5e-05	0.000252983
CCM2L	1.13462	5e-05	0.000252983	TM7SF3	-1.07164	5e-05	0.000252983
ANKRD24	1.13635	5e-05	0.000252983	CYB5B	-1.07327	5e-05	0.000252983
CLSTN3	1.13684	5e-05	0.000252983	CMTM7	-1.07335	5e-05	0.000252983
XRN1	1.13796	5e-05	0.000252983	RPSA	-1.07389	5e-05	0.000252983
GORAB	1.13844	5e-05	0.000252983	SMYD3	-1.07444	5e-05	0.000252983
TNKS1BP1	1.13927	5e-05	0.000252983	CFD	-1.07512	5e-05	0.000252983
MEIS2	1.13932	5e-05	0.000252983	TMEM67	-1.07789	5e-05	0.000252983
SNAI2	1.1419	5e-05	0.000252983	RPS5	-1.07826	5e-05	0.000252983
AL035661.1	1.14324	5e-05	0.000252983	RPS3	-1.0786	5e-05	0.000252983
KMT2C	1.14446	5e-05	0.000252983	SCG2	-1.07913	5e-05	0.000252983
TMEM86A	1.14581	5e-05	0.000252983	SRM	-1.08165	5e-05	0.000252983
SERPINA1	1.14702	5e-05	0.000252983	FAM131C	-1.08192	5e-05	0.000252983
FRK	1.14845	5e-05	0.000252983	RPL17	-1.08334	5e-05	0.000252983
AL353743.1	1.14985	5e-05	0.000252983	RNF43	-1.08388	5e-05	0.000252983
CFAP43	1.15062	5e-05	0.000252983	ANO1	-1.0854	5e-05	0.000252983
PRSS16	1.15112	5e-05	0.000252983	EHMT2	-1.08584	5e-05	0.000252983
AC020910.5	1.15143	5e-05	0.000252983	SYT7	-1.08595	5e-05	0.000252983
IL1RAP	1.15513	5e-05	0.000252983	ATAD3B	-1.08699	5e-05	0.000252983
PLEKHM1P1	1.15572	5e-05	0.000252983	FP565260.1	-1.0882	5e-05	0.000252983
BRSK1	1.15578	5e-05	0.000252983	ZFP36L2	-1.08852	5e-05	0.000252983
ZBTB42	1.15998	5e-05	0.000252983	TTLL1	-1.08955	5e-05	0.000252983
ZNF280A	1.16136	5e-05	0.000252983	MRPL12	-1.09021	5e-05	0.000252983
MAP2	1.16324	5e-05	0.000252983	SAC3D1	-1.09067	5e-05	0.000252983
LAMA3	1.16346	5e-05	0.000252983	AC026403.1	-1.09105	5e-05	0.000252983
ATF7IP2	1.16511	5e-05	0.000252983	PA2G4	-1.09177	5e-05	0.000252983
CENPBD1	1.16729	5e-05	0.000252983	EEF1G	-1.09181	5e-05	0.000252983
PC	1.16921	5e-05	0.000252983	UNC5B	-1.09194	5e-05	0.000252983
SDSL	1.16945	5e-05	0.000252983	ELF3	-1.0921	5e-05	0.000252983
KANSL1L	1.17154	5e-05	0.000252983	AP1S3	-1.09238	5e-05	0.000252983
ZBTB33	1.17226	5e-05	0.000252983	YBX1P1	-1.09291	5e-05	0.000252983
LOXL4	1.17246	5e-05	0.000252983	DPH5	-1.09306	5e-05	0.000252983
AK7	1.17325	5e-05	0.000252983	RPL9P9	-1.09331	5e-05	0.000252983
PARP8	1.17339	5e-05	0.000252983	FSCN1	-1.09414	5e-05	0.000252983
PTCH2	1.175	5e-05	0.000252983	SORD2P	-1.09466	5e-05	0.000252983
ZFYVE26	1.1781	5e-05	0.000252983	RFC5	-1.09524	5e-05	0.000252983
CELSR3	1.17842	5e-05	0.000252983	DBN1	-1.09613	5e-05	0.000252983
HIST1H2BK	1.17881	5e-05	0.000252983	RNF130	-1.09732	5e-05	0.000252983
PTPRH	1.18013	5e-05	0.000252983	PALD1	-1.09743	5e-05	0.000252983
KLF15	1.18058	5e-05	0.000252983	AC115223.1	-1.09821	5e-05	0.000252983
CCDC62	1.18398	5e-05	0.000252983	TSEN54	-1.0994	5e-05	0.000252983
ATXN7	1.1855	5e-05	0.000252983	AC008038.1	-1.10077	5e-05	0.000252983
DCP1A	1.18767	5e-05	0.000252983	NOP14	-1.10142	5e-05	0.000252983
CCT6P3	1.18787	5e-05	0.000252983	TBC1D14	-1.10165	5e-05	0.000252983
AOC2	1.18918	5e-05	0.000252983	TUBB	-1.10201	5e-05	0.000252983
TCEA3	1.1942	5e-05	0.000252983	FGFBP3	-1.10338	5e-05	0.000252983
MTMR11	1.19523	5e-05	0.000252983	LGI3	-1.10464	5e-05	0.000252983
FBXO15	1.19551	5e-05	0.000252983	TRIP13	-1.10595	5e-05	0.000252983
NEDD4	1.19597	5e-05	0.000252983	GALNT18	-1.10616	5e-05	0.000252983
FAM126B	1.19784	5e-05	0.000252983	MCM3	-1.10765	5e-05	0.000252983
PMAIP1	1.1987	5e-05	0.000252983	SLC45A1	-1.10873	5e-05	0.000252983
AC092117.1	1.19982	5e-05	0.000252983	SLC25A5	-1.10905	5e-05	0.000252983
AC100803.2	1.20176	5e-05	0.000252983	IFRD2	-1.10911	5e-05	0.000252983
BTN2A2	1.20218	5e-05	0.000252983	ERVMER34-1	-1.10925	5e-05	0.000252983
ELF1	1.20506	5e-05	0.000252983	CPNE7	-1.10928	5e-05	0.000252983
AL136162.1	1.2059	5e-05	0.000252983	NOP56	-1.11102	5e-05	0.000252983
BAK1	1.20721	5e-05	0.000252983	NR2F1	-1.11111	5e-05	0.000252983
CYTH4	1.2077	5e-05	0.000252983	TBC1D4	-1.11178	5e-05	0.000252983
SERPINE1	1.20834	5e-05	0.000252983	RPL23	-1.11225	5e-05	0.000252983
IDNK	1.21085	5e-05	0.000252983	LRRC75A-AS1	-1.1125	5e-05	0.000252983
C16orf70	1.21126	5e-05	0.000252983	LDHA	-1.11548	5e-05	0.000252983
PPP1R3G	1.2131	5e-05	0.000252983	AC105460.1	-1.11587	5e-05	0.000252983
GPR180	1.21324	5e-05	0.000252983	ZIC2	-1.11767	5e-05	0.000252983
SYNJ1	1.21451	5e-05	0.000252983	LAPTM4B	-1.11785	5e-05	0.000252983
CLDN9	1.21486	5e-05	0.000252983	CTU2	-1.11871	5e-05	0.000252983
CSPG4P10	1.21591	5e-05	0.000252983	YBX1	-1.11898	5e-05	0.000252983
ZFPM2-AS1	1.22025	5e-05	0.000252983	RPS7P10	-1.11994	5e-05	0.000252983
AC010733.2	1.2219	5e-05	0.000252983	GRK6	-1.12132	5e-05	0.000252983
SLC35G2	1.22334	5e-05	0.000252983	SDC1	-1.12308	5e-05	0.000252983
HLA-H	1.22383	5e-05	0.000252983	ABRAXAS1	-1.12442	5e-05	0.000252983
SLC46A3	1.2242	5e-05	0.000252983	EIF3F	-1.12562	5e-05	0.000252983
COQ10B	1.22566	5e-05	0.000252983	RPL10A	-1.12857	5e-05	0.000252983
KAT2B	1.22594	5e-05	0.000252983	NECTIN3	-1.12887	5e-05	0.000252983
AL591485.1	1.22609	5e-05	0.000252983	RPL7P1	-1.13217	5e-05	0.000252983
ARHGEF9	1.22803	5e-05	0.000252983	RCC1	-1.13405	5e-05	0.000252983
CDK18	1.22909	5e-05	0.000252983	H1F0	-1.13416	5e-05	0.000252983
PPP2R5B	1.22963	5e-05	0.000252983	NTSR1	-1.13493	5e-05	0.000252983
CHMP5	1.23068	5e-05	0.000252983	TRIOBP	-1.13558	5e-05	0.000252983
LTBP2	1.23237	5e-05	0.000252983	HSPA12B	-1.1371	5e-05	0.000252983
ARHGAP40	1.23341	5e-05	0.000252983	AC145207.5	-1.13717	5e-05	0.000252983
ZRANB2-AS2	1.23361	5e-05	0.000252983	ATP1A3	-1.1375	5e-05	0.000252983
BAZ1A	1.23419	5e-05	0.000252983	EIF3C	-1.13756	5e-05	0.000252983
STOML1	1.23516	5e-05	0.000252983	EIF3FP3	-1.13825	5e-05	0.000252983
LINC00324	1.23795	5e-05	0.000252983	AC009245.1	-1.1402	5e-05	0.000252983
SHOX2	1.23855	5e-05	0.000252983	RPL9	-1.14371	5e-05	0.000252983
C11orf52	1.23898	5e-05	0.000252983	H3F3AP4	-1.14544	5e-05	0.000252983
AL138781.2	1.23963	5e-05	0.000252983	KCNQ2	-1.14618	5e-05	0.000252983
SHISA5	1.24311	5e-05	0.000252983	CD44	-1.14646	5e-05	0.000252983
OSTM1	1.24438	5e-05	0.000252983	SAMD1	-1.14698	5e-05	0.000252983
AC025181.2	1.24716	5e-05	0.000252983	ALKBH2	-1.14719	5e-05	0.000252983
WHAMM	1.2475	5e-05	0.000252983	YBX1P10	-1.14753	5e-05	0.000252983
SEC24D	1.24769	5e-05	0.000252983	CARM1	-1.14788	5e-05	0.000252983
CYTH1	1.24795	5e-05	0.000252983	KHK	-1.1481	5e-05	0.000252983
SLC16A13	1.24808	5e-05	0.000252983	POLD2	-1.14826	5e-05	0.000252983
IL17RC	1.24827	5e-05	0.000252983	DNAAF3	-1.15213	5e-05	0.000252983
DUSP8	1.24865	5e-05	0.000252983	PABPC1	-1.15219	5e-05	0.000252983
AFAP1L2	1.24945	5e-05	0.000252983	EIF3L	-1.1523	5e-05	0.000252983
AC018638.5	1.25114	5e-05	0.000252983	ALDH1B1	-1.15273	5e-05	0.000252983
AC040169.1	1.25123	5e-05	0.000252983	NOB1	-1.1528	5e-05	0.000252983
AL118558.3	1.25204	5e-05	0.000252983	MPST	-1.1537	5e-05	0.000252983
AL139246.5	1.25306	5e-05	0.000252983	NFIX	-1.1559	5e-05	0.000252983
ZNF654	1.25499	5e-05	0.000252983	IRF2BP2	-1.15622	5e-05	0.000252983
C7orf31	1.25537	5e-05	0.000252983	RPL6	-1.15708	5e-05	0.000252983
KLK10	1.25581	5e-05	0.000252983	RBFA	-1.15713	5e-05	0.000252983
ZFAND2A	1.25642	5e-05	0.000252983	LDLRAD3	-1.15892	5e-05	0.000252983
TCEANC	1.25658	5e-05	0.000252983	CXXC5	-1.15934	5e-05	0.000252983
SLC35F5	1.25803	5e-05	0.000252983	PRPS2	-1.15988	5e-05	0.000252983
HSCB	1.2598	5e-05	0.000252983	RPL7AP6	-1.16024	5e-05	0.000252983
AC021054.1	1.26047	5e-05	0.000252983	TUFM	-1.16247	5e-05	0.000252983
NEU1	1.26335	5e-05	0.000252983	RPL3P4	-1.16297	5e-05	0.000252983
KLHL28	1.26464	5e-05	0.000252983	PCSK6	-1.16398	5e-05	0.000252983
MLH1	1.26642	5e-05	0.000252983	RPL4	-1.16503	5e-05	0.000252983
CDK5R2	1.26718	5e-05	0.000252983	SLC29A1	-1.16513	5e-05	0.000252983
ANKRD33B	1.27001	5e-05	0.000252983	GEMIN4	-1.16669	5e-05	0.000252983
NFATC4	1.27285	5e-05	0.000252983	MT1E	-1.16675	5e-05	0.000252983
STK40	1.27369	5e-05	0.000252983	METRN	-1.16861	5e-05	0.000252983
AC073335.2	1.27373	5e-05	0.000252983	TCF7L2	-1.16923	5e-05	0.000252983
SPOCD1	1.27389	5e-05	0.000252983	NUP107	-1.17072	5e-05	0.000252983
SYNE1	1.27957	5e-05	0.000252983	FBL	-1.17179	5e-05	0.000252983
SESN2	1.28137	5e-05	0.000252983	MRPL11	-1.17417	5e-05	0.000252983
CYP4F12	1.28203	5e-05	0.000252983	TCOF1	-1.17725	5e-05	0.000252983
COL4A6	1.28248	5e-05	0.000252983	EXOSC2	-1.17981	5e-05	0.000252983
AC144652.1	1.28345	5e-05	0.000252983	NAP1L1	-1.18076	5e-05	0.000252983
TMEM184A	1.28508	5e-05	0.000252983	PMPCA	-1.18084	5e-05	0.000252983
GOLGA7B	1.2867	5e-05	0.000252983	PDGFA	-1.18148	5e-05	0.000252983
LIG4	1.28677	5e-05	0.000252983	CLNS1A	-1.18312	5e-05	0.000252983
LNCOC1	1.28693	5e-05	0.000252983	PHB2	-1.18415	5e-05	0.000252983
GPR37	1.28812	5e-05	0.000252983	RAC3	-1.18473	5e-05	0.000252983
SH3TC1	1.2925	5e-05	0.000252983	H3F3A	-1.18483	5e-05	0.000252983
RHEBL1	1.29537	5e-05	0.000252983	RPL7A	-1.18524	5e-05	0.000252983
LIPH	1.29969	5e-05	0.000252983	NOP16	-1.18525	5e-05	0.000252983
RASSF6	1.30264	5e-05	0.000252983	LINC01315	-1.18657	5e-05	0.000252983
CCDC9	1.30578	5e-05	0.000252983	CENPX	-1.18749	5e-05	0.000252983
PPP1R3D	1.30608	5e-05	0.000252983	LMNB2	-1.18805	5e-05	0.000252983
LINC00863	1.30866	5e-05	0.000252983	RBBP4	-1.18871	5e-05	0.000252983
CAPN10-DT	1.31167	5e-05	0.000252983	TRMT61A	-1.18915	5e-05	0.000252983
LDHD	1.31282	5e-05	0.000252983	PDE3B	-1.19174	5e-05	0.000252983
MASTL	1.31328	5e-05	0.000252983	DFFB	-1.19246	5e-05	0.000252983
GATM	1.31564	5e-05	0.000252983	MRPL24	-1.19324	5e-05	0.000252983
LINC02323	1.31676	5e-05	0.000252983	MTHFD1	-1.19327	5e-05	0.000252983
RTL5	1.31902	5e-05	0.000252983	RPS7	-1.19384	5e-05	0.000252983
AL157392.3	1.31964	5e-05	0.000252983	GPRC5A	-1.19438	5e-05	0.000252983
BFSP1	1.32195	5e-05	0.000252983	ADAM19	-1.19439	5e-05	0.000252983
LRIF1	1.32449	5e-05	0.000252983	NME3	-1.19565	5e-05	0.000252983
ANKFY1	1.32452	5e-05	0.000252983	RRS1	-1.1977	5e-05	0.000252983
ATG4A	1.32543	5e-05	0.000252983	CCDC86	-1.19772	5e-05	0.000252983
RBCK1	1.3259	5e-05	0.000252983	ID3	-1.19969	5e-05	0.000252983
TLCD2	1.32676	5e-05	0.000252983	VAT1	-1.20024	5e-05	0.000252983
TP53INP2	1.32695	5e-05	0.000252983	GNB1L	-1.20041	5e-05	0.000252983
MYO15B	1.3276	5e-05	0.000252983	TGFBR3L	-1.20102	5e-05	0.000252983
SPHK1	1.33219	5e-05	0.000252983	STUB1	-1.20324	5e-05	0.000252983
STARD5	1.33853	5e-05	0.000252983	NLN	-1.2083	5e-05	0.000252983
FOXD4L1	1.34029	5e-05	0.000252983	AC004656.1	-1.20856	5e-05	0.000252983
AL133216.2	1.34054	5e-05	0.000252983	ANGPTL4	-1.21125	5e-05	0.000252983
ZNF620	1.34119	5e-05	0.000252983	ERI3	-1.2115	5e-05	0.000252983
AC099522.2	1.34219	5e-05	0.000252983	GPAT2	-1.21174	5e-05	0.000252983
AC132219.2	1.3427	5e-05	0.000252983	KNOP1	-1.21187	5e-05	0.000252983
CCDC160	1.34292	5e-05	0.000252983	WIPF3	-1.21375	5e-05	0.000252983
CNP	1.34389	5e-05	0.000252983	HMGA2	-1.21421	5e-05	0.000252983
PNPLA7	1.34565	5e-05	0.000252983	CUTC	-1.21469	5e-05	0.000252983
FMR1	1.34636	5e-05	0.000252983	FAM92A1P1	-1.21471	5e-05	0.000252983
CYLD	1.34654	5e-05	0.000252983	SSBP4	-1.21838	5e-05	0.000252983
SLC2A12	1.34712	5e-05	0.000252983	CDK4	-1.22016	5e-05	0.000252983
ABHD4	1.34719	5e-05	0.000252983	ELFN2	-1.22254	5e-05	0.000252983
C6orf223	1.34905	5e-05	0.000252983	TSC22D1	-1.22297	5e-05	0.000252983
AC012640.2	1.35012	5e-05	0.000252983	SLC38A2	-1.22459	5e-05	0.000252983
AGER	1.351	5e-05	0.000252983	GNL3	-1.22574	5e-05	0.000252983
B3GNT7	1.35358	5e-05	0.000252983	HAUS7	-1.22639	5e-05	0.000252983
KDM7A-DT	1.35841	5e-05	0.000252983	ATAD3A	-1.22803	5e-05	0.000252983
PTGS2	1.35939	5e-05	0.000252983	NR2F2	-1.22988	5e-05	0.000252983
SPAG4	1.3609	5e-05	0.000252983	CHCHD6	-1.23256	5e-05	0.000252983
PARP3	1.36137	5e-05	0.000252983	PHLDB2	-1.23472	5e-05	0.000252983
AL732372.2	1.36332	5e-05	0.000252983	RRM2	-1.2357	5e-05	0.000252983
PYGM	1.36533	5e-05	0.000252983	ACAT1	-1.23639	5e-05	0.000252983
AZI2	1.36612	5e-05	0.000252983	KLF6	-1.23936	5e-05	0.000252983
NFKBIZ	1.36739	5e-05	0.000252983	HMGA1	-1.24098	5e-05	0.000252983
AC090114.2	1.37014	5e-05	0.000252983	CMBL	-1.24243	5e-05	0.000252983
GLIDR	1.3707	5e-05	0.000252983	MRTO4	-1.24277	5e-05	0.000252983
AKR1C3	1.37128	5e-05	0.000252983	AL133355.1	-1.2432	5e-05	0.000252983
DLL4	1.37156	5e-05	0.000252983	SUMF1	-1.24372	5e-05	0.000252983
KAZALD1	1.37273	5e-05	0.000252983	ARMC6	-1.24426	5e-05	0.000252983
PPP1R15A	1.37336	5e-05	0.000252983	TESC	-1.2448	5e-05	0.000252983
DNAJC3-DT	1.37442	5e-05	0.000252983	TNFRSF19	-1.24692	5e-05	0.000252983
AC108010.1	1.3753	5e-05	0.000252983	CDC25B	-1.24775	5e-05	0.000252983
ALPK1	1.37573	5e-05	0.000252983	TWNK	-1.24871	5e-05	0.000252983
IL12A	1.3796	5e-05	0.000252983	ARRB1	-1.24915	5e-05	0.000252983
TMEM116	1.37965	5e-05	0.000252983	VDAC1P1	-1.24959	5e-05	0.000252983
ARHGAP27P1-BPTFP1-KPNA2P3	1.38002	5e-05	0.000252983	TUBBP1	-1.25256	5e-05	0.000252983
SIX3	1.38075	5e-05	0.000252983	PFAS	-1.25272	5e-05	0.000252983
NPR3	1.38448	5e-05	0.000252983	RPL5P34	-1.25292	5e-05	0.000252983
SPRED3	1.38743	5e-05	0.000252983	HSD11B2	-1.25539	5e-05	0.000252983
SUN3	1.3918	5e-05	0.000252983	ASIC1	-1.25626	5e-05	0.000252983
AC145098.2	1.39336	5e-05	0.000252983	DHRS3	-1.25656	5e-05	0.000252983
ERICD	1.39426	5e-05	0.000252983	PIM1	-1.25659	5e-05	0.000252983
HBEGF	1.39768	5e-05	0.000252983	SCLY	-1.261	5e-05	0.000252983
SPDYC	1.39842	5e-05	0.000252983	FAM210B	-1.26257	5e-05	0.000252983
CIDECP	1.39941	5e-05	0.000252983	RPL7	-1.26469	5e-05	0.000252983
LNX1	1.40477	5e-05	0.000252983	VCAN	-1.26787	5e-05	0.000252983
RAET1K	1.40739	5e-05	0.000252983	PRIMA1	-1.26877	5e-05	0.000252983
IL11	1.41107	5e-05	0.000252983	AIF1L	-1.27205	5e-05	0.000252983
GPR87	1.41579	5e-05	0.000252983	NME1	-1.27327	5e-05	0.000252983
PRKD2	1.41773	5e-05	0.000252983	C1QBP	-1.2761	5e-05	0.000252983
LINC00482	1.41925	5e-05	0.000252983	SLC35F3	-1.27728	5e-05	0.000252983
FAT4	1.4211	5e-05	0.000252983	ST6GAL1	-1.27851	5e-05	0.000252983
REM2	1.42134	5e-05	0.000252983	TFB2M	-1.28029	5e-05	0.000252983
GTF2IP20	1.42411	5e-05	0.000252983	RPL5	-1.28031	5e-05	0.000252983
AGAP9	1.42784	5e-05	0.000252983	NOC2L	-1.28108	5e-05	0.000252983
PLSCR4	1.4292	5e-05	0.000252983	RRP9	-1.28117	5e-05	0.000252983
ICA1L	1.43253	5e-05	0.000252983	ATP5F1D	-1.28208	5e-05	0.000252983
ACCS	1.43421	5e-05	0.000252983	SPSB3	-1.28308	5e-05	0.000252983
LINC01569	1.43566	5e-05	0.000252983	NQO1	-1.28409	5e-05	0.000252983
SPAG1	1.43696	5e-05	0.000252983	GAPDHP1	-1.28747	5e-05	0.000252983
RNASEL	1.44137	5e-05	0.000252983	TONSL	-1.28873	5e-05	0.000252983
FAM214A	1.44492	5e-05	0.000252983	MYBBP1A	-1.28951	5e-05	0.000252983
RNASE1	1.44613	5e-05	0.000252983	DUSP1	-1.29176	5e-05	0.000252983
AL133338.1	1.44901	5e-05	0.000252983	EEF1A1P6	-1.2919	5e-05	0.000252983
ATP10D	1.44961	5e-05	0.000252983	ONECUT3	-1.29296	5e-05	0.000252983
C18orf65	1.45037	5e-05	0.000252983	EEF1A1P5	-1.29378	5e-05	0.000252983
ANKRD26	1.45124	5e-05	0.000252983	MAMDC2	-1.29389	5e-05	0.000252983
SHC2	1.45202	5e-05	0.000252983	TBL3	-1.29519	5e-05	0.000252983
CASP8	1.45305	5e-05	0.000252983	IPO5	-1.29575	5e-05	0.000252983
GALNT5	1.45387	5e-05	0.000252983	RPL3	-1.29593	5e-05	0.000252983
CEP126	1.45421	5e-05	0.000252983	SLC1A1	-1.29923	5e-05	0.000252983
LINC01145	1.4547	5e-05	0.000252983	EEF1B2P3	-1.29968	5e-05	0.000252983
ZBTB43	1.45558	5e-05	0.000252983	IMPA2	-1.30056	5e-05	0.000252983
GTF2IP13	1.45665	5e-05	0.000252983	LRRC45	-1.30065	5e-05	0.000252983
TTC32	1.45686	5e-05	0.000252983	RPLP0P6	-1.30126	5e-05	0.000252983
AL109918.1	1.45837	5e-05	0.000252983	CCDC85B	-1.30133	5e-05	0.000252983
NMRK1	1.46676	5e-05	0.000252983	LYRM4	-1.30326	5e-05	0.000252983
OSGIN1	1.46967	5e-05	0.000252983	MYB	-1.30354	5e-05	0.000252983
VWA5A	1.47131	5e-05	0.000252983	MTAP	-1.30425	5e-05	0.000252983
ZNF774	1.47158	5e-05	0.000252983	BZW2	-1.30556	5e-05	0.000252983
CTSK	1.474	5e-05	0.000252983	NDUFB10	-1.30574	5e-05	0.000252983
ZNF467	1.47506	5e-05	0.000252983	RPLP0	-1.30646	5e-05	0.000252983
ABAT	1.47966	5e-05	0.000252983	LINC01963	-1.30887	5e-05	0.000252983
ABHD8	1.47981	5e-05	0.000252983	RHOU	-1.31031	5e-05	0.000252983
ROPN1B	1.48056	5e-05	0.000252983	SLC25A10	-1.31301	5e-05	0.000252983
MAST4	1.48091	5e-05	0.000252983	DUSP4	-1.3171	5e-05	0.000252983
BTN2A1	1.48682	5e-05	0.000252983	ISYNA1	-1.31716	5e-05	0.000252983
CTAGE15	1.4883	5e-05	0.000252983	ABHD10	-1.3173	5e-05	0.000252983
NKX3-2	1.48953	5e-05	0.000252983	MALL	-1.31741	5e-05	0.000252983
KBTBD8	1.48974	5e-05	0.000252983	GPI	-1.31773	5e-05	0.000252983
RARA-AS1	1.4951	5e-05	0.000252983	ADSL	-1.31824	5e-05	0.000252983
TRPM6	1.49752	5e-05	0.000252983	MCM4	-1.32114	5e-05	0.000252983
AL645933.2	1.49772	5e-05	0.000252983	PARP1	-1.32175	5e-05	0.000252983
C6orf226	1.5	5e-05	0.000252983	MCM7	-1.32248	5e-05	0.000252983
BTN3A2	1.50011	5e-05	0.000252983	DKK1	-1.32275	5e-05	0.000252983
DNAJB4	1.50146	5e-05	0.000252983	TRNP1	-1.32306	5e-05	0.000252983
IL22RA1	1.50209	5e-05	0.000252983	HAGHL	-1.32519	5e-05	0.000252983
MOB3C	1.50336	5e-05	0.000252983	RPL7P9	-1.32604	5e-05	0.000252983
KCND1	1.50446	5e-05	0.000252983	PUS1	-1.33072	5e-05	0.000252983
LYST	1.50657	5e-05	0.000252983	ADORA1	-1.33151	5e-05	0.000252983
HRCT1	1.5115	5e-05	0.000252983	ACO1	-1.33232	5e-05	0.000252983
AC008556.1	1.51437	5e-05	0.000252983	SORD	-1.33941	5e-05	0.000252983
NUAK2	1.51532	5e-05	0.000252983	MIPEP	-1.34554	5e-05	0.000252983
FAM57B	1.52	5e-05	0.000252983	TNFRSF10D	-1.3485	5e-05	0.000252983
CTAGE4	1.52142	5e-05	0.000252983	SAPCD2	-1.34874	5e-05	0.000252983
CD79B	1.52457	5e-05	0.000252983	THEM6	-1.35368	5e-05	0.000252983
AL118506.1	1.52536	5e-05	0.000252983	FAM89B	-1.3547	5e-05	0.000252983
TRIM15	1.52725	5e-05	0.000252983	PAICS	-1.35502	5e-05	0.000252983
NOCT	1.52914	5e-05	0.000252983	TTLL12	-1.35625	5e-05	0.000252983
TRIML2	1.53173	5e-05	0.000252983	MEX3D	-1.3569	5e-05	0.000252983
AC136475.3	1.54309	5e-05	0.000252983	CMTM4	-1.35823	5e-05	0.000252983
MXRA8	1.54501	5e-05	0.000252983	BOP1	-1.36276	5e-05	0.000252983
AASS	1.54556	5e-05	0.000252983	EEF1B2	-1.36829	5e-05	0.000252983
NLRP1	1.54569	5e-05	0.000252983	SIK1B	-1.36952	5e-05	0.000252983
CAVIN3	1.54778	5e-05	0.000252983	FTL	-1.36956	5e-05	0.000252983
TRIM25	1.54997	5e-05	0.000252983	CDCA7L	-1.37028	5e-05	0.000252983
FER1L4	1.55097	5e-05	0.000252983	BEND3	-1.37923	5e-05	0.000252983
LINC01023	1.5513	5e-05	0.000252983	UNG	-1.38047	5e-05	0.000252983
TAPBP	1.55187	5e-05	0.000252983	CAD	-1.38145	5e-05	0.000252983
SYP	1.55303	5e-05	0.000252983	CDC20	-1.38288	5e-05	0.000252983
PYY	1.55512	5e-05	0.000252983	LFNG	-1.38381	5e-05	0.000252983
AGAP5	1.55636	5e-05	0.000252983	PDP1	-1.38597	5e-05	0.000252983
RMI2	1.5566	5e-05	0.000252983	TAF15	-1.38993	5e-05	0.000252983
ARMH1	1.55943	5e-05	0.000252983	EML1	-1.39348	5e-05	0.000252983
BX088651.4	1.56142	5e-05	0.000252983	PRXL2B	-1.39663	5e-05	0.000252983
IMPG2	1.56449	5e-05	0.000252983	C9orf3	-1.40395	5e-05	0.000252983
TRIM26	1.56935	5e-05	0.000252983	DHODH	-1.40441	5e-05	0.000252983
CASP7	1.57391	5e-05	0.000252983	ZBTB7C	-1.40495	5e-05	0.000252983
CLDN23	1.57487	5e-05	0.000252983	PRDM5	-1.40729	5e-05	0.000252983
AL138781.1	1.57634	5e-05	0.000252983	RPS3AP6	-1.42256	5e-05	0.000252983
HIST2H2BD	1.57824	5e-05	0.000252983	KLHL24	-1.42275	5e-05	0.000252983
AC093673.1	1.57901	5e-05	0.000252983	AC098934.1	-1.42972	5e-05	0.000252983
APOBEC3B	1.5804	5e-05	0.000252983	MRPS34	-1.43048	5e-05	0.000252983
FUT3	1.58235	5e-05	0.000252983	ADIRF	-1.43262	5e-05	0.000252983
CYP3A5	1.58353	5e-05	0.000252983	MCM2	-1.43291	5e-05	0.000252983
LINC01137	1.58546	5e-05	0.000252983	NPM3	-1.44129	5e-05	0.000252983
ZSCAN12	1.58718	5e-05	0.000252983	GPD1L	-1.4416	5e-05	0.000252983
MPZ	1.58975	5e-05	0.000252983	GCSH	-1.4465	5e-05	0.000252983
SLC10A5	1.59161	5e-05	0.000252983	FRAT2	-1.44667	5e-05	0.000252983
ULBP1	1.59369	5e-05	0.000252983	FAM171A1	-1.45535	5e-05	0.000252983
NFKBIA	1.59512	5e-05	0.000252983	TRAP1	-1.45689	5e-05	0.000252983
MR1	1.59599	5e-05	0.000252983	ALDH1A3	-1.4571	5e-05	0.000252983
TTC9B	1.5973	5e-05	0.000252983	PDE4B	-1.45897	5e-05	0.000252983
LNPEP	1.5983	5e-05	0.000252983	RAB26	-1.46012	5e-05	0.000252983
BCL2L13	1.60162	5e-05	0.000252983	LDHAP4	-1.46372	5e-05	0.000252983
ZNF441	1.60342	5e-05	0.000252983	RFLNB	-1.46551	5e-05	0.000252983
MST1P2	1.60969	5e-05	0.000252983	KCNH3	-1.47593	5e-05	0.000252983
LBX2	1.61124	5e-05	0.000252983	WDR3	-1.47825	5e-05	0.000252983
C2orf42	1.6138	5e-05	0.000252983	TGIF1	-1.48563	5e-05	0.000252983
CLEC2D	1.61722	5e-05	0.000252983	ELFN1-AS1	-1.49323	5e-05	0.000252983
FRMD4B	1.62582	5e-05	0.000252983	SLC19A1	-1.49521	5e-05	0.000252983
GLIS3	1.62719	5e-05	0.000252983	KRT23	-1.49637	5e-05	0.000252983
AC018638.4	1.63042	5e-05	0.000252983	ITPRID2	-1.50226	5e-05	0.000252983
FAM111A	1.63234	5e-05	0.000252983	AC125807.2	-1.50315	5e-05	0.000252983
VAMP5	1.6346	5e-05	0.000252983	ITGB4	-1.51048	5e-05	0.000252983
HSD17B14	1.63755	5e-05	0.000252983	SAT1	-1.51787	5e-05	0.000252983
AC110079.1	1.64021	5e-05	0.000252983	DANCR	-1.52324	5e-05	0.000252983
RIN2	1.64631	5e-05	0.000252983	EIF4BP6	-1.52424	5e-05	0.000252983
TENT5B	1.65044	5e-05	0.000252983	SLC7A2	-1.52563	5e-05	0.000252983
AC006277.1	1.65061	5e-05	0.000252983	CDCA7	-1.52694	5e-05	0.000252983
PRSS27	1.65072	5e-05	0.000252983	EBPL	-1.52714	5e-05	0.000252983
KIAA0513	1.65173	5e-05	0.000252983	NHP2	-1.53303	5e-05	0.000252983
SLC7A11	1.65235	5e-05	0.000252983	45717	-1.53586	5e-05	0.000252983
IL10RA	1.6541	5e-05	0.000252983	SIK1	-1.54242	5e-05	0.000252983
RHPN1-AS1	1.65705	5e-05	0.000252983	RPS3A	-1.54334	5e-05	0.000252983
TMEM62	1.65776	5e-05	0.000252983	ANXA10	-1.54482	5e-05	0.000252983
HAR1A	1.6586	5e-05	0.000252983	IPO4	-1.55124	5e-05	0.000252983
CXCL3	1.66286	5e-05	0.000252983	TFAP4	-1.55232	5e-05	0.000252983
SERPINB8	1.66577	5e-05	0.000252983	DNAAF5	-1.55425	5e-05	0.000252983
MLKL	1.66892	5e-05	0.000252983	EIF4B	-1.56169	5e-05	0.000252983
AMOTL2	1.67305	5e-05	0.000252983	RGPD5	-1.57284	5e-05	0.000252983
LINC02081	1.67531	5e-05	0.000252983	PTMAP5	-1.58389	5e-05	0.000252983
CCDC17	1.67682	5e-05	0.000252983	CR2	-1.58428	5e-05	0.000252983
PRR15	1.68029	5e-05	0.000252983	DUSP2	-1.58707	5e-05	0.000252983
LINC00346	1.68784	5e-05	0.000252983	HILPDA	-1.59065	5e-05	0.000252983
SPON2	1.68818	5e-05	0.000252983	NR4A1	-1.59166	5e-05	0.000252983
ATXN7	1.69124	5e-05	0.000252983	CERK	-1.59698	5e-05	0.000252983
AL137802.2	1.69727	5e-05	0.000252983	CENPV	-1.59808	5e-05	0.000252983
KHDC1L	1.7102	5e-05	0.000252983	GJA1	-1.60195	5e-05	0.000252983
STYK1	1.71126	5e-05	0.000252983	KRT19	-1.60358	5e-05	0.000252983
ADAM32	1.71284	5e-05	0.000252983	C20orf27	-1.60758	5e-05	0.000252983
AC012306.2	1.71298	5e-05	0.000252983	ARMC4	-1.6259	5e-05	0.000252983
TMEM140	1.71328	5e-05	0.000252983	STEAP3	-1.62641	5e-05	0.000252983
ALOXE3	1.71484	5e-05	0.000252983	AREG	-1.63684	5e-05	0.000252983
TRAF1	1.71536	5e-05	0.000252983	HS3ST1	-1.63843	5e-05	0.000252983
LPXN	1.7178	5e-05	0.000252983	AC020916.1	-1.66128	5e-05	0.000252983
HLA-C	1.71867	5e-05	0.000252983	ADM	-1.66514	5e-05	0.000252983
FAM238C	1.72055	5e-05	0.000252983	EIF4BP7	-1.66582	5e-05	0.000252983
ABCB1	1.72354	5e-05	0.000252983	NLE1	-1.67608	5e-05	0.000252983
CTF1	1.72387	5e-05	0.000252983	SLC2A1	-1.69289	5e-05	0.000252983
CEP83-DT	1.72615	5e-05	0.000252983	ACTL8	-1.69417	5e-05	0.000252983
CTGF	1.73778	5e-05	0.000252983	ZNF488	-1.69498	5e-05	0.000252983
PADI3	1.73861	5e-05	0.000252983	IGSF9	-1.70172	5e-05	0.000252983
CPEB3	1.73932	5e-05	0.000252983	CTXN1	-1.70447	5e-05	0.000252983
EGR4	1.74179	5e-05	0.000252983	IRS1	-1.71545	5e-05	0.000252983
AL031058.1	1.74411	5e-05	0.000252983	NTHL1	-1.72415	5e-05	0.000252983
TENT5A	1.74474	5e-05	0.000252983	GRHL3	-1.72705	5e-05	0.000252983
PTAFR	1.74583	5e-05	0.000252983	ODC1	-1.72882	5e-05	0.000252983
CGB7	1.74612	5e-05	0.000252983	NDRG1	-1.74616	5e-05	0.000252983
NFASC	1.74663	5e-05	0.000252983	PTMA	-1.75307	5e-05	0.000252983
CUTALP	1.74835	5e-05	0.000252983	CPOX	-1.76026	5e-05	0.000252983
KIF26B	1.75535	5e-05	0.000252983	AHCY	-1.76451	5e-05	0.000252983
CLCNKB	1.75558	5e-05	0.000252983	DEPTOR	-1.7683	5e-05	0.000252983
HIST3H2BB	1.75697	5e-05	0.000252983	IER2	-1.76989	5e-05	0.000252983
AC087623.2	1.75702	5e-05	0.000252983	RTN4RL1	-1.77166	5e-05	0.000252983
AC092902.2	1.76028	5e-05	0.000252983	IER3	-1.77917	5e-05	0.000252983
AC133552.2	1.76058	5e-05	0.000252983	AKAP12	-1.80222	5e-05	0.000252983
HEPH	1.76193	5e-05	0.000252983	DDIT4	-1.80242	5e-05	0.000252983
NOTCH4	1.76886	5e-05	0.000252983	CYR61	-1.80969	5e-05	0.000252983
FLJ30679	1.77031	5e-05	0.000252983	RAB4A	-1.81461	5e-05	0.000252983
VILL	1.77054	5e-05	0.000252983	USP2-AS1	-1.81524	5e-05	0.000252983
FAM90A1	1.77099	5e-05	0.000252983	SLCO4A1	-1.81616	5e-05	0.000252983
GABRE	1.77854	5e-05	0.000252983	COQ8A	-1.82159	5e-05	0.000252983
EPHA8	1.78163	5e-05	0.000252983	NR4A2	-1.83615	5e-05	0.000252983
TCTE3	1.78289	5e-05	0.000252983	KRT6A	-1.85424	5e-05	0.000252983
NAPA	1.78447	5e-05	0.000252983	AC062015.1	-1.85507	5e-05	0.000252983
SBK3	1.78641	5e-05	0.000252983	TMEFF1	-1.93991	5e-05	0.000252983
CMTR1	1.78664	5e-05	0.000252983	ID2	-1.94423	5e-05	0.000252983
NYNRIN	1.78921	5e-05	0.000252983	ZFP36L1	-1.98912	5e-05	0.000252983
LBX2-AS1	1.79204	5e-05	0.000252983	KITLG	-1.99594	5e-05	0.000252983
CPEB2	1.79369	5e-05	0.000252983	PHLDA1	-2.00547	5e-05	0.000252983
SULT1A2	1.79925	5e-05	0.000252983	KRT13	-2.0338	5e-05	0.000252983
COL5A2	1.80081	5e-05	0.000252983	CYP24A1	-2.04876	5e-05	0.000252983
PGBD4	1.80441	5e-05	0.000252983	SPOCK3	-2.08728	5e-05	0.000252983
AL031777.3	1.80651	5e-05	0.000252983	TERT	-2.08766	5e-05	0.000252983
TRIM69	1.80958	5e-05	0.000252983	HAS3	-2.09263	5e-05	0.000252983
HYAL1	1.81453	5e-05	0.000252983	EGR1	-2.10366	5e-05	0.000252983
PSME2	1.82005	5e-05	0.000252983	BMP4	-2.11478	5e-05	0.000252983
BLZF1	1.82022	5e-05	0.000252983	DUSP6	-2.16017	5e-05	0.000252983
OPTN	1.8206	5e-05	0.000252983	ID1	-2.17505	5e-05	0.000252983
FAM214B	1.82131	5e-05	0.000252983	ERRFI1	-2.20089	5e-05	0.000252983
AL137003.2	1.82332	5e-05	0.000252983	IER5L	-2.20273	5e-05	0.000252983
GAL3ST1	1.82822	5e-05	0.000252983	TRIB1	-2.20763	5e-05	0.000252983
AC022107.1	1.83432	5e-05	0.000252983	TMEM158	-2.27677	5e-05	0.000252983
ULBP2	1.83797	5e-05	0.000252983	WNT16	-2.3092	5e-05	0.000252983
ZNF107	1.84163	5e-05	0.000252983	FOS	-2.31961	5e-05	0.000252983
HIST1H2AG	1.84235	5e-05	0.000252983	SOX4	-2.32092	5e-05	0.000252983
SCAMP1-AS1	1.84273	5e-05	0.000252983	GPR157	-2.37381	5e-05	0.000252983
NKX3-1	1.84528	5e-05	0.000252983	RSPO4	-2.48455	5e-05	0.000252983
TEP1	1.84613	5e-05	0.000252983	MTURN	-2.54291	5e-05	0.000252983
PTPRR	1.8469	5e-05	0.000252983	MYC	-2.7976	5e-05	0.000252983
NAV3	1.84812	5e-05	0.000252983	CASKIN1	-3.44069	5e-05	0.000252983
VANGL2	1.85068	5e-05	0.000252983	PRKN	-4.27337	5e-05	0.000252983
ENPP2	1.85182	5e-05	0.000252983	DPH2	-1.03906	0.0001	0.000480948
LINC01003	1.85557	5e-05	0.000252983	MATR3	-1.05848	0.0001	0.000480948
RASD1	1.85641	5e-05	0.000252983	DPYSL5	-1.07866	0.0001	0.000480948
SYTL4	1.85927	5e-05	0.000252983	NOC2LP1	-1.08723	0.0001	0.000480948
GZMM	1.86224	5e-05	0.000252983	ADGRE2	-1.12007	0.0001	0.000480948
CFAP58	1.86623	5e-05	0.000252983	SCRIB	-1.16389	0.0001	0.000480948
ABCD1	1.86906	5e-05	0.000252983	PDSS1	-1.18807	0.0001	0.000480948
STK32A	1.87143	5e-05	0.000252983	EMP1	-1.19797	0.0001	0.000480948
BDKRB2	1.87153	5e-05	0.000252983	WDR12	-1.19929	0.0001	0.000480948
C3	1.8726	5e-05	0.000252983	RPUSD4	-1.30427	0.0001	0.000480948
HLA-B	1.88009	5e-05	0.000252983	ACTG1	-1.55532	0.0001	0.000480948
CDC42EP5	1.88034	5e-05	0.000252983	KRTAP2-3	-2.4751	0.0001	0.000480948
AL031123.2	1.88101	5e-05	0.000252983	HELLS	-1.01133	0.00015	0.000696504
TDRD5	1.88218	5e-05	0.000252983	TRIM29	-1.28925	0.00015	0.000696504
LINC01588	1.88461	5e-05	0.000252983	PARVB	-1.29333	0.00015	0.000696504
HLA-E	1.88707	5e-05	0.000252983	KISS1R	-1.31402	0.00015	0.000696504
LINC02086	1.88721	5e-05	0.000252983	ENC1	-1.52374	0.00015	0.000696504
ARMC12	1.89209	5e-05	0.000252983	CCDC3	-1.56197	0.00015	0.000696504
PSORS1C1	1.90043	5e-05	0.000252983	MRPS27	-1.89128	0.00015	0.000696504
BTN3A3	1.90047	5e-05	0.000252983	TOMM40	-1.06734	0.0002	0.000903799
HOXA1	1.90294	5e-05	0.000252983	CDHR3	-1.40207	0.00025	0.0011041
PLAG1	1.90553	5e-05	0.000252983	RPS3AP26	-1.44323	0.0003	0.00129517
AC007952.4	1.90862	5e-05	0.000252983	CNTNAP2	-1.5532	0.0003	0.00129517
SLC1A3	1.90966	5e-05	0.000252983	LINC02495	-1.81571	0.0003	0.00129517
C1QTNF6	1.91405	5e-05	0.000252983	AL645728.2	-2.75201	0.0003	0.00129517
C6orf99	1.91732	5e-05	0.000252983	RAB40B	-1.04003	0.00035	0.00148543
GCNA	1.91915	5e-05	0.000252983	ZDHHC2	-1.16894	0.00035	0.00148543
HSPB8	1.92011	5e-05	0.000252983	GPD1	-1.11229	0.0004	0.00167825
AC132872.1	1.92928	5e-05	0.000252983	EEF1A1	-1.39191	0.0004	0.00167825
HLA-DPA1	1.93055	5e-05	0.000252983	FOSB	-2.27026	0.0004	0.00167825
TPI1P2	1.93356	5e-05	0.000252983	SPEF1	-1.16406	0.00045	0.00186345
AL355001.2	1.95633	5e-05	0.000252983	TLN2	-1.27684	0.0005	0.00204895
HIST1H2BN	1.96175	5e-05	0.000252983	DHFRP1	-1.09223	0.00055	0.00223008
CH17-340M24.3	1.96231	5e-05	0.000252983	NUDT3	-1.18692	0.00055	0.00223008
TMEM40	1.96548	5e-05	0.000252983	RPS7P11	-1.30848	0.0007	0.00275912
FRZB	1.96692	5e-05	0.000252983	MIR17HG	-1.5272	0.00075	0.00293382
CYP1B1-AS1	1.97975	5e-05	0.000252983	LRRC26	-1.87277	0.00075	0.00293382
CCR10	1.98503	5e-05	0.000252983	ZNF695	-1.03951	0.0008	0.00311028
TENT5C	1.98526	5e-05	0.000252983	AC022239.1	-3.04314	0.0008	0.00311028
LAT2	1.98598	5e-05	0.000252983	ANKRD37	-1.43322	0.00085	0.00328152
CASP10	1.98845	5e-05	0.000252983	TNFRSF6B	-2.10663	0.00085	0.00328152
TTC38	1.98846	5e-05	0.000252983	RPSAP15	-1.02597	0.0009	0.00345118
AC092295.2	1.98864	5e-05	0.000252983	AC115618.3	-1.15143	0.00095	0.00362108
AC099778.1	1.99058	5e-05	0.000252983	SNHG4	-1.47521	0.001	0.00378375
LIPG	1.9906	5e-05	0.000252983	SCIN	-1.3393	0.0013	0.00478103
INTS6L	1.99177	5e-05	0.000252983	KRT20	-1.10835	0.00135	0.0049484
DUSP10	1.99634	5e-05	0.000252983	CDKL1	-1.47222	0.00135	0.0049484
CXCL2	1.99775	5e-05	0.000252983	FASN	-1.04863	0.0016	0.00574631
ZNF451-AS1	1.99794	5e-05	0.000252983	OR51B5	-1.05693	0.0023	0.00786242
STX11	2.00244	5e-05	0.000252983	RBBP4P1	-1.22728	0.0023	0.00786242
SLC5A11	2.00564	5e-05	0.000252983	AC021224.1	-1.10126	0.00235	0.0080085
RELB	2.00648	5e-05	0.000252983	MTSS1	-1.32696	0.00245	0.00830649
CMYA5	2.01488	5e-05	0.000252983	FAM81A	-1.30083	0.0027	0.00903369
B2M	2.01816	5e-05	0.000252983	SUGT1P3	-1.71835	0.00275	0.00917869
AC009948.1	2.02175	5e-05	0.000252983	PTGES3P3	-1.33399	0.00305	0.0100402
LAP3	2.02338	5e-05	0.000252983	PLCB2	-1.00406	0.0032	0.0104755
CCDC162P	2.02511	5e-05	0.000252983	KLRG1	-1.47748	0.00325	0.0106182
MAT1A	2.02827	5e-05	0.000252983	AC010468.1	-1.65191	0.0033	0.0107709
AC105942.1	2.02926	5e-05	0.000252983	ANKLE1	-1.16919	0.0035	0.0113298
GOLT1A	2.0321	5e-05	0.000252983	NT5DC2	-1.15634	0.0036	0.0116126
MAP3K8	2.03224	5e-05	0.000252983	HBE1	-1.37637	0.00365	0.0117555
RFPL2	2.03771	5e-05	0.000252983	CD36	-1.06522	0.0037	0.0119026
KIF19	2.03782	5e-05	0.000252983	DALRD3	-1.11918	0.0038	0.0121887
ACVRL1	2.04098	5e-05	0.000252983	ANKRD13B	-1.23529	0.004	0.0127634
MEI1	2.05204	5e-05	0.000252983	POLR1C	-1.09146	0.0042	0.0132938
AL035563.1	2.05553	5e-05	0.000252983	EXOSC5	-1.62002	0.00445	0.0139437
THEMIS2	2.06198	5e-05	0.000252983	FSTL4	-1.16813	0.0045	0.0140737
SELPLG	2.06566	5e-05	0.000252983	AC092115.1	-1.58021	0.0045	0.0140737
LINC00174	2.07472	5e-05	0.000252983	AL161909.1	-1.37076	0.0048	0.0148769
ZG16B	2.0865	5e-05	0.000252983	ARMC3	-1.07744	0.00495	0.0152361
ZKSCAN2-DT	2.08935	5e-05	0.000252983	DDN	-1.09025	0.00495	0.0152361
FBXO48	2.09678	5e-05	0.000252983	PAQR5	-1.21764	0.00545	0.0165624
PAXIP1-AS2	2.10596	5e-05	0.000252983	NMNAT3	-1.12139	0.0056	0.0169621
PLXNA2	2.10859	5e-05	0.000252983	C9orf116	-1.10889	0.00595	0.0178231
WWC2-AS2	2.12934	5e-05	0.000252983	MAP2K6	-1.39366	0.00625	0.0185736
DNHD1	2.13525	5e-05	0.000252983	SNHG25	-1.05203	0.00635	0.0188235
SOX30	2.13722	5e-05	0.000252983	AC024940.2	-1.0084	0.0064	0.0189479
KDR	2.14097	5e-05	0.000252983	AP002414.2	-1.0904	0.0065	0.0191924
BTC	2.14256	5e-05	0.000252983	AL049779.1	-3.17831	0.00685	0.0200895
LRRC66	2.14423	5e-05	0.000252983	MACROD1	-1.13219	0.0076	0.0219542
RND1	2.15251	5e-05	0.000252983	RAI14	-2.55362	0.00895	0.0251552
IQCN	2.15855	5e-05	0.000252983	TSEN2	-1.19877	0.00905	0.0253888
PIK3R3	2.16375	5e-05	0.000252983	AC246787.1	-1.36077	0.0097	0.02692
PRSS22	2.16729	5e-05	0.000252983	CDC20P1	-1.02891	0.0098	0.0271429
HPX	2.16803	5e-05	0.000252983	AC144530.1	-1.0994	0.00985	0.0272494
APOBEC3F	2.16907	5e-05	0.000252983	EEF1B2P6	-2.01905	0.00985	0.0272494
PLEKHA7	2.16964	5e-05	0.000252983	CPED1	-1.3835	0.00995	0.0274847
SELL	2.16987	5e-05	0.000252983	RPL4P4	-1.14644	0.0101	0.0278386
IFITM2	2.17257	5e-05	0.000252983	CU634019.6	-1.18933	0.01115	0.0303632
LMBRD2	2.1734	5e-05	0.000252983	AL355994.2	-1.37717	0.013	0.0345976
TRIM56	2.17593	5e-05	0.000252983	AC021097.2	-2.34132	0.0135	0.0357556
CHAC1	2.18088	5e-05	0.000252983	AL807752.3	-1.43707	0.014	0.0369085
IL23A	2.18235	5e-05	0.000252983	PLD6	-1.00774	0.01455	0.0381275
IRF2	2.18391	5e-05	0.000252983	SNTB1	-1.17188	0.01485	0.0387968
C4orf33	2.18634	5e-05	0.000252983	RPL35P1	-1.21399	0.015	0.039096
LRG1	2.20375	5e-05	0.000252983	SKI	-1.33252	0.0165	0.0423185
C2orf92	2.20449	5e-05	0.000252983	RPS7P1	-1.18759	0.018	0.0455092
HLA-V	2.208	5e-05	0.000252983	AC008397.1	-3.79443	0.01975	0.0491965
AC107918.4	2.21665	5e-05	0.000252983
KIAA1324	2.22428	5e-05	0.000252983
AC022916.1	2.2244	5e-05	0.000252983
CREB5	2.22515	5e-05	0.000252983
MAFB	2.22908	5e-05	0.000252983
SMPD1	2.23448	5e-05	0.000252983
TRIM14	2.24081	5e-05	0.000252983
LINC00543	2.24193	5e-05	0.000252983
CTSO	2.24443	5e-05	0.000252983
NCALD	2.24915	5e-05	0.000252983
ARHGAP30	2.25767	5e-05	0.000252983
ZSWIM3	2.26205	5e-05	0.000252983
BTN3A1	2.26516	5e-05	0.000252983
ACHE	2.26824	5e-05	0.000252983
PIWIL2	2.27452	5e-05	0.000252983
TXK	2.27938	5e-05	0.000252983
GRAMD1B	2.28796	5e-05	0.000252983
HSPA1L	2.29186	5e-05	0.000252983
GPSM3	2.30536	5e-05	0.000252983
TEX19	2.30541	5e-05	0.000252983
PTHLH	2.30616	5e-05	0.000252983
CATSPER1	2.31145	5e-05	0.000252983
SAMHD1	2.33445	5e-05	0.000252983
IL15RA	2.33591	5e-05	0.000252983
GMNC	2.33688	5e-05	0.000252983
AL662844.4	2.35152	5e-05	0.000252983
C1orf116	2.3547	5e-05	0.000252983
AC245100.8	2.35753	5e-05	0.000252983
HCP5	2.3594	5e-05	0.000252983
IFITM3	2.36233	5e-05	0.000252983
ANKDD1B	2.36563	5e-05	0.000252983
NAP1L5	2.37269	5e-05	0.000252983
ADAMTS6	2.37296	5e-05	0.000252983
ZMAT1	2.37644	5e-05	0.000252983
IFIT5	2.38105	5e-05	0.000252983
NLRC4	2.38646	5e-05	0.000252983
APOBEC3G	2.38651	5e-05	0.000252983
AC241585.2	2.39103	5e-05	0.000252983
MAPK10	2.43343	5e-05	0.000252983
IRF1	2.43786	5e-05	0.000252983
SP140L	2.44353	5e-05	0.000252983
CYP2J2	2.44712	5e-05	0.000252983
ERAP1	2.44855	5e-05	0.000252983
CD22	2.45177	5e-05	0.000252983
PML	2.46262	5e-05	0.000252983
LINC01366	2.47119	5e-05	0.000252983
LGALS3BP	2.4856	5e-05	0.000252983
PTPN7	2.48937	5e-05	0.000252983
MDGA1	2.49627	5e-05	0.000252983
TRIM5	2.49939	5e-05	0.000252983
GPR68	2.50979	5e-05	0.000252983
ZNFX1	2.50982	5e-05	0.000252983
REC8	2.51268	5e-05	0.000252983
SYNPO2	2.51908	5e-05	0.000252983
RBM43	2.51933	5e-05	0.000252983
RNF213	2.54216	5e-05	0.000252983
SLC6A12	2.55169	5e-05	0.000252983
SLFN5	2.60477	5e-05	0.000252983
CASS4	2.60535	5e-05	0.000252983
AC008687.4	2.61156	5e-05	0.000252983
PNPT1	2.63625	5e-05	0.000252983
BEST4	2.63729	5e-05	0.000252983
GHET1	2.64	5e-05	0.000252983
TDRD7	2.65194	5e-05	0.000252983
MYD88	2.65646	5e-05	0.000252983
LCP1	2.6654	5e-05	0.000252983
TNKS2-AS1	2.67782	5e-05	0.000252983
BIRC3	2.68177	5e-05	0.000252983
MATN1-AS1	2.68989	5e-05	0.000252983
GADD45G	2.69353	5e-05	0.000252983
KCNK3	2.69607	5e-05	0.000252983
ASCL5	2.69661	5e-05	0.000252983
PHF11	2.69766	5e-05	0.000252983
UBE2L6	2.69876	5e-05	0.000252983
SP100	2.70195	5e-05	0.000252983
ECM1	2.70528	5e-05	0.000252983
SERPING1	2.71273	5e-05	0.000252983
CD226	2.72099	5e-05	0.000252983
SLC25A45	2.73	5e-05	0.000252983
IL20RB	2.7369	5e-05	0.000252983
HIST2H2BF	2.74625	5e-05	0.000252983
ZC3HAV1	2.75133	5e-05	0.000252983
TAP2	2.75333	5e-05	0.000252983
EIF2AK2	2.77299	5e-05	0.000252983
TRIM38	2.77373	5e-05	0.000252983
HSH2D	2.77504	5e-05	0.000252983
OR5BA1P	2.7763	5e-05	0.000252983
HSPB6	2.81151	5e-05	0.000252983
AL161937.2	2.81355	5e-05	0.000252983
SERPINB9P1	2.81857	5e-05	0.000252983
TREX1	2.83351	5e-05	0.000252983
HIST1H3H	2.83973	5e-05	0.000252983
HLA-F	2.84332	5e-05	0.000252983
AC124947.2	2.85234	5e-05	0.000252983
ITGAX	2.85896	5e-05	0.000252983
SPON1	2.86963	5e-05	0.000252983
CASP4	2.88419	5e-05	0.000252983
SSPO	2.88764	5e-05	0.000252983
RAET1L	2.90002	5e-05	0.000252983
HERC6	2.9431	5e-05	0.000252983
CSF1	2.94791	5e-05	0.000252983
CNGA4	2.96456	5e-05	0.000252983
HIST1H3E	2.97823	5e-05	0.000252983
SECTM1	2.98445	5e-05	0.000252983
IL1A	3.01472	5e-05	0.000252983
PNCK	3.02607	5e-05	0.000252983
TRIM21	3.05685	5e-05	0.000252983
PLA2G4C	3.06035	5e-05	0.000252983
STAT1	3.0726	5e-05	0.000252983
IL1RN	3.09019	5e-05	0.000252983
LINC02273	3.09365	5e-05	0.000252983
HCG27	3.1512	5e-05	0.000252983
SLC6A13	3.17657	5e-05	0.000252983
IRF9	3.18995	5e-05	0.000252983
TAP1	3.26235	5e-05	0.000252983
UBA7	3.27191	5e-05	0.000252983
LIX1L-AS1	3.29823	5e-05	0.000252983
GBP2	3.32912	5e-05	0.000252983
STAT2	3.33951	5e-05	0.000252983
CD7	3.38904	5e-05	0.000252983
PLSCR1	3.3917	5e-05	0.000252983
C19orf66	3.40438	5e-05	0.000252983
HELZ2	3.42616	5e-05	0.000252983
BEST3	3.44351	5e-05	0.000252983
GCNT4	3.49548	5e-05	0.000252983
ERAP2	3.51284	5e-05	0.000252983
APOL2	3.55339	5e-05	0.000252983
AP000808.1	3.56591	5e-05	0.000252983
PLXNC1	3.56777	5e-05	0.000252983
PPM1K	3.58559	5e-05	0.000252983
BISPR	3.61371	5e-05	0.000252983
EXOC3L1	3.632	5e-05	0.000252983
PLEKHA4	3.6743	5e-05	0.000252983
C2orf78	3.67526	5e-05	0.000252983
CXCL1	3.7087	5e-05	0.000252983
NEURL3	3.71019	5e-05	0.000252983
KRT17	3.75598	5e-05	0.000252983
IL21R	3.78945	5e-05	0.000252983
ISG15	3.83592	5e-05	0.000252983
PARP12	3.84118	5e-05	0.000252983
CD274	3.84342	5e-05	0.000252983
PARP14	3.84563	5e-05	0.000252983
AC008443.5	3.85473	5e-05	0.000252983
OAS3	3.85804	5e-05	0.000252983
MEF2C-AS1	3.91131	5e-05	0.000252983
IL4I1	3.92638	5e-05	0.000252983
NEDD9	3.97643	5e-05	0.000252983
DDX60	4.05479	5e-05	0.000252983
LINC02577	4.06611	5e-05	0.000252983
AC099343.3	4.09077	5e-05	0.000252983
NLRC5	4.12698	5e-05	0.000252983
GRM8	4.14348	5e-05	0.000252983
ISG20	4.15506	5e-05	0.000252983
SP110	4.17765	5e-05	0.000252983
IL15	4.26884	5e-05	0.000252983
ARL14	4.27634	5e-05	0.000252983
IFI35	4.30598	5e-05	0.000252983
NMI	4.40949	5e-05	0.000252983
DAPP1	4.47216	5e-05	0.000252983
HERC5	4.52052	5e-05	0.000252983
DTX3L	4.52754	5e-05	0.000252983
CFB	4.58237	5e-05	0.000252983
SAMD9	4.60959	5e-05	0.000252983
CXCL8	4.65168	5e-05	0.000252983
MX1	4.67829	5e-05	0.000252983
DDX58	4.68596	5e-05	0.000252983
EFL1	4.6865	5e-05	0.000252983
GBP3	4.68967	5e-05	0.000252983
LAMP3	4.72057	5e-05	0.000252983
DHX58	4.72532	5e-05	0.000252983
CEACAM1	4.76497	5e-05	0.000252983
AC009950.1	4.77984	5e-05	0.000252983
EPSTI1	4.81265	5e-05	0.000252983
TLR3	4.83805	5e-05	0.000252983
USP18	4.85244	5e-05	0.000252983
CCDC200	4.9004	5e-05	0.000252983
TRIM22	4.96798	5e-05	0.000252983
AC116407.2	4.97103	5e-05	0.000252983
PSMB9	5.03603	5e-05	0.000252983
PARP9	5.06651	5e-05	0.000252983
IFIH1	5.19893	5e-05	0.000252983
IRF7	5.24609	5e-05	0.000252983
RASGRP3	5.28673	5e-05	0.000252983
SLC15A3	5.41814	5e-05	0.000252983
ETV7	5.43165	5e-05	0.000252983
TRANK1	5.62898	5e-05	0.000252983
LGALS9	5.65672	5e-05	0.000252983
PRR20G	5.82463	5e-05	0.000252983
OASL	5.94411	5e-05	0.000252983
LINC00943	6.19184	5e-05	0.000252983
BATF2	6.31114	5e-05	0.000252983
CMPK2	6.48928	5e-05	0.000252983
PARP10	6.65489	5e-05	0.000252983
IFI6	6.78411	5e-05	0.000252983
BST2	6.8505	5e-05	0.000252983
APOL6	7.14868	5e-05	0.000252983
IFIT1	7.40148	5e-05	0.000252983
NT5DC4	7.54848	5e-05	0.000252983
OAS2	8.96707	5e-05	0.000252983
IFI27	9.11945	5e-05	0.000252983
OAS1	9.99135	5e-05	0.000252983
Prodigal_v2.6.3_AY845400.2_6	11.0333	5e-05	0.000252983
Prodigal_v2.6.3_AY845400.2_5	11.1349	5e-05	0.000252983
Prodigal_v2.6.3_AY845400.2_4	11.1392	5e-05	0.000252983
Prodigal_v2.6.3_AY845400.2_2	11.222	5e-05	0.000252983
Prodigal_v2.6.3_NC_025025.1	11.3009	5e-05	0.000252983
Prodigal_v2.6.3_AY845400.2_3	11.4141	5e-05	0.000252983
Prodigal_v2.6.3_AY845400.2_7	11.4843	5e-05	0.000252983
RTP4	#NAME?	5e-05	0.000252983
CASP1	#NAME?	5e-05	0.000252983
CXCL10	#NAME?	5e-05	0.000252983
CXCL11	#NAME?	5e-05	0.000252983
SAMD9L	#NAME?	5e-05	0.000252983
IFNA7	#NAME?	5e-05	0.000252983
RPSAP44	#NAME?	5e-05	0.000252983
AL445490.1	#NAME?	5e-05	0.000252983
PINLYP	#NAME?	5e-05	0.000252983
IFNL3P1	#NAME?	5e-05	0.000252983
CCDC194	#NAME?	5e-05	0.000252983
AP001330.5	#NAME?	5e-05	0.000252983
AC100812.1	#NAME?	5e-05	0.000252983
U62317.1	#NAME?	5e-05	0.000252983
AL096828.3	#NAME?	5e-05	0.000252983
AC087742.1	#NAME?	5e-05	0.000252983
BTN2A3P	1.04368	0.0001	0.000480948
TRAPPC2B	1.0585	0.0001	0.000480948
KLHL31	1.10225	0.0001	0.000480948
PLPP3	1.10269	0.0001	0.000480948
VIM	1.13673	0.0001	0.000480948
RMRP	1.16095	0.0001	0.000480948
ITGA5	1.16502	0.0001	0.000480948
ZSCAN30	1.18993	0.0001	0.000480948
UCN	1.34843	0.0001	0.000480948
PCDHAC2	1.34881	0.0001	0.000480948
LINC00638	1.51889	0.0001	0.000480948
LINC00640	1.52753	0.0001	0.000480948
EMILIN1	1.52975	0.0001	0.000480948
AC092803.2	1.75132	0.0001	0.000480948
CALML6	1.75869	0.0001	0.000480948
ACTA1	1.77031	0.0001	0.000480948
AL031123.3	1.8514	0.0001	0.000480948
AC109326.1	2.04297	0.0001	0.000480948
GALNT13	2.05723	0.0001	0.000480948
SGMS1-AS1	2.24773	0.0001	0.000480948
PDCL3P4	2.29142	0.0001	0.000480948
TMPRSS11E	2.47294	0.0001	0.000480948
FLT3LG	2.47942	0.0001	0.000480948
LINC00944	2.49747	0.0001	0.000480948
U73166.1	2.55348	0.0001	0.000480948
LINC00523	2.878	0.0001	0.000480948
ADGRF3	4.32358	0.0001	0.000480948
RSAD2	8.87914	0.0001	0.000480948
FAM160A1-DT	#NAME?	0.0001	0.000480948
TAPT1	1.001	0.00015	0.000696504
FAM76B	1.03382	0.00015	0.000696504
AF117829.1	1.04737	0.00015	0.000696504
ZNF594	1.16768	0.00015	0.000696504
TRPV3	1.25496	0.00015	0.000696504
TMEM88	1.30066	0.00015	0.000696504
AP003068.4	1.39907	0.00015	0.000696504
FLJ42351	1.42723	0.00015	0.000696504
TAS2R5	1.5344	0.00015	0.000696504
ESPNL	1.60783	0.00015	0.000696504
IGSF1	1.66254	0.00015	0.000696504
TIGD4	1.7022	0.00015	0.000696504
SCN3B	2.07308	0.00015	0.000696504
MST1	2.11445	0.00015	0.000696504
CYP21A2	2.30642	0.00015	0.000696504
ATG9B	2.39265	0.00015	0.000696504
KCNN1	2.42885	0.00015	0.000696504
AC009126.1	2.46771	0.00015	0.000696504
NEB	2.5534	0.00015	0.000696504
HOXB6	1.0174	0.0002	0.000903799
MYO1F	1.04	0.0002	0.000903799
FAAHP1	1.04962	0.0002	0.000903799
ZNF222	1.10037	0.0002	0.000903799
WNT8B	1.21641	0.0002	0.000903799
BTBD19	1.26255	0.0002	0.000903799
HESX1	1.2849	0.0002	0.000903799
AC124798.1	1.45179	0.0002	0.000903799
AL139089.1	1.45228	0.0002	0.000903799
DYNC1I1	1.50512	0.0002	0.000903799
AC073389.1	1.51871	0.0002	0.000903799
KIF1A	1.57549	0.0002	0.000903799
PCAT1	1.76507	0.0002	0.000903799
ITGA9-AS1	1.79834	0.0002	0.000903799
FRMD4A	1.8425	0.0002	0.000903799
AC007848.1	1.91725	0.0002	0.000903799
AC104964.3	2.0988	0.0002	0.000903799
AC007541.1	2.13198	0.0002	0.000903799
EFEMP2	2.14812	0.0002	0.000903799
UNC5CL	2.22196	0.0002	0.000903799
MALINC1	2.25933	0.0002	0.000903799
AC007255.1	2.37133	0.0002	0.000903799
MZF1-AS1	2.39165	0.0002	0.000903799
AC087239.1	2.4749	0.0002	0.000903799
APCDD1L-DT	2.82052	0.0002	0.000903799
MLLT10	1.05394	0.00025	0.0011041
PICART1	1.69779	0.00025	0.0011041
SOGA3	1.72568	0.00025	0.0011041
STC1	1.75269	0.00025	0.0011041
NOXRED1	1.8537	0.00025	0.0011041
LINC00982	1.896	0.00025	0.0011041
AC008074.2	2.2014	0.00025	0.0011041
LETM2	2.45781	0.00025	0.0011041
MMP19	2.85189	0.00025	0.0011041
WDR86	3.37987	0.00025	0.0011041
SHF	1.00819	0.0003	0.00129517
CREB3	1.02811	0.0003	0.00129517
CETN4P	1.04972	0.0003	0.00129517
ZC3H12C	1.18406	0.0003	0.00129517
MPIG6B	1.19615	0.0003	0.00129517
ICAM1	1.24005	0.0003	0.00129517
INCA1	1.30134	0.0003	0.00129517
TMC8	1.39853	0.0003	0.00129517
TPM3P9	1.53626	0.0003	0.00129517
CYP39A1	1.54293	0.0003	0.00129517
MUC20P1	1.58801	0.0003	0.00129517
ZHX3	1.83792	0.0003	0.00129517
MEIG1	1.87169	0.0003	0.00129517
CBR3-AS1	1.96557	0.0003	0.00129517
ACPP	2.13617	0.0003	0.00129517
ANKK1	2.31381	0.0003	0.00129517
YPEL4	2.63194	0.0003	0.00129517
HIST1H2AI	2.7285	0.0003	0.00129517
AL445231.1	2.90574	0.0003	0.00129517
KLKB1	3.55121	0.0003	0.00129517
SYNPO2L	3.93792	0.0003	0.00129517
DES	1.0459	0.00035	0.00148543
AC116351.1	1.06114	0.00035	0.00148543
ZNF720	1.10735	0.00035	0.00148543
AC133552.5	1.22765	0.00035	0.00148543
IGSF9B	1.4463	0.00035	0.00148543
CALCR	1.47604	0.00035	0.00148543
PYY2	1.56549	0.00035	0.00148543
GCNT2	1.65791	0.00035	0.00148543
SERTAD4	1.89331	0.00035	0.00148543
AL513477.1	2.352	0.00035	0.00148543
HOXC-AS2	2.72348	0.00035	0.00148543
AC009802.1	3.08334	0.00035	0.00148543
AC005618.1	3.28718	0.00035	0.00148543
ANO7L1	4.10782	0.00035	0.00148543
MRPS30-DT	1.20914	0.0004	0.00167825
RENBP	1.30561	0.0004	0.00167825
AC009283.1	1.42149	0.0004	0.00167825
CFHR1	1.76	0.0004	0.00167825
C2orf66	2.19013	0.0004	0.00167825
ASS1P12	1.22573	0.00045	0.00186345
AC110285.2	1.2889	0.00045	0.00186345
AC120498.8	1.33738	0.00045	0.00186345
ZBTB20	1.42149	0.00045	0.00186345
COL16A1	1.49389	0.00045	0.00186345
AC007066.2	1.58478	0.00045	0.00186345
AC010864.1	1.84496	0.00045	0.00186345
RPLP0P2	1.93678	0.00045	0.00186345
IL7	2.31707	0.00045	0.00186345
KCNJ5	2.47992	0.00045	0.00186345
ZNF75A	1.08217	0.0005	0.00204895
GEMIN8P4	1.10409	0.0005	0.00204895
AL031985.3	1.26253	0.0005	0.00204895
ARG2	1.35466	0.0005	0.00204895
SLC8A2	1.47358	0.0005	0.00204895
SH3BP5-AS1	1.96792	0.0005	0.00204895
HIST1H4I	2.08274	0.0005	0.00204895
NCF2	3.81404	0.0005	0.00204895
IFITM1	8.17201	0.0005	0.00204895
ATP2A1	1.10073	0.00055	0.00223008
ENTPD8	1.14887	0.00055	0.00223008
CEP164	1.17568	0.00055	0.00223008
EFCAB12	1.43846	0.00055	0.00223008
ABCA10	2.43867	0.00055	0.00223008
NPIPB8	2.76804	0.00055	0.00223008
STAMBPL1	1.06095	0.0006	0.00241094
AC006946.2	1.06616	0.0006	0.00241094
FSCN2	1.19154	0.0006	0.00241094
NPIPB2	1.31715	0.0006	0.00241094
AC116347.1	1.43744	0.0006	0.00241094
DOP1A	1.44297	0.0006	0.00241094
COL4A3	1.56078	0.0006	0.00241094
ADM2	1.02195	0.00065	0.00259169
ORAI3	1.11004	0.00065	0.00259169
AHSA2P	1.19281	0.00065	0.00259169
ZFHX2	1.56759	0.00065	0.00259169
AKR1B10	1.70146	0.00065	0.00259169
LRRC17	2.28678	0.00065	0.00259169
CSF1R	2.83108	0.00065	0.00259169
STAM-AS1	3.25157	0.00065	0.00259169
AC244517.11	#NAME?	0.00065	0.00259169
GTF2IP12	1.20345	0.0007	0.00275912
MYH3	1.25073	0.0007	0.00275912
FAM157A	1.45072	0.0007	0.00275912
PCLO	1.67416	0.0007	0.00275912
KIAA0408	2.40192	0.0007	0.00275912
RBP5	2.58073	0.0007	0.00275912
AC090505.1	2.87476	0.0007	0.00275912
GPR19	1.1206	0.00075	0.00293382
DNAJC27	1.2271	0.00075	0.00293382
SAXO2	1.43126	0.00075	0.00293382
EBI3	1.60623	0.00075	0.00293382
ZNF192P1	1.66019	0.00075	0.00293382
MYCBP2-AS1	2.48992	0.00075	0.00293382
TTLL3	1.14644	0.0008	0.00311028
HAL	1.39947	0.0008	0.00311028
AC007383.2	1.69672	0.0008	0.00311028
AOX1	1.80793	0.0008	0.00311028
HOMER2	2.21441	0.0008	0.00311028
AC112484.3	2.24879	0.0008	0.00311028
BAZ2B	1.02186	0.00085	0.00328152
DPF3	1.20259	0.00085	0.00328152
SBSN	1.50904	0.00085	0.00328152
ZNF214	1.62913	0.00085	0.00328152
LINC01852	1.63493	0.00085	0.00328152
NPR2	1.01698	0.0009	0.00345118
VASN	1.13234	0.0009	0.00345118
CATSPERG	1.2008	0.0009	0.00345118
LRRC29	1.20971	0.0009	0.00345118
AL512625.1	1.27731	0.0009	0.00345118
CLCN1	1.28501	0.0009	0.00345118
CCDC38	2.56368	0.0009	0.00345118
PAN3-AS1	2.72549	0.0009	0.00345118
AC010327.4	2.91655	0.0009	0.00345118
NHLH1	1.04894	0.00095	0.00362108
AC233723.2	1.08066	0.00095	0.00362108
APOBEC3H	1.13266	0.00095	0.00362108
YJEFN3	1.21844	0.00095	0.00362108
MTTP	1.56497	0.00095	0.00362108
FAM83E	1.61315	0.00095	0.00362108
C19orf38	1.66846	0.00095	0.00362108
AL080250.1	1.77884	0.00095	0.00362108
DNAJC27-AS1	1.8618	0.00095	0.00362108
DUSP13	2.19369	0.00095	0.00362108
IFIT3	8.36656	0.00095	0.00362108
IFNL1	10.1753	0.00095	0.00362108
TMEM229B	1.2468	0.001	0.00378375
BRCA2	1.4165	0.001	0.00378375
TNFAIP3	1.52834	0.001	0.00378375
PRSS57	1.71428	0.001	0.00378375
AC013470.2	2.24083	0.001	0.00378375
NPIPB6	1.52361	0.00105	0.00395124
AL451050.2	2.21262	0.00105	0.00395124
AC005083.1	1.11098	0.0011	0.00411598
XRRA1	1.12537	0.0011	0.00411598
KIF27	1.15792	0.0011	0.00411598
RPL13AP20	1.38303	0.0011	0.00411598
AC108471.2	1.53283	0.0011	0.00411598
SMPX	2.0168	0.0011	0.00411598
AC092683.1	1.31939	0.00115	0.00428464
OSMR-AS1	1.48412	0.00115	0.00428464
IQGAP2	1.16953	0.00125	0.00461872
LINC01301	1.5616	0.00125	0.00461872
FBLN7	1.70072	0.00125	0.00461872
AL137077.2	1.97671	0.00125	0.00461872
GIPR	1.27919	0.0013	0.00478103
AL445493.2	1.65954	0.0013	0.00478103
LGALS8	1.00861	0.00135	0.0049484
AC112495.1	1.41023	0.00135	0.0049484
TLR1	1.12585	0.00145	0.00527984
HIVEP2	1.18373	0.00145	0.00527984
SCAND2P	1.25534	0.00145	0.00527984
GGN	1.42773	0.00145	0.00527984
ZNF391	1.0926	0.0015	0.00544153
TG	1.3944	0.0015	0.00544153
CIDEC	1.10045	0.00155	0.00559468
SUCLG2-AS1	1.10059	0.00155	0.00559468
C1orf162	1.8306	0.00155	0.00559468
AP005264.3	2.04859	0.00155	0.00559468
LINC00239	2.39157	0.00155	0.00559468
ZBED6	1.02706	0.0016	0.00574631
AOC1	1.23097	0.0016	0.00574631
PRKG2	1.04409	0.00165	0.0058977
STAP2	1.14018	0.00165	0.0058977
HIST1H4E	1.35075	0.00165	0.0058977
FAM180A	4.11294	0.00165	0.0058977
Z83843.1	2.21781	0.0017	0.00606593
ZC3H6	1.15377	0.00175	0.0062175
PSMG3-AS1	1.16545	0.00175	0.0062175
SSC5D	1.17065	0.00175	0.0062175
LINC01271	1.81115	0.00175	0.0062175
SLAMF7	1.26174	0.0018	0.00637051
LINC02438	1.28408	0.0018	0.00637051
AC007906.2	1.2847	0.0018	0.00637051
LINC00265	1.39546	0.0018	0.00637051
GPR45	1.55412	0.00185	0.0065293
AP001099.1	1.35638	0.0019	0.0066801
KRT16	1.10321	0.00195	0.00682397
AC007240.2	1.25659	0.00195	0.00682397
LCN2	1.39499	0.00195	0.00682397
MUC1	1.18118	0.002	0.00697385
HIST2H2AA3	1.39987	0.002	0.00697385
TRIM34	4.83328	0.002	0.00697385
NONOP2	1.1163	0.00205	0.00712566
CCDC153	1.18116	0.00205	0.00712566
AC108134.2	3.97848	0.00205	0.00712566
CBR3	1.06665	0.0021	0.00727651
BHLHE41	1.13603	0.0021	0.00727651
AADAC	1.17288	0.0021	0.00727651
AC025171.2	3.57532	0.0021	0.00727651
HOXB3	1.14456	0.00215	0.00742021
CALCRL	1.47611	0.00215	0.00742021
SDK2	3.61126	0.00215	0.00742021
SAMD14	1.68704	0.0022	0.00757696
AC087645.2	2.40338	0.0022	0.00757696
IKZF2	1.05591	0.00225	0.00771862
PPM1N	1.26546	0.0023	0.00786242
AC116351.2	1.11134	0.00235	0.0080085
AP000345.2	1.50188	0.00235	0.0080085
SMPD3	1.14006	0.0024	0.00815369
LMNTD2	1.69568	0.0024	0.00815369
TAPBPL	2.74305	0.0024	0.00815369
UPK1A	1.16384	0.00245	0.00830649
AC131649.2	1.25602	0.00245	0.00830649
RPSAP9	2.81918	0.0025	0.00845348
HAR1B	2.18999	0.00255	0.00859968
CREBRF	1.12368	0.0026	0.00875224
ZNF433-AS1	1.16083	0.0026	0.00875224
LCMT1-AS1	2.39231	0.0026	0.00875224
MIR22HG	1.15008	0.0027	0.00903369
AC109449.1	1.95227	0.00275	0.00917869
FOXP2	1.08021	0.0028	0.00932112
LINC01426	1.1145	0.0028	0.00932112
AC108676.1	1.67343	0.00285	0.0094647
AC025171.1	2.96343	0.0029	0.00961145
TBILA	1.15623	0.003	0.00990713
ABCC6	1.08562	0.0031	0.0101906
CCDC7	1.17434	0.00315	0.0103323
SLCO1B7	1.92698	0.00325	0.0106182
AC241377.3	1.59748	0.0033	0.0107709
GPR158	1.88617	0.00335	0.0109083
DHRS9	1.23801	0.0034	0.0110472
ADAMTS13	1.36069	0.0034	0.0110472
IFIT2	9.30845	0.00345	0.0111942
DBH-AS1	1.10688	0.0035	0.0113298
CCDC63	1.25415	0.0035	0.0113298
IL32	4.33832	0.0035	0.0113298
HIST2H4A	1.59338	0.00355	0.0114826
PADI4	2.54986	0.0036	0.0116126
SDCBP2	2.78282	0.0037	0.0119026
PROCA1	1.15349	0.00375	0.0120517
AC062029.1	1.93852	0.00375	0.0120517
AC093627.5	1.23664	0.0038	0.0121887
RIPOR2	8.11719	0.0038	0.0121887
ALDH8A1	1.23556	0.00385	0.0123324
FBXL19-AS1	1.14711	0.00395	0.0126234
POU2F3	1.21628	0.00395	0.0126234
AC096733.2	1.76407	0.004	0.0127634
AC083843.3	1.00103	0.00405	0.0128931
LRRC39	1.57977	0.00405	0.0128931
WEE2-AS1	2.05779	0.00405	0.0128931
LINC01504	1.16148	0.0041	0.0130272
SNORD3C	2.05806	0.00415	0.0131658
AC107419.1	1.08543	0.0042	0.0132938
TOB2P1	1.83949	0.0042	0.0132938
LST1	3.4998	0.0042	0.0132938
NTF3	1.75343	0.00425	0.0134213
AKAP3	1.87227	0.00425	0.0134213
SNAI3-AS1	1.33885	0.0043	0.0135507
NTF4	1.42216	0.0043	0.0135507
AC137723.1	2.43751	0.0043	0.0135507
ZNF862	1.04086	0.00435	0.0136666
AC105339.3	1.41392	0.00435	0.0136666
LINC01560	1.46038	0.00435	0.0136666
CGB5	2.4587	0.0044	0.0138027
AL354707.1	1.4879	0.00445	0.0139437
C5orf56	2.12751	0.00445	0.0139437
AC010894.2	1.11366	0.0045	0.0140737
CTAGE8	1.67463	0.0045	0.0140737
SVIL-AS1	1.22821	0.00455	0.0142059
CARD14	1.50671	0.0046	0.0143376
COL6A4P1	1.6702	0.0047	0.0146107
LIVAR	1.01652	0.00475	0.0147468
CAPN3	1.41134	0.00475	0.0147468
NUTM2A	1.7939	0.00475	0.0147468
SGK2	1.0582	0.00485	0.0149897
MAGEB17	1.37111	0.00485	0.0149897
PATL2	5.90672	0.00485	0.0149897
ZNF547	1.49427	0.0049	0.0151075
AC026191.1	2.26152	0.0049	0.0151075
LINC01358	7.2004	0.00495	0.0152361
FER1L5	2.65774	0.005	0.0153785
AL645929.1	2.67752	0.005	0.0153785
AMY2B	1.3292	0.00515	0.0157724
SPNS3	1.35691	0.0052	0.0158961
PSMB8-AS1	2.69746	0.00525	0.0160341
ATP2C2-AS1	2.00527	0.0053	0.0161719
TF	1.52049	0.00535	0.0162914
DUSP8P5	1.03828	0.0054	0.0164285
DTX2P1	1.28877	0.00545	0.0165624
AL627309.1	2.05472	0.00545	0.0165624
HOXD11	1.53555	0.0055	0.0166959
SMIM5	3.21529	0.0055	0.0166959
AC093844.1	1.01344	0.00555	0.0168322
KIF9-AS1	1.13733	0.00555	0.0168322
RNF224	1.09852	0.00565	0.0170822
ERICH2	1.21288	0.00565	0.0170822
TMEM270	1.39092	0.0057	0.0171988
AC008687.7	1.46574	0.0057	0.0171988
AC012020.2	1.94922	0.0057	0.0171988
AC023157.3	1.85137	0.00575	0.0173275
IFI44	9.15284	0.00575	0.0173275
PJVK	1.53543	0.0058	0.0174623
HIST2H2AA4	1.54285	0.0058	0.0174623
LSP1	1.12484	0.00585	0.0175744
AC092306.1	1.66743	0.00585	0.0175744
AL645608.8	2.00878	0.00585	0.0175744
N4BP2L1	2.19239	0.00585	0.0175744
AL645929.2	3.45074	0.00585	0.0175744
PAH	1.00463	0.00595	0.0178231
EML6	1.22281	0.00595	0.0178231
POLD4	1.26191	0.006	0.0179566
AC020910.4	1.31026	0.00605	0.0180964
AC009299.3	2.09198	0.0061	0.0182031
THPO	2.16754	0.0061	0.0182031
AC107884.1	1.54705	0.00615	0.0183292
POPDC2	1.98807	0.00625	0.0185736
AC096711.3	3.57439	0.00625	0.0185736
RUNDC3A	1.4443	0.00635	0.0188235
DLG5-AS1	1.78523	0.00635	0.0188235
AC087190.2	2.82547	0.0064	0.0189479
MTDHP1	2.28188	0.00645	0.0190652
FSBP	6.4215	0.00645	0.0190652
CHRFAM7A	1.03551	0.0065	0.0191924
LINC02321	2.20506	0.00655	0.0193228
GLCCI1	1.00799	0.0066	0.0194425
CBX3P2	1.57532	0.0066	0.0194425
AC132812.1	1.07785	0.0067	0.019688
ZNF396	1.14034	0.0067	0.019688
KISS1	2.67226	0.0068	0.0199641
LPP-AS2	2.05268	0.00685	0.0200895
HOXD10	2.9059	0.0069	0.0202111
AL033527.5	1.19685	0.00695	0.0203287
C11orf71	1.27567	0.00695	0.0203287
PODNL1	1.57236	0.00695	0.0203287
LINC01004	1.53586	0.007	0.0204569
GRIK5	2.40669	0.007	0.0204569
TMEM44-AS1	1.81739	0.0071	0.0207016
PRSS51	1.26107	0.00715	0.0208326
CLCNKA	1.57887	0.0072	0.0209451
ODF3B	1.53994	0.00735	0.0213364
DIAPH2-AS1	3.53257	0.00735	0.0213364
WFDC21P	6.20097	0.00735	0.0213364
AC027290.2	1.33528	0.00745	0.0215737
AC080037.1	1.79514	0.00745	0.0215737
RAB11FIP1P1	2.08076	0.0076	0.0219542
TECTA	1.19244	0.00765	0.0220832
RAB19	3.53346	0.0077	0.0222082
SCNN1B	1.18853	0.00775	0.022329
SLC25A21-AS1	1.37886	0.00775	0.022329
FGF7P6	1.88167	0.00775	0.022329
PCDH12	2.32122	0.00775	0.022329
GJC3	1.32559	0.0078	0.0224457
HOXD3	1.70265	0.0078	0.0224457
DNAH17	1.32091	0.00785	0.0225229
AC034236.2	1.38697	0.00785	0.0225229
LINC01140	1.91194	0.00785	0.0225229
HCLS1	3.35406	0.00785	0.0225229
AC112482.1	2.12304	0.0079	0.0226546
BEST1	2.70964	0.0079	0.0226546
PSMB8	2.66167	0.00795	0.0227782
AL157888.1	2.49202	0.0081	0.0231559
NKD1	1.4961	0.0084	0.0238814
DUOXA1	1.24241	0.0085	0.02412
STK4-AS1	1.18846	0.00855	0.0242204
L3HYPDH	1.30188	0.00865	0.0244534
C1RL-AS1	1.52945	0.00865	0.0244534
ALB	2.70097	0.00865	0.0244534
CCDC87	1.72224	0.00875	0.0246896
ARHGEF25	1.03042	0.0088	0.0248222
FAM122C	1.24343	0.00885	0.0249463
NCF4	1.27703	0.00885	0.0249463
AC098487.1	1.18541	0.0089	0.025053
VEPH1	1.01311	0.00895	0.0251552
AL137013.1	1.13263	0.009	0.0252829
RASIP1	1.01586	0.00905	0.0253888
MSRB1P1	#NAME?	0.0091	0.0255118
FBXL13	1.01538	0.0092	0.0257528
AL450384.2	1.67669	0.00925	0.0258665
LINC00853	1.98096	0.0093	0.0259932
SDS	2.69047	0.00935	0.0261064
AC138035.1	1.10444	0.0094	0.0262195
LIPA	1.10361	0.00945	0.0263234
SHD	1.10933	0.00945	0.0263234
DBIL5P	2.59132	0.00945	0.0263234
HIST2H3D	1.47729	0.0095	0.0264493
HIST1H2AM	2.16319	0.00955	0.0265572
AC004816.1	1.09082	0.0096	0.0266783
LINC01089	1.55004	0.0096	0.0266783
ADAMTS16	1.87879	0.00975	0.0270406
CALR4P	3.12374	0.0098	0.0271429
AL135818.1	1.65097	0.00985	0.0272494
NEDD8-MDP1	3.07733	0.0099	0.0273694
AC008736.1	1.11518	0.01005	0.0277285
PTGER1	1.3045	0.01005	0.0277285
AC004889.1	1.00079	0.0101	0.0278386
AC098679.2	1.14228	0.01015	0.0279484
HEXDC	1.00538	0.0103	0.0282955
ZC2HC1C	1.78397	0.0103	0.0282955
TMEM265	2.41562	0.0104	0.028537
RTBDN	1.42181	0.0106	0.0290328
AL627309.6	1.79566	0.01075	0.0293998
INSC	3.35673	0.01075	0.0293998
AC018638.2	1.03984	0.0108	0.0295219
CDRT4	1.4514	0.01085	0.0296341
PFN1P2	2.14197	0.01085	0.0296341
AF111167.2	1.55223	0.01095	0.0298973
GPR35	1.18268	0.0111	0.0302519
AC023794.3	3.57074	0.0111	0.0302519
AC010547.4	1.59159	0.01115	0.0303632
SP140	1.84851	0.0112	0.0304592
FICD	1.36941	0.01125	0.0305801
TMEM254-AS1	1.08866	0.0113	0.030711
TRIM74	1.3204	0.01135	0.0308266
TEKT5	2.00917	0.01155	0.0312876
AC105277.1	2.02496	0.0116	0.0313921
TMC1	2.94024	0.0116	0.0313921
BDKRB1	1.64133	0.01175	0.0317254
CFAP70	2.08611	0.01175	0.0317254
KLRK1	1.85207	0.0118	0.0318344
AC009237.3	1.07962	0.01185	0.0319536
ZBTB11-AS1	1.03074	0.0119	0.0320571
AC141586.1	1.41477	0.0119	0.0320571
TAF1A-AS1	1.41229	0.0121	0.0325217
AL024498.1	1.02025	0.0122	0.0327532
AC016708.1	1.38841	0.0124	0.0332362
PDE11A	1.09879	0.01255	0.0335675
AL022322.1	1.14433	0.01255	0.0335675
RAET1E	1.99406	0.01255	0.0335675
CASC4P1	1.73742	0.01265	0.0337858
ZDHHC20P1	1.93803	0.01265	0.0337858
OR2A20P	1.68038	0.0127	0.0338974
AC215522.2	1.09073	0.0128	0.0341533
MADCAM1	1.72877	0.0129	0.0343591
AC012651.1	2.90526	0.0129	0.0343591
GRAP2	4.1302	0.01315	0.0349574
AL137802.3	3.36459	0.01325	0.0351837
FAM167B	1.49515	0.01335	0.0354265
ENO3	1.37277	0.0134	0.0355306
AP000695.2	2.21818	0.01365	0.0361009
AC124944.3	1.23624	0.0137	0.0362273
SLC9A9	1.65516	0.01375	0.0363537
LINC01770	1.03506	0.0138	0.0364626
AC060780.1	1.21224	0.0138	0.0364626
FMO5	1.86567	0.01395	0.0367943
AC067930.4	2.10203	0.01405	0.0370226
AC104596.1	1.05722	0.01415	0.0372386
CD68	4.07044	0.0142	0.0373643
ALOX12P2	1.52722	0.01425	0.0374779
GDF9	1.99852	0.0143	0.0375795
PPP3CB-AS1	1.27817	0.0144	0.0378063
LTB4R2	1.02187	0.01445	0.0379255
TMEM198B	1.15198	0.01455	0.0381275
NRSN2	1.71571	0.01455	0.0381275
STX1B	1.79667	0.01455	0.0381275
AP003119.2	#NAME?	0.01455	0.0381275
AL136038.3	2.8525	0.0146	0.0382282
OLFML3	2.93645	0.0146	0.0382282
LINC01967	1.29373	0.0148	0.0386967
HNRNPCP7	2.0315	0.0148	0.0386967
GOLGA8N	1.97391	0.01485	0.0387968
AL669831.5	1.46156	0.015	0.039096
AC010422.6	1.05692	0.01505	0.0392016
ZNF235	1.0783	0.01505	0.0392016
LINC02340	1.71855	0.0151	0.0393071
IL5	4.89511	0.0154	0.0399684
LINC01144	1.44755	0.01545	0.0400856
LTA	3.21668	0.0157	0.0406068
AC009090.6	1.23474	0.01575	0.0407107
FAM161B	1.34602	0.01575	0.0407107
AL603839.4	1.64941	0.01575	0.0407107
PPEF1	2.64956	0.01585	0.0409244
KRT8P12	2.36416	0.016	0.041273
ST20-AS1	1.28461	0.01605	0.0413568
TNFRSF9	5.82894	0.01615	0.0415562
ZNF782	1.33517	0.01635	0.0420055
NRSN2-AS1	1.88062	0.0165	0.0423185
UBE2Q2P1	1.04247	0.01655	0.0424204
AC121338.2	1.81179	0.01655	0.0424204
AC023157.1	2.75013	0.0166	0.0425025
TRPC1	1.18978	0.01665	0.0426107
AL355353.1	2.19127	0.01665	0.0426107
AL590652.1	1.15195	0.0167	0.0427122
RASGRF1	1.32444	0.01675	0.0428335
CCL25	1.36308	0.0168	0.0429414
SSR4P1	1.63424	0.01705	0.0434662
AC107959.3	4.36258	0.0173	0.0440356
LINC01714	1.15212	0.0174	0.0442697
SPDYA	2.1005	0.01745	0.0443696
AC087482.1	2.10081	0.01755	0.0445828
HIC1	1.92475	0.0177	0.0448742
WNK4	1.23508	0.01785	0.0451921
TMEM154	1.5057	0.01785	0.0451921
HSPB9	4.67004	0.01815	0.0458464
SSSCA1-AS1	1.01033	0.0182	0.0459376
ECEL1P2	1.25251	0.01825	0.0460567
HRASLS2	2.26679	0.0185	0.0466165
AC000123.3	1.32724	0.01855	0.0467211
ADCY5	1.17282	0.0186	0.0468043
ACKR2	1.5491	0.0186	0.0468043
C4B	1.05035	0.01865	0.0469087
AL391422.4	1.17285	0.0187	0.047013
CCL3L1	1.51605	0.01885	0.0473254
ZNF233	1.66739	0.01895	0.0475403
PUS10	1.08485	0.0191	0.0478368
AL137002.2	1.14603	0.0191	0.0478368
CA3	2.85888	0.0195	0.0486838
PYCARD	1.72666	0.01965	0.0489991
AC015871.3	1.26549	0.0197	0.0491015
LINC01589	1.93419	0.01985	0.0493935
AL356512.1	1.5393	0.0199	0.0494732
AL645940.1	2.32992	0.02	0.0496845
