# Supplementary material for: Genome-Wide Screening Reveals the Oncolytic Mechanism of Newcastle Disease Virus in a Human Colonic Carcinoma Cell Line
Source: Viruses. 2025 Jul 25;17(8):1043. doi: 10.3390/v17081043 (PMC12390116; doi:10.3390/v17081043)
Supplement: Supplementary file 1 [file viruses-17-01043-s001.zip › Table S5.xlsx]

## Sheet: GO_up
BP significantly enriched by upregulated DEGs, p < 0.05								CC significantly enriched by upregulated DEGs, p < 0.05								MF significantly enriched by upregulated DEGs, p < 0.05
ID	Description	GeneRatio	BgRatio	pvalue	geneID	Count		ID	Description	GeneRatio	BgRatio	pvalue	geneID	Count		ID	Description	GeneRatio	BgRatio	pvalue	geneID	Count
GO:0051607	defense response to virus	68/851	265/18723	1.6996e-32	RTP4/CXCL10/IFNA7/IFNL1/OAS1/IFIT2/IFI27/OAS2/RSAD2/IFIT3/IFITM1/IFIT1/BST2/IFI6/OASL/IRF7/IFIH1/PARP9/TRIM22/TLR3/TRIM34/DHX58/GBP3/DDX58/MX1/DTX3L/HERC5/IL15/ISG20/NLRC5/DDX60/OAS3/ISG15/PLSCR1/STAT2/IRF9/STAT1/ITGAX/TREX1/EIF2AK2/ZC3HAV1/BIRC3/MYD88/TRIM5/PML/IRF1/APOBEC3G/IFIT5/IFITM3/SAMHD1/IRF2/IL23A/TRIM56/IFITM2/APOBEC3F/PYCARD/SPON2/MLKL/APOBEC3B/NLRP1/TNFAIP3/TRIM15/LYST/RNASEL/PMAIP1/A…	68		GO:0042611	MHC protein complex	8/893	25/19550	9.92065e-06	HLA-F/B2M/HLA-DPA1/HLA-E/HLA-B/HLA-C/MR1/HLA-H	8		GO:0005126	cytokine receptor binding	35/875	271/18368	8.14476e-08	CXCL10/CXCL11/IFNA7/IFNL1/IL5/CXCL8/IL15/CXCL1/LTA/IL1RN/STAT1/IL1A/CSF1/ECM1/MYD88/ERAP1/IL7/LRG1/IL23A/CXCL2/NTF3/PYCARD/CTF1/TRAF1/CXCL3/CCL3L1/CASP8/NTF4/IL11/IL12A/CCL25/ITGA5/IL1RAP/IRAK4/IL6R	35
GO:0140546	defense response to symbiont	68/851	265/18723	1.6996e-32	RTP4/CXCL10/IFNA7/IFNL1/OAS1/IFIT2/IFI27/OAS2/RSAD2/IFIT3/IFITM1/IFIT1/BST2/IFI6/OASL/IRF7/IFIH1/PARP9/TRIM22/TLR3/TRIM34/DHX58/GBP3/DDX58/MX1/DTX3L/HERC5/IL15/ISG20/NLRC5/DDX60/OAS3/ISG15/PLSCR1/STAT2/IRF9/STAT1/ITGAX/TREX1/EIF2AK2/ZC3HAV1/BIRC3/MYD88/TRIM5/PML/IRF1/APOBEC3G/IFIT5/IFITM3/SAMHD1/IRF2/IL23A/TRIM56/IFITM2/APOBEC3F/PYCARD/SPON2/MLKL/APOBEC3B/NLRP1/TNFAIP3/TRIM15/LYST/RNASEL/PMAIP1/A…	68		GO:0009897	external side of plasma membrane	38/893	421/19550	5.30223e-05	CXCL10/TNFRSF9/CD274/TMC1/RAET1L/ITGAX/HLA-F/CD226/KCNJ5/CD22/BTN3A1/B2M/RAET1E/CCR10/BTN3A3/HLA-E/KLRK1/ULBP2/ABCB1/CLEC2D/EBI3/MR1/ULBP1/ACKR2/CD79B/TF/BTN3A2/BTN2A1/CTSK/RTBDN/SLAMF7/ICAM1/HLA-H/BTN2A2/SCNN1B/MICB/IL6R/BTN2A3P	38		GO:0005125	cytokine activity	28/875	235/18368	7.71048e-06	CXCL10/CXCL11/IFNA7/IFNL1/IL5/CXCL8/IL32/IL15/CXCL1/LTA/IL1RN/IL1A/SECTM1/CSF1/FLT3LG/IL7/IL23A/THPO/GDF9/CXCL2/CTF1/CXCL3/EBI3/CCL3L1/IL11/IL12A/CCL25/WNT8B	28
GO:0009615	response to virus	76/851	367/18723	1.65925e-29	RTP4/CXCL10/IFNA7/IFNL1/OAS1/IFIT2/IFI44/IFI27/OAS2/RSAD2/IFIT3/IFITM1/IFIT1/BST2/IFI6/OASL/LGALS9/IRF7/IFIH1/PARP9/TRIM22/TLR3/TRIM34/DHX58/GBP3/DDX58/MX1/DTX3L/HERC5/NMI/IL15/ISG20/NLRC5/DDX60/OAS3/ISG15/PLSCR1/STAT2/IRF9/STAT1/ITGAX/TREX1/EIF2AK2/ZC3HAV1/BIRC3/MYD88/TRIM5/PML/IRF1/APOBEC3G/IFIT5/IFITM3/SAMHD1/SMPD1/IRF2/IL23A/TRIM56/IFITM2/APOBEC3F/HYAL1/PYCARD/SPON2/MLKL/APOBEC3B/NLRP1/TNFAIP…	76		GO:0036464	cytoplasmic ribonucleoprotein granule	24/893	236/19550	0.000215924	PATL2/TRIM21/HOXD10/TDRD7/TRIM5/APOBEC3G/PIWIL2/APOBEC3F/TDRD5/NYNRIN/APOBEC3B/TRIM25/NOCT/DYNC1I1/NFKBIZ/FMR1/LIG4/SYNE1/DCP1A/ZC3H12C/XRN1/APOBEC3H/TNRC6C/MOV10	24		GO:0042605	peptide antigen binding	9/875	36/18368	3.56798e-05	TAP1/HLA-F/TAP2/HLA-DPA1/HLA-E/HLA-B/HLA-C/TAPBP/HLA-H	9
GO:0048525	negative regulation of viral process	34/851	92/18723	1.73638e-22	OAS1/OAS2/RSAD2/IFITM1/IFIT1/BST2/PARP10/OASL/IFIH1/MX1/ISG20/OAS3/ISG15/PLSCR1/STAT1/TRIM21/EIF2AK2/ZC3HAV1/TRIM5/PML/APOBEC3G/IFIT5/IFITM3/TRIM14/IFITM2/APOBEC3F/FAM111A/APOBEC3B/TRIM26/TRIM25/TRIM15/RNASEL/APOBEC3H/TRIM10	34		GO:0071556	integral component of lumenal side of endoplasmic reticulum membrane	7/893	29/19550	0.000261475	HLA-F/HLA-DPA1/HLA-E/HLA-B/HLA-C/TAPBP/HLA-H	7		GO:0097153	cysteine-type endopeptidase activity involved in apoptotic process	6/875	15/18368	3.96896e-05	CASP1/CASP4/CASP10/PYCARD/CASP7/CASP8	6
GO:1903900	regulation of viral life cycle	42/851	148/18723	2.50455e-22	OAS1/OAS2/RSAD2/IFITM1/IFIT1/BST2/PARP10/OASL/LGALS9/IFIH1/TRIM22/TRIM34/LAMP3/MX1/CXCL8/ISG20/OAS3/ISG15/PLSCR1/TRIM21/TRIM38/EIF2AK2/ZC3HAV1/TRIM5/PML/APOBEC3G/IFIT5/IFITM3/TRIM14/IFITM2/APOBEC3F/FAM111A/APOBEC3B/TRIM26/TRIM25/TRIML2/TRIM15/RNASEL/FMR1/PC/APOBEC3H/TRIM10	42		GO:0098553	lumenal side of endoplasmic reticulum membrane	7/893	29/19550	0.000261475	HLA-F/HLA-DPA1/HLA-E/HLA-B/HLA-C/TAPBP/HLA-H	7		GO:1990404	protein ADP-ribosylase activity	6/875	16/18368	6.09473e-05	PARP10/PARP9/PARP14/PARP12/PARP3/PARP8	6
GO:0050792	regulation of viral process	43/851	164/18723	2.40478e-21	OAS1/OAS2/RSAD2/IFITM1/IFIT1/BST2/PARP10/OASL/LGALS9/IFIH1/TRIM22/TRIM34/LAMP3/MX1/CXCL8/ISG20/OAS3/ISG15/PLSCR1/STAT1/TRIM21/TRIM38/EIF2AK2/ZC3HAV1/TRIM5/PML/APOBEC3G/IFIT5/IFITM3/TRIM14/IFITM2/APOBEC3F/FAM111A/APOBEC3B/TRIM26/TRIM25/TRIML2/TRIM15/RNASEL/FMR1/PC/APOBEC3H/TRIM10	43		GO:0000932	P-body	13/893	93/19550	0.000303561	PATL2/TRIM21/TRIM5/APOBEC3G/APOBEC3F/APOBEC3B/NOCT/SYNE1/DCP1A/XRN1/APOBEC3H/TNRC6C/MOV10	13		GO:0005149	interleukin-1 receptor binding	6/875	17/18368	9.04035e-05	IL1RN/IL1A/MYD88/ERAP1/IL1RAP/IRAK4	6
GO:0045071	negative regulation of viral genome replication	25/851	56/18723	2.83923e-19	OAS1/OAS2/RSAD2/IFITM1/IFIT1/BST2/PARP10/OASL/IFIH1/MX1/ISG20/OAS3/ISG15/PLSCR1/EIF2AK2/ZC3HAV1/APOBEC3G/IFIT5/IFITM3/IFITM2/APOBEC3F/FAM111A/APOBEC3B/RNASEL/APOBEC3H	25		GO:0035770	ribonucleoprotein granule	24/893	254/19550	0.000634294	PATL2/TRIM21/HOXD10/TDRD7/TRIM5/APOBEC3G/PIWIL2/APOBEC3F/TDRD5/NYNRIN/APOBEC3B/TRIM25/NOCT/DYNC1I1/NFKBIZ/FMR1/LIG4/SYNE1/DCP1A/ZC3H12C/XRN1/APOBEC3H/TNRC6C/MOV10	24		GO:0045236	CXCR chemokine receptor binding	6/875	18/18368	0.000130157	CXCL10/CXCL11/CXCL8/CXCL1/CXCL2/CXCL3	6
GO:0019221	cytokine-mediated signaling pathway	69/851	472/18723	5.51823e-18	CASP1/CXCL10/CXCL11/IFNA7/OAS1/IFI27/OAS2/IFITM1/OASL/IRF7/PARP9/IL5/USP18/CEACAM1/MX1/CXCL8/NMI/IL15/NLRC5/OAS3/PARP14/ISG15/IL21R/CXCL1/STAT2/IL1RN/STAT1/IL1A/CSF1/CASP4/TREX1/CSF1R/IL20RB/ECM1/SP100/BIRC3/MYD88/IRF1/IFITM3/IL15RA/SAMHD1/IL7/TXK/IFITM2/HPX/THPO/CXCL2/CCR10/PYCARD/TRAF1/CXCL3/IL10RA/EBI3/NFKBIA/ACKR2/TNFAIP3/CCL3L1/CARD14/IL22RA1/CASP8/CCL25/CYLD/SPHK1/IL17RC/GPR35/IL1RAP/IRAK4/…	69		GO:0061702	inflammasome complex	5/893	17/19550	0.000768298	CASP1/CASP4/NLRC4/PYCARD/NLRP1	5		GO:0003725	double-stranded RNA binding	12/875	74/18368	0.000182031	OAS1/OAS2/OASL/IFIH1/TLR3/DHX58/DDX58/DDX60/OAS3/EIF2AK2/NLRP1/VIM	12
GO:0002831	regulation of response to biotic stimulus	55/851	327/18723	2.82324e-17	OAS1/IFIT1/OASL/LGALS9/IRF7/PARP9/USP18/CEACAM1/DHX58/DDX58/DTX3L/HERC5/NMI/IFI35/IL15/NLRC5/DDX60/IL4I1/OAS3/PARP14/CD274/ISG15/PLSCR1/STAT2/STAT1/TRIM21/HLA-F/TREX1/CD226/SERPING1/BIRC3/TRIM5/ERAP1/IRF1/APOBEC3G/NLRC4/SAMHD1/TXK/IL23A/APOBEC3F/HPX/DUSP10/RAET1E/HLA-E/HLA-B/KLRK1/OPTN/PYCARD/MR1/TNFAIP3/TRIM15/CASP8/IL12A/ARG2/MICB	55		GO:0098576	lumenal side of membrane	7/893	36/19550	0.00105854	HLA-F/HLA-DPA1/HLA-E/HLA-B/HLA-C/TAPBP/HLA-H	7		GO:0030546	signaling receptor activator activity	42/875	495/18368	0.000219615	CXCL10/CXCL11/IFNA7/IFNL1/IL5/CXCL8/IL32/IL15/CXCL1/LTA/IL1RN/IL1A/SECTM1/CSF1/FLT3LG/IL7/PTHLH/IL23A/THPO/BTC/GDF9/CXCL2/NTF3/STC1/CGB7/CTF1/CXCL3/EBI3/PYY/CCL3L1/OSGIN1/NTF4/IL11/HBEGF/TG/IL12A/CCL25/UCN/WNT8B/PRKCE/GPNMB/ADM2	42
GO:0019058	viral life cycle	51/851	317/18723	2.7214e-15	OAS1/IFI27/OAS2/RSAD2/IFITM1/IFIT1/BST2/PARP10/OASL/LGALS9/IFIH1/TRIM22/TRIM34/LAMP3/MX1/CXCL8/ISG20/OAS3/ISG15/PLSCR1/TRIM21/TRIM38/EIF2AK2/ZC3HAV1/TRIM5/PML/APOBEC3G/IFIT5/IFITM3/TRIM14/SMPD1/IFITM2/APOBEC3F/SELPLG/FAM111A/APOBEC3B/TRIM26/TRIM25/TRIML2/TRIM15/RNASEL/FMR1/ICAM1/CHMP5/CLDN9/NEDD4/PC/ITGA5/APOBEC3H/TRIM10/EEA1	51		GO:1990124	messenger ribonucleoprotein complex	4/893	11/19550	0.00110256	CPEB2/CPEB3/FMR1/CPEB4	4		GO:0048018	receptor ligand activity	41/875	487/18368	0.000305486	CXCL10/CXCL11/IFNA7/IFNL1/IL5/CXCL8/IL32/IL15/CXCL1/LTA/IL1RN/IL1A/SECTM1/CSF1/FLT3LG/IL7/PTHLH/IL23A/THPO/BTC/GDF9/CXCL2/NTF3/STC1/CGB7/CTF1/CXCL3/EBI3/PYY/CCL3L1/OSGIN1/NTF4/IL11/HBEGF/TG/IL12A/CCL25/UCN/WNT8B/GPNMB/ADM2	41
GO:0045069	regulation of viral genome replication	26/851	85/18723	3.36088e-15	OAS1/OAS2/RSAD2/IFITM1/IFIT1/BST2/PARP10/OASL/IFIH1/MX1/CXCL8/ISG20/OAS3/ISG15/PLSCR1/EIF2AK2/ZC3HAV1/APOBEC3G/IFIT5/IFITM3/IFITM2/APOBEC3F/FAM111A/APOBEC3B/RNASEL/APOBEC3H	26		GO:0034707	chloride channel complex	8/893	50/19550	0.00179199	BEST3/BEST1/BEST4/GABRE/CLCNKB/CLCNKA/CLCN1/CLIC3	8		GO:0070851	growth factor receptor binding	17/875	141/18368	0.000395046	IL5/PLSCR1/IL1RN/IL1A/ECM1/MYD88/ERAP1/IL7/BTC/PYCARD/IL11/HBEGF/IL12A/ITGA5/IL1RAP/IRAK4/IL6R	17
GO:0034340	response to type I interferon	21/851	58/18723	3.42425e-14	OAS1/IFI27/OAS2/IFITM1/IFIT1/IRF7/USP18/MX1/NLRC5/OAS3/ISG15/STAT2/STAT1/TREX1/SP100/MYD88/IFITM3/SAMHD1/SMPD1/TRIM56/IFITM2	21		GO:0098644	complex of collagen trimers	5/893	21/19550	0.00217032	COL5A2/COL4A3/COL16A1/COL4A6/COL1A1	5		GO:0070566	adenylyltransferase activity	7/875	30/18368	0.00042231	OAS1/OAS2/OAS3/TENT5C/TENT5A/TENT5B/FICD	7
GO:0016032	viral process	57/851	415/18723	7.40988e-14	OAS1/IFI27/OAS2/RSAD2/IFITM1/IFIT1/BST2/PARP10/OASL/LGALS9/IRF7/IFIH1/PARP9/TRIM22/TRIM34/LAMP3/MX1/CXCL8/ISG20/OAS3/ISG15/PLSCR1/STAT1/TRIM21/TRIM38/EIF2AK2/ZC3HAV1/TRIM5/PML/APOBEC3G/IFIT5/IFITM3/TRIM14/SMPD1/IFITM2/APOBEC3F/SELPLG/FAM111A/APOBEC3B/TRIM26/TRIM25/TRIML2/TRIM15/RNASEL/FMR1/LIG4/ICAM1/CHMP5/POU2F3/CLDN9/NEDD4/PC/ITGA5/APOBEC3H/HCFC2/TRIM10/EEA1	57		GO:0030670	phagocytic vesicle membrane	10/893	76/19550	0.00233321	TAP1/HLA-F/TAP2/B2M/HLA-E/HLA-B/HLA-C/TAPBP/HLA-H/TLR1	10		GO:0003950	NAD+ ADP-ribosyltransferase activity	6/875	23/18368	0.000576899	PARP10/PARP9/PARP14/PARP12/PARP3/PARP8	6
GO:0019079	viral genome replication	29/851	131/18723	8.78279e-13	OAS1/IFI27/OAS2/RSAD2/IFITM1/IFIT1/BST2/PARP10/OASL/IFIH1/MX1/CXCL8/ISG20/OAS3/ISG15/PLSCR1/EIF2AK2/ZC3HAV1/APOBEC3G/IFIT5/IFITM3/IFITM2/APOBEC3F/FAM111A/APOBEC3B/RNASEL/FMR1/APOBEC3H/EEA1	29		GO:0031901	early endosome membrane	17/893	173/19550	0.0024654	DTX3L/CD274/HLA-F/PML/IFITM3/B2M/HLA-E/HLA-B/EPHA8/HLA-C/MR1/SPHK1/TMEM184A/HLA-H/EHD4/GPNMB/EEA1	17		GO:0004896	cytokine receptor activity	13/875	97/18368	0.000681687	IL21R/IL20RB/IL15RA/CCR10/IL10RA/EBI3/ACKR2/IL22RA1/IL17RC/GPR35/IL1RAP/IL6R/FZD4	13
GO:0002474	antigen processing and presentation of peptide antigen via MHC class I	14/851	28/18723	3.20207e-12	ERAP2/TAP1/HLA-F/TAP2/TAPBPL/ERAP1/B2M/HLA-E/HLA-B/HLA-C/LNPEP/MR1/TAPBP/HLA-H	14		GO:0098858	actin-based cell projection	20/893	221/19550	0.00287247	RIPOR2/CEACAM1/TMC1/LCP1/HOMER2/ACTA1/NFASC/ESPNL/MTTP/PJVK/FMR1/CNP/FSCN2/PTPRH/IQGAP2/MAP2/FZD9/MYO7A/CDC14A/MYO1F	20		GO:0016504	peptidase activator activity	8/875	43/18368	0.000843416	CASP1/NLRC4/PRSS22/NKX3-1/PSME2/PYCARD/BCL2L13/NLRP1	8
GO:0045088	regulation of innate immune response	37/851	218/18723	3.66793e-12	OAS1/LGALS9/IRF7/PARP9/USP18/CEACAM1/DHX58/NMI/IFI35/NLRC5/OAS3/PARP14/ISG15/PLSCR1/STAT2/TRIM21/HLA-F/TREX1/CD226/SERPING1/BIRC3/TRIM5/ERAP1/IRF1/NLRC4/SAMHD1/TXK/HPX/DUSP10/RAET1E/HLA-E/HLA-B/KLRK1/PYCARD/TNFAIP3/CASP8/IL12A	37		GO:0032420	stereocilium	8/893	55/19550	0.00332655	RIPOR2/TMC1/HOMER2/ESPNL/PJVK/FSCN2/MYO7A/CDC14A	8		GO:0047844	deoxycytidine deaminase activity	4/875	10/18368	0.000852672	APOBEC3G/APOBEC3F/APOBEC3B/APOBEC3H	4
GO:0071357	cellular response to type I interferon	18/851	52/18723	5.6935e-12	OAS1/IFI27/OAS2/IFITM1/IFIT1/IRF7/USP18/NLRC5/OAS3/ISG15/STAT2/STAT1/TREX1/SP100/MYD88/IFITM3/SAMHD1/IFITM2	18		GO:0045335	phagocytic vesicle	14/893	137/19550	0.0040269	NCF2/TAP1/HLA-F/TAP2/TRIM14/B2M/HLA-E/HLA-B/HLA-C/TAPBP/NCF4/HLA-H/VIM/TLR1	14		GO:0097199	cysteine-type endopeptidase activity involved in apoptotic signaling pathway	4/875	10/18368	0.000852672	CASP1/CASP4/CASP10/CASP8	4
GO:0019885	antigen processing and presentation of endogenous peptide antigen via MHC class I	11/851	17/18723	1.54647e-11	ERAP2/TAP1/HLA-F/TAP2/ERAP1/B2M/HLA-E/HLA-B/HLA-C/TAPBP/HLA-H	11		GO:0005788	endoplasmic reticulum lumen	25/893	313/19550	0.00496437	ERAP2/CSF1/SPON1/SERPING1/ALB/ERAP1/IL23A/B2M/C3/COL5A2/EBI3/MTTP/COL4A3/MXRA8/TF/COL16A1/IL12A/ADAMTS13/PTGS2/COL4A6/SHISA5/SERPINA1/EDEM3/STS/COL1A1	25		GO:0008656	cysteine-type endopeptidase activator activity involved in apoptotic process	5/875	17/18368	0.000928929	CASP1/NKX3-1/PYCARD/BCL2L13/NLRP1	5
GO:0045824	negative regulation of innate immune response	20/851	71/18723	2.84703e-11	OAS1/LGALS9/USP18/CEACAM1/DHX58/NMI/NLRC5/OAS3/PARP14/ISG15/STAT2/TRIM21/HLA-F/TREX1/SERPING1/SAMHD1/DUSP10/HLA-E/HLA-B/TNFAIP3	20		GO:0012507	ER to Golgi transport vesicle membrane	8/893	62/19550	0.00698772	HLA-F/B2M/HLA-DPA1/HLA-E/HLA-B/HLA-C/SEC24D/HLA-H	8		GO:0004126	cytidine deaminase activity	4/875	12/18368	0.0018618	APOBEC3G/APOBEC3F/APOBEC3B/APOBEC3H	4
GO:0060337	type I interferon signaling pathway	17/851	50/18723	3.08614e-11	OAS1/IFI27/OAS2/IFITM1/IRF7/USP18/NLRC5/OAS3/ISG15/STAT2/STAT1/TREX1/SP100/MYD88/IFITM3/SAMHD1/IFITM2	17		GO:0032421	stereocilium bundle	8/893	62/19550	0.00698772	RIPOR2/TMC1/HOMER2/ESPNL/PJVK/FSCN2/MYO7A/CDC14A	8		GO:0008009	chemokine activity	8/875	49/18368	0.00203956	CXCL10/CXCL11/CXCL8/CXCL1/CXCL2/CXCL3/CCL3L1/CCL25	8
GO:0001819	positive regulation of cytokine production	56/851	467/18723	3.20862e-11	CASP1/IFNL1/OAS1/OAS2/RSAD2/LGALS9/IRF7/IFIH1/TLR3/DHX58/DDX58/IL15/OAS3/CD274/ISG15/LTA/STAT1/IL1A/HLA-F/CSF1R/EIF2AK2/IL20RB/CD226/MYD88/IRF1/NLRC4/IL7/GPSM3/TXK/BTN3A1/IL23A/TRIM56/B2M/HLA-DPA1/HLA-E/C3/PTAFR/PYCARD/SPON2/EBI3/NLRP1/TRIM15/BTN3A2/CASP8/PRKD2/IL12A/PTGS2/AGER/UCN/SPHK1/NFATC4/AFAP1L2/SERPINE1/IL1RAP/TLR1/IL6R	56		GO:0031227	intrinsic component of endoplasmic reticulum membrane	15/893	170/19550	0.0113097	TAP1/HLA-F/TAP2/B2M/HLA-DPA1/HLA-E/HLA-B/HLA-C/TAPBP/FICD/DHRS9/HLA-H/DNAJB2/SLC37A1/TAPT1	15		GO:0016505	peptidase activator activity involved in apoptotic process	5/875	20/18368	0.00206643	CASP1/NKX3-1/PYCARD/BCL2L13/NLRP1	5
GO:0002483	antigen processing and presentation of endogenous peptide antigen	11/851	19/18723	8.68447e-11	ERAP2/TAP1/HLA-F/TAP2/ERAP1/B2M/HLA-E/HLA-B/HLA-C/TAPBP/HLA-H	11		GO:0032426	stereocilium tip	4/893	20/19550	0.0116656	TMC1/HOMER2/ESPNL/CDC14A	4		GO:0043028	cysteine-type endopeptidase regulator activity involved in apoptotic process	7/875	40/18368	0.00255637	CASP1/BIRC3/NKX3-1/PYCARD/BCL2L13/NLRP1/SNCA	7
GO:0002832	negative regulation of response to biotic stimulus	23/851	108/18723	4.57997e-10	OAS1/LGALS9/USP18/CEACAM1/DHX58/NMI/NLRC5/IL4I1/OAS3/PARP14/ISG15/STAT2/TRIM21/HLA-F/TREX1/SERPING1/SAMHD1/DUSP10/HLA-E/HLA-B/TNFAIP3/ARG2/MICB	23		GO:0034992	microtubule organizing center attachment site	3/893	11/19550	0.0118987	SUN3/SPAG4/SYNE1	3		GO:0016840	carbon-nitrogen lyase activity	4/875	13/18368	0.00258857	SDS/CHAC1/HAL/SDSL	4
GO:0034341	response to interferon-gamma	26/851	141/18723	9.47706e-10	CASP1/IFITM1/BST2/LGALS9/PARP9/TLR3/GBP3/NMI/NLRC5/PARP14/GBP2/STAT1/TRIM21/SP100/IRF1/IFITM3/TXK/IFITM2/HPX/HLA-DPA1/CCL3L1/CCL25/ADAMTS13/ICAM1/VIM/SNCA	26		GO:0034993	meiotic nuclear membrane microtubule tethering complex	3/893	11/19550	0.0118987	SUN3/SPAG4/SYNE1	3		GO:0019955	cytokine binding	15/875	139/18368	0.00260087	TNFRSF9/IL1RN/CSF1R/IL20RB/ACVRL1/CCR10/IL10RA/EBI3/ACKR2/IL22RA1/TMC8/IL12A/VASN/IL6R/FZD4	15
GO:0046596	regulation of viral entry into host cell	14/851	42/18723	2.32674e-09	IFITM1/LGALS9/TRIM22/TRIM34/TRIM21/TRIM38/TRIM5/IFITM3/TRIM14/IFITM2/TRIM26/TRIM25/TRIML2/TRIM10	14		GO:0106083	nuclear membrane protein complex	3/893	11/19550	0.0118987	SUN3/SPAG4/SYNE1	3		GO:0005178	integrin binding	15/875	144/18368	0.00365245	ISG15/ITGAX/CD226/LCP1/KDR/MADCAM1/COL4A3/EMILIN1/COL16A1/ADAMTS13/ICAM1/LAMA3/PLPP3/GPNMB/LGALS8	15
GO:0043903	regulation of biological process involved in symbiotic interaction	18/851	72/18723	2.34184e-09	IFITM1/LGALS9/TRIM22/TRIM34/CXCL8/TRIM21/TRIM38/TRIM5/PML/IFITM3/TRIM14/IFITM2/TRIM26/TRIM25/TRIML2/TRIM15/PC/TRIM10	18		GO:0106094	nuclear membrane microtubule tethering complex	3/893	11/19550	0.0118987	SUN3/SPAG4/SYNE1	3		GO:0140375	immune receptor activity	15/875	144/18368	0.00365245	IL21R/IL20RB/IL15RA/CCR10/HLA-DPA1/IL10RA/EBI3/MR1/ACKR2/IL22RA1/IL17RC/GPR35/IL1RAP/IL6R/FZD4	15
GO:0052372	modulation by symbiont of entry into host	15/851	49/18723	2.39194e-09	IFITM1/LGALS9/TRIM22/TRIM34/CXCL8/TRIM21/TRIM38/TRIM5/IFITM3/TRIM14/IFITM2/TRIM26/TRIM25/TRIML2/TRIM10	15		GO:0005583	fibrillar collagen trimer	3/893	12/19550	0.0153335	COL5A2/COL16A1/COL1A1	3		GO:1904680	peptide transmembrane transporter activity	4/875	15/18368	0.0045796	SLC15A3/TAP1/TAP2/TAPBP	4
GO:0019883	antigen processing and presentation of endogenous antigen	11/851	26/18723	6.62089e-09	ERAP2/TAP1/HLA-F/TAP2/ERAP1/B2M/HLA-E/HLA-B/HLA-C/TAPBP/HLA-H	11		GO:0098643	banded collagen fibril	3/893	12/19550	0.0153335	COL5A2/COL16A1/COL1A1	3		GO:0042578	phosphoric ester hydrolase activity	29/875	366/18368	0.00523836	NT5DC4/PPM1K/CA3/PPEF1/PTPN7/SAMHD1/SMPD1/DUSP13/DUSP10/BDKRB2/ENPP2/PTPRR/LRRC39/NOCT/FICD/CNP/PPP1R3D/PPM1N/MYH3/DUSP8/SYNJ1/MTMR11/PTPRH/SMPD3/PHOSPHO1/ACP2/PLPP3/PDE11A/CDC14A	29
GO:0032479	regulation of type I interferon production	20/851	95/18723	7.69158e-09	OAS1/OAS2/IRF7/IFIH1/TLR3/DHX58/DDX58/NMI/OAS3/ISG15/STAT1/TRIM21/TREX1/MYD88/IRF1/TRIM56/RELB/PYCARD/TRIM15/CYLD	20		GO:0070971	endoplasmic reticulum exit site	5/893	33/19550	0.0161211	CTAGE8/CTAGE4/CTAGE15/SEC24D/PLPP3	5		GO:0016641	oxidoreductase activity, acting on the CH-NH2 group of donors, oxygen as acceptor	4/875	16/18368	0.0058787	IL4I1/AOC1/AOC2/LOXL4	4
GO:0032606	type I interferon production	20/851	95/18723	7.69158e-09	OAS1/OAS2/IRF7/IFIH1/TLR3/DHX58/DDX58/NMI/OAS3/ISG15/STAT1/TRIM21/TREX1/MYD88/IRF1/TRIM56/RELB/PYCARD/TRIM15/CYLD	20		GO:0030176	integral component of endoplasmic reticulum membrane	14/893	162/19550	0.0166328	TAP1/HLA-F/TAP2/B2M/HLA-DPA1/HLA-E/HLA-B/HLA-C/TAPBP/FICD/DHRS9/HLA-H/SLC37A1/TAPT1	14		GO:0042379	chemokine receptor binding	9/875	72/18368	0.00700026	CXCL10/CXCL11/CXCL8/CXCL1/STAT1/CXCL2/CXCL3/CCL3L1/CCL25	9
GO:0019882	antigen processing and presentation	21/851	106/18723	1.02848e-08	CD68/ERAP2/TAP1/HLA-F/TREX1/TAP2/TAPBPL/PSMB8/ERAP1/B2M/RELB/HLA-DPA1/HLA-E/HLA-B/PYCARD/HLA-C/LNPEP/MR1/TAPBP/ICAM1/HLA-H	21		GO:0055037	recycling endosome	16/893	195/19550	0.017265	CD274/HLA-F/CD22/B2M/HLA-E/HLA-B/OPTN/HLA-C/AMOTL2/SLC9A9/ACKR2/TF/DYNC1I1/HLA-H/EHD4/EEA1	16		GO:0032813	tumor necrosis factor receptor superfamily binding	7/875	49/18368	0.00813928	LTA/STAT1/MYD88/NTF3/TRAF1/CASP8/NTF4	7
GO:0048002	antigen processing and presentation of peptide antigen	16/851	62/18723	1.10553e-08	ERAP2/TAP1/HLA-F/TAP2/TAPBPL/ERAP1/B2M/HLA-DPA1/HLA-E/HLA-B/PYCARD/HLA-C/LNPEP/MR1/TAPBP/HLA-H	16		GO:0033391	chromatoid body	3/893	13/19550	0.0192675	TDRD7/PIWIL2/TDRD5	3		GO:0140359	ABC-type transporter activity	7/875	50/18368	0.00908521	TAP1/TAP2/ABCA10/ABCD1/ABCB1/TAPBP/ABCC6	7
GO:0060759	regulation of response to cytokine stimulus	26/851	162/18723	1.97757e-08	CASP1/OAS1/IRF7/IFIH1/PARP9/USP18/DDX58/NLRC5/OAS3/PARP14/ISG15/STAT2/IL1RN/CSF1/CASP4/TREX1/ECM1/SAMHD1/IL7/TXK/HPX/PYCARD/TNFAIP3/CASP8/CYLD/SPHK1	26		GO:0035580	specific granule lumen	7/893	62/19550	0.0224815	CXCL1/LRG1/B2M/LCN2/NEU1/AOC1/FRK	7		GO:0004540	ribonuclease activity	12/875	116/18368	0.00927831	ISG20/HELZ2/PNPT1/SAMHD1/PIWIL2/NYNRIN/NOCT/RNASE1/RNASEL/ZC3H12C/RMRP/XRN1	12
GO:0051092	positive regulation of NF-kappaB transcription factor activity	25/851	152/18723	2.23412e-08	LGALS9/TRIM22/TLR3/TRIM34/TRIM21/TRIM38/EIF2AK2/MYD88/TRIM5/NLRC4/TRIM14/PYCARD/TRAF1/TRIM25/TRIML2/TRIM15/CARD14/PRKD2/CAPN3/AGER/SPHK1/RBCK1/RHEBL1/ICAM1/IL1RAP	25		GO:0010369	chromocenter	3/893	14/19550	0.0237049	PIWIL2/SOX30/FMR1	3		GO:0042277	peptide binding	25/875	321/18368	0.0111412	ERAP2/TAP1/HLA-F/TAP2/ERAP1/ACHE/HLA-DPA1/HLA-E/HLA-B/HLA-C/BDKRB1/EBI3/LNPEP/NFKBIA/TAPBP/CALCRL/CALCR/NPR3/AGER/GPR37/GIPR/HLA-H/TLR1/NPR2/FZD4	25
GO:0002237	response to molecule of bacterial origin	42/851	363/18723	2.75896e-08	CASP1/CXCL10/CXCL11/CMPK2/LGALS9/CXCL8/CD68/CD274/CXCL1/LTA/IL1A/MYD88/TRIM5/B2M/CXCL2/DUSP10/PTAFR/PYCARD/SPON2/CXCL3/IL10RA/BDKRB1/NFKBIA/NOCT/TNFAIP3/CASP8/PLSCR4/LCN2/IL12A/ADAMTS13/PTGS2/CNP/PTGER1/ICAM1/CHMP5/SERPINE1/SSC5D/VIM/TLR1/SNCA/PRKCE/C4B	42		GO:0005769	early endosome	27/893	394/19550	0.0239797	SAMD9L/TLR3/LAMP3/DTX3L/CD274/HLA-F/PML/CD22/IFITM3/KDR/B2M/LIPG/HLA-E/HLA-B/EPHA8/HLA-C/LNPEP/MR1/ACKR2/TF/SPHK1/ANKFY1/TMEM184A/HLA-H/EHD4/GPNMB/EEA1	27		GO:0008201	heparin binding	15/875	166/18368	0.013108	CXCL10/CXCL11/SELL/EFEMP2/LIPG/PRSS57/FBLN7/IMPG2/HBEGF/LIPH/TMEM184A/LTBP2/AOC1/MPIG6B/GPNMB	15
GO:0051091	positive regulation of DNA-binding transcription factor activity	34/851	260/18723	2.99055e-08	LGALS9/TRIM22/IL5/TLR3/TRIM34/DDX58/HCLS1/TRIM21/TRIM38/EIF2AK2/MYD88/TRIM5/NLRC4/TRIM14/NKX3-1/PYCARD/TRAF1/TRIM26/TRIM25/TRIML2/TRIM15/CARD14/PRKD2/CAPN3/AGER/SPHK1/RBCK1/RHEBL1/ICAM1/PPP2R5B/IL1RAP/PLPP3/FZD4/NKX6-1	34		GO:0055038	recycling endosome membrane	9/893	92/19550	0.024582	CD274/HLA-F/B2M/HLA-E/HLA-B/OPTN/HLA-C/HLA-H/EHD4	9		GO:0005506	iron ion binding	14/875	151/18368	0.0131636	PPEF1/CYP2J2/CYP21A2/AOX1/HEPH/ALOXE3/CYP3A5/CYP39A1/TF/LCN2/CYP4F12/SNCA/TET2/PAH	14
GO:0001909	leukocyte mediated cytotoxicity	22/851	124/18723	3.81862e-08	LGALS9/CEACAM1/HLA-F/CD226/MYD88/IL23A/B2M/RAET1E/HLA-E/HLA-B/GZMM/KLRK1/ULBP2/MR1/ULBP1/LYST/IL12A/AGER/SLAMF7/ICAM1/HLA-H/SCNN1B	22		GO:0030134	COPII-coated ER to Golgi transport vesicle	9/893	94/19550	0.0277994	HLA-F/B2M/HLA-DPA1/HLA-E/HLA-B/HLA-C/SEC24D/HLA-H/SERPINA1	9		GO:0005247	voltage-gated chloride channel activity	3/875	11/18368	0.013336	CLCNKB/CLCNKA/CLCN1	3
GO:0007249	I-kappaB kinase/NF-kappaB signaling	35/851	281/18723	6.47678e-08	CASP1/BST2/LGALS9/TRIM22/TLR3/TRIM34/STAT1/TRIM21/SECTM1/TRIM38/ECM1/BIRC3/MYD88/TRIM5/IFIT5/TRIM14/UNC5CL/RELB/CASP10/OPTN/PYCARD/TRAF1/NFKBIA/TRIM25/TRIML2/TNFAIP3/CASP8/CAPN3/ALPK1/AZI2/RBCK1/PPM1N/SHISA5/IRAK4/PRKCE	35		GO:0000164	protein phosphatase type 1 complex	3/893	15/19550	0.0286461	PPP1R15A/PPP1R3D/PPP1R3G	3		GO:0016813	hydrolase activity, acting on carbon-nitrogen (but not peptide) bonds, in linear amidines	3/875	11/18368	0.013336	PADI4/PADI3/ARG2	3
GO:0001959	regulation of cytokine-mediated signaling pathway	24/851	150/18723	7.33178e-08	CASP1/OAS1/IRF7/PARP9/USP18/NLRC5/OAS3/PARP14/ISG15/STAT2/IL1RN/CSF1/CASP4/TREX1/ECM1/SAMHD1/IL7/TXK/HPX/PYCARD/TNFAIP3/CASP8/CYLD/SPHK1	24		GO:0034706	sodium channel complex	4/893	26/19550	0.0290182	GRIK5/SCN3B/SCNN1B/SCNN1D	4		GO:0042608	T cell receptor binding	3/875	11/18368	0.013336	HLA-E/MR1/EPS8L1	3
GO:0035456	response to interferon-beta	11/851	32/18723	8.60299e-08	OAS1/IFITM1/BST2/TLR3/PLSCR1/STAT1/TREX1/PNPT1/IRF1/IFITM3/IFITM2	11		GO:0030666	endocytic vesicle membrane	15/893	193/19550	0.0316336	TAP1/HLA-F/TAP2/BTC/B2M/HLA-DPA1/HLA-E/HLA-B/HLA-C/TAPBP/TF/HBEGF/HLA-H/TLR1/FZD4	15		GO:0140161	monocarboxylate:sodium symporter activity	3/875	11/18368	0.013336	SLC6A13/SLC6A12/SLC10A5	3
GO:0043122	regulation of I-kappaB kinase/NF-kappaB signaling	32/851	249/18723	1.14421e-07	CASP1/BST2/LGALS9/TRIM22/TLR3/TRIM34/STAT1/TRIM21/SECTM1/TRIM38/ECM1/BIRC3/MYD88/TRIM5/IFIT5/TRIM14/UNC5CL/CASP10/OPTN/PYCARD/TRAF1/TRIM25/TRIML2/TNFAIP3/CASP8/CAPN3/ALPK1/RBCK1/PPM1N/SHISA5/IRAK4/PRKCE	32		GO:0062023	collagen-containing extracellular matrix	28/893	425/19550	0.0338968	LGALS9/PLSCR1/SPON1/SERPING1/ECM1/LGALS3BP/IL7/ACHE/HPX/EFEMP2/MST1/COL5A2/SERPINB8/IMPG2/COL4A3/EMILIN1/COL16A1/RTBDN/KAZALD1/COL4A6/ICAM1/LTBP2/SERPINE1/TECTA/SSC5D/LAMA3/SERPINA1/COL1A1	28		GO:0016638	oxidoreductase activity, acting on the CH-NH2 group of donors	4/875	20/18368	0.0134545	IL4I1/AOC1/AOC2/LOXL4	4
GO:0002443	leukocyte mediated immunity	46/851	440/18723	1.31849e-07	RSAD2/BST2/LGALS9/IRF7/TLR3/CEACAM1/DDX58/IL4I1/LTA/HLA-F/TREX1/IL20RB/CD226/SERPING1/MYD88/IL23A/HPX/B2M/RAET1E/LAT2/HLA-DPA1/BTN3A3/HLA-E/HLA-B/C3/GZMM/KLRK1/ULBP2/PTAFR/SPON2/MR1/ULBP1/LYST/BTN3A2/IL12A/PARP3/AGER/LIG4/MLH1/SLAMF7/ICAM1/HLA-H/SCNN1B/IRAK4/NBN/C4B	46		GO:0034702	ion channel complex	20/893	282/19550	0.0348435	BEST3/BEST1/BEST4/KCNJ5/KCNN1/GRIK5/CATSPER1/SCN3B/GABRE/CLCNKB/CLCNKA/KCND1/CLCN1/CATSPERG/TRPC1/SCNN1B/CLIC3/ATP2A1/SCNN1D/CHRFAM7A	20		GO:0042288	MHC class I protein binding	4/875	20/18368	0.0134545	TAP1/TAP2/HLA-E/TAPBP	4
GO:0032608	interferon-beta production	14/851	56/18723	1.41109e-07	OAS1/OAS2/IRF7/IFIH1/TLR3/DHX58/DDX58/NMI/OAS3/ISG15/IRF1/TRIM56/RELB/PYCARD	14		GO:0005640	nuclear outer membrane	4/893	28/19550	0.0370078	NAV3/PTGS2/SYNE1/SNCA	4		GO:0061134	peptidase regulator activity	19/875	230/18368	0.0141739	CASP1/BST2/SERPING1/BIRC3/NLRC4/PRSS22/C3/NKX3-1/PSME2/PYCARD/SERPINB8/BCL2L13/COL4A3/NLRP1/RENBP/SERPINE1/SERPINA1/SNCA/C4B	19
GO:0032648	regulation of interferon-beta production	14/851	56/18723	1.41109e-07	OAS1/OAS2/IRF7/IFIH1/TLR3/DHX58/DDX58/NMI/OAS3/ISG15/IRF1/TRIM56/RELB/PYCARD	14		GO:0005767	secondary lysosome	3/893	17/19550	0.0400234	NCF2/NCF4/PLEKHM1	3		GO:0005123	death receptor binding	4/875	21/18368	0.0160068	MYD88/NTF3/CASP8/NTF4	4
GO:0032103	positive regulation of response to external stimulus	45/851	427/18723	1.43349e-07	CXCL10/RIPOR2/OASL/LGALS9/IRF7/PARP9/TLR3/DHX58/CXCL8/NMI/IFI35/IL15/NLRC5/DDX60/PLSCR1/LTA/CSF1/HLA-F/CSF1R/CD226/TRIM5/NLRC4/GPSM3/TXK/IL23A/HPX/KDR/RAET1E/HLA-E/C3/KLRK1/OPTN/NTF3/PYCARD/NFKBIA/TRIM15/PRKD2/IL12A/NFKBIZ/PTGS2/AGER/SERPINE1/SNCA/IL6R/CREB3	45										GO:0015125	bile acid transmembrane transporter activity	4/875	21/18368	0.0160068	CEACAM1/SLCO1B7/SLC10A5/SLC10A7	4
GO:0098586	cellular response to virus	17/851	84/18723	1.86859e-07	CXCL10/OAS1/IFI6/OASL/LGALS9/IRF7/IFIH1/TLR3/DHX58/DDX58/DDX60/OAS3/BIRC3/TRIM15/IL12A/FMR1/LGALS8	17										GO:0061578	Lys63-specific deubiquitinase activity	3/875	12/18368	0.0171607	TNFAIP3/CYLD/STAMBPL1	3
GO:0050777	negative regulation of immune response	27/851	194/18723	2.21419e-07	IFNL1/OAS1/LGALS9/USP18/CEACAM1/DHX58/NMI/NLRC5/IL4I1/OAS3/PARP14/ISG15/STAT2/TRIM21/HLA-F/TREX1/IL20RB/SERPING1/SAMHD1/DUSP10/HLA-E/HLA-B/TNFAIP3/PARP3/ARG2/FCRLB/MICB	27										GO:0004722	protein serine/threonine phosphatase activity	10/875	98/18368	0.0182526	PPM1K/PPEF1/DUSP13/DUSP10/LRRC39/PPP1R3D/PPM1N/MYH3/DUSP8/CDC14A	10
GO:0032481	positive regulation of type I interferon production	14/851	58/18723	2.26546e-07	OAS1/OAS2/IRF7/IFIH1/TLR3/DHX58/DDX58/OAS3/ISG15/STAT1/MYD88/IRF1/TRIM56/TRIM15	14										GO:0008028	monocarboxylic acid transmembrane transporter activity	7/875	58/18368	0.019748	CEACAM1/SLC6A13/SLC6A12/SLCO1B7/SLC10A5/SLC16A13/SLC10A7	7
GO:0002683	negative regulation of immune system process	45/851	434/18723	2.2882e-07	IFNL1/OAS1/RIPOR2/BST2/LGALS9/USP18/TLR3/CEACAM1/DHX58/NMI/NLRC5/CD68/IL4I1/OAS3/PARP14/CD274/ISG15/LST1/STAT2/TRIM21/HLA-F/TREX1/TAPBPL/IL20RB/SERPING1/GPR68/CD22/IRF1/SAMHD1/LRRC17/MAFB/DUSP10/HLA-E/HLA-B/KLRK1/LPXN/EMILIN1/TNFAIP3/CCL25/PARP3/ARG2/BTN2A2/FCRLB/MICB/GPNMB	45										GO:0016298	lipase activity	12/875	129/18368	0.0202522	PLA2G4C/SMPD1/LIPG/BDKRB2/ENPP2/ABHD4/PNPLA7/LIPH/AADAC/PROCA1/SMPD3/LIPA	12
GO:0002819	regulation of adaptive immune response	26/851	183/18723	2.45017e-07	RSAD2/IRF7/CEACAM1/IL4I1/CD274/LTA/HLA-F/IL20RB/CD226/IRF1/IL23A/HPX/B2M/DUSP10/HLA-E/HLA-B/C3/PYCARD/MR1/TNFAIP3/IL12A/NFKBIZ/PARP3/AGER/MLH1/HLA-H	26										GO:0004652	polynucleotide adenylyltransferase activity	3/875	13/18368	0.0215323	TENT5C/TENT5A/TENT5B	3
GO:0071346	cellular response to interferon-gamma	20/851	118/18723	3.41632e-07	CASP1/LGALS9/PARP9/TLR3/GBP3/NMI/NLRC5/PARP14/GBP2/STAT1/SP100/IRF1/TXK/HPX/HLA-DPA1/CCL3L1/CCL25/ADAMTS13/ICAM1/VIM	20										GO:0015355	secondary active monocarboxylate transmembrane transporter activity	3/875	13/18368	0.0215323	SLC6A13/SLC6A12/SLC10A5	3
GO:0002753	cytoplasmic pattern recognition receptor signaling pathway	14/851	60/18723	3.55979e-07	OASL/SLC15A3/IRF7/IFIH1/DHX58/DDX58/DDX60/OAS3/BIRC3/NFKBIA/TNFAIP3/TRIM15/ALPK1/CYLD	14										GO:0061133	endopeptidase activator activity	3/875	13/18368	0.0215323	NLRC4/PSME2/NLRP1	3
GO:0032496	response to lipopolysaccharide	38/851	343/18723	3.85994e-07	CASP1/CXCL10/CXCL11/CMPK2/LGALS9/CXCL8/CD68/CD274/CXCL1/LTA/IL1A/MYD88/TRIM5/CXCL2/DUSP10/PTAFR/PYCARD/SPON2/CXCL3/IL10RA/BDKRB1/NFKBIA/NOCT/TNFAIP3/CASP8/PLSCR4/LCN2/IL12A/ADAMTS13/PTGS2/CNP/PTGER1/ICAM1/CHMP5/SERPINE1/VIM/SNCA/PRKCE	38										GO:0016791	phosphatase activity	21/875	275/18368	0.0228918	NT5DC4/PPM1K/CA3/PPEF1/PTPN7/DUSP13/DUSP10/PTPRR/LRRC39/NOCT/PPP1R3D/PPM1N/MYH3/DUSP8/SYNJ1/MTMR11/PTPRH/PHOSPHO1/ACP2/PLPP3/CDC14A	21
GO:0002449	lymphocyte mediated immunity	38/851	350/18723	6.41445e-07	RSAD2/LGALS9/IRF7/CEACAM1/IL4I1/LTA/HLA-F/TREX1/IL20RB/CD226/SERPING1/MYD88/IL23A/HPX/B2M/RAET1E/HLA-DPA1/BTN3A3/HLA-E/HLA-B/C3/GZMM/KLRK1/ULBP2/MR1/ULBP1/LYST/BTN3A2/IL12A/PARP3/AGER/LIG4/MLH1/SLAMF7/ICAM1/HLA-H/NBN/C4B	38										GO:0005044	scavenger receptor activity	6/875	47/18368	0.0233419	LGALS3BP/ENPP2/ACKR2/AGER/LOXL4/SSC5D	6
GO:0002697	regulation of immune effector process	37/851	339/18723	7.90997e-07	IFNL1/RSAD2/BST2/LGALS9/IL5/TLR3/CEACAM1/DHX58/DDX58/DDX60/IL4I1/LTA/HLA-F/TREX1/IL20RB/CD226/SERPING1/CD22/IL23A/HPX/B2M/DUSP10/RAET1E/HLA-E/HLA-B/C3/KLRK1/PTAFR/SPON2/MR1/IL12A/NFKBIZ/PARP3/AGER/MLH1/ICAM1/HLA-H	37										GO:0004175	endopeptidase activity	30/875	430/18368	0.0240197	CASP1/PSMB9/USP18/CFB/KLKB1/ERAP2/CASP4/MMP19/PSMB8/TMPRSS11E/ERAP1/ADAMTS6/CTSO/PRSS22/CASP10/ADAMTS16/GZMM/PYCARD/PRSS57/ADAM32/PRSS27/CASP7/CTSK/CASP8/CAPN3/ADAMTS13/ATG4A/PRSS51/KLK10/KLK1	30
GO:0032728	positive regulation of interferon-beta production	11/851	39/18723	8.34397e-07	OAS1/OAS2/IRF7/IFIH1/TLR3/DHX58/DDX58/OAS3/ISG15/IRF1/TRIM56	11										GO:0042887	amide transmembrane transporter activity	5/875	35/18368	0.0240468	SLC15A3/TAP1/TAP2/ABCD1/TAPBP	5
GO:1903901	negative regulation of viral life cycle	9/851	25/18723	8.39996e-07	IFITM1/BST2/TRIM5/IFITM3/IFITM2/TRIM26/TRIM25/TRIM15/TRIM10	9										GO:0005254	chloride channel activity	8/875	74/18368	0.0241849	BEST3/BEST1/BEST4/GABRE/CLCNKB/CLCNKA/CLCN1/CLIC3	8
GO:0002221	pattern recognition receptor signaling pathway	24/851	172/18723	9.83888e-07	OAS1/RSAD2/OASL/SLC15A3/IRF7/IFIH1/TLR3/DHX58/DDX58/NMI/IFI35/DDX60/OAS3/BIRC3/MYD88/IRF1/NFKBIA/TNFAIP3/TRIM15/ALPK1/CYLD/TLR1/IRAK4/PRKCE	24										GO:0005507	copper ion binding	7/875	61/18368	0.0253773	IL1A/ALB/HEPH/AOC1/AOC2/LOXL4/SNCA	7
GO:0043123	positive regulation of I-kappaB kinase/NF-kappaB signaling	25/851	186/18723	1.19392e-06	CASP1/BST2/LGALS9/TRIM22/TLR3/TRIM34/TRIM21/SECTM1/TRIM38/ECM1/BIRC3/MYD88/TRIM5/IFIT5/TRIM14/UNC5CL/CASP10/TRIM25/TRIML2/CASP8/ALPK1/RBCK1/SHISA5/IRAK4/PRKCE	25										GO:0043621	protein self-association	7/875	61/18368	0.0253773	RSAD2/MYD88/ACHE/NKX3-1/SYP/NLRP1/TNFAIP3	7
GO:0052126	movement in host environment	24/851	175/18723	1.34947e-06	IFITM1/LGALS9/TRIM22/TRIM34/CXCL8/PLSCR1/TRIM21/TRIM38/TRIM5/PML/IFITM3/TRIM14/SMPD1/IFITM2/SELPLG/TRIM26/TRIM25/TRIML2/TRIM15/ICAM1/CLDN9/PC/ITGA5/TRIM10	24										GO:0004622	lysophospholipase activity	4/875	24/18368	0.0253982	PLA2G4C/ENPP2/ABHD4/PNPLA7	4
GO:0060339	negative regulation of type I interferon-mediated signaling pathway	8/851	20/18723	1.36345e-06	OAS1/USP18/NLRC5/OAS3/ISG15/STAT2/TREX1/SAMHD1	8										GO:0004620	phospholipase activity	10/875	104/18368	0.0264505	PLA2G4C/SMPD1/LIPG/BDKRB2/ENPP2/ABHD4/PNPLA7/LIPH/PROCA1/SMPD3	10
GO:0050691	regulation of defense response to virus by host	11/851	41/18723	1.44708e-06	PARP9/DDX58/DTX3L/IL15/STAT1/APOBEC3G/IL23A/APOBEC3F/PYCARD/TNFAIP3/MICB	11										GO:0004197	cysteine-type endopeptidase activity	11/875	119/18368	0.0266114	CASP1/USP18/CASP4/CTSO/CASP10/PYCARD/CASP7/CTSK/CASP8/CAPN3/ATG4A	11
GO:0060333	interferon-gamma-mediated signaling pathway	9/851	27/18723	1.77513e-06	PARP9/NMI/NLRC5/PARP14/STAT1/SP100/IRF1/TXK/HPX	9										GO:0016763	pentosyltransferase activity	6/875	49/18368	0.0280799	PARP10/PARP9/PARP14/PARP12/PARP3/PARP8	6
GO:0002764	immune response-regulating signaling pathway	45/851	468/18723	1.85695e-06	OAS1/RSAD2/OASL/SLC15A3/IRF7/IFIH1/TLR3/CEACAM1/DHX58/DDX58/NMI/IFI35/DDX60/OAS3/PLSCR1/IL20RB/CD226/BIRC3/MYD88/CD22/IRF1/MAPK10/TXK/BTN3A1/THEMIS2/LAT2/BTN3A3/LPXN/NFKBIA/TNFAIP3/TRIM15/CD79B/BTN3A2/BTN2A1/PRKD2/ALPK1/NFKBIZ/CYLD/RBCK1/BTN2A2/TLR1/IRAK4/PRKCE/MICB/BTN2A3P	45										GO:0030551	cyclic nucleotide binding	5/875	37/18368	0.0298853	CNGA4/POPDC2/CNP/PDE11A/PRKG2	5
GO:0002456	T cell mediated immunity	18/851	109/18723	1.93428e-06	RSAD2/CEACAM1/IL4I1/HLA-F/TREX1/IL20RB/IL23A/B2M/BTN3A3/HLA-E/HLA-B/GZMM/MR1/BTN3A2/IL12A/AGER/ICAM1/HLA-H	18										GO:0001653	peptide receptor activity	13/875	153/18368	0.0312063	CCR10/BDKRB2/BDKRB1/ACKR2/CALCRL/CALCR/NPR3/GPR37/GIPR/GPR35/OGFR/LTB4R2/NPR2	13
GO:0035455	response to interferon-alpha	8/851	21/18723	2.11484e-06	IFIT2/IFIT3/IFITM1/BST2/LAMP3/EIF2AK2/IFITM3/IFITM2	8										GO:0030553	cGMP binding	3/875	15/18368	0.0319218	CNGA4/PDE11A/PRKG2	3
GO:0050688	regulation of defense response to virus	14/851	69/18723	2.16866e-06	IFIT1/PARP9/DHX58/DDX58/DTX3L/HERC5/IL15/STAT1/APOBEC3G/IL23A/APOBEC3F/PYCARD/TNFAIP3/MICB	14										GO:0005319	lipid transporter activity	13/875	154/18368	0.0326615	CEACAM1/PLSCR1/ABCA10/GRAMD1B/SLCO1B7/ABCD1/ABCB1/SLC10A5/MTTP/ATP10D/PLSCR4/STARD5/SLC10A7	13
GO:0002833	positive regulation of response to biotic stimulus	23/851	168/18723	2.29832e-06	OASL/IRF7/PARP9/DHX58/NMI/IFI35/NLRC5/DDX60/CD274/PLSCR1/HLA-F/CD226/TRIM5/NLRC4/TXK/HPX/RAET1E/HLA-E/KLRK1/PYCARD/MR1/TRIM15/IL12A	23										GO:0008198	ferrous iron binding	4/875	26/18368	0.0331662	HEPH/TF/SNCA/TET2	4
GO:0002460	adaptive immune response based on somatic recombination of immune receptors built from immunoglobulin superfamily domains	37/851	356/18723	2.55733e-06	RSAD2/IRF7/CEACAM1/IL4I1/CD274/LTA/HLA-F/TREX1/IL20RB/CD226/SERPING1/MYD88/IL23A/HPX/B2M/RELB/HLA-DPA1/BTN3A3/HLA-E/HLA-B/C3/GZMM/EBI3/MR1/TNFAIP3/BTN3A2/IL12A/NFKBIZ/PARP3/AGER/LIG4/MLH1/ICAM1/HLA-H/NBN/IL6R/C4B	37										GO:0030371	translation repressor activity	4/875	26/18368	0.0331662	CPEB2/CPEB3/FMR1/CPEB4	4
GO:0071219	cellular response to molecule of bacterial origin	27/851	221/18723	2.9608e-06	CASP1/CXCL10/CXCL11/CMPK2/CXCL8/CD68/CD274/CXCL1/IL1A/MYD88/TRIM5/CXCL2/PTAFR/PYCARD/SPON2/CXCL3/NFKBIA/TNFAIP3/PLSCR4/LCN2/ADAMTS13/ICAM1/CHMP5/SERPINE1/VIM/TLR1/PRKCE	27										GO:0017046	peptide hormone binding	6/875	52/18368	0.0363068	EBI3/CALCRL/CALCR/NPR3/GIPR/NPR2	6
GO:0071222	cellular response to lipopolysaccharide	26/851	209/18723	3.21239e-06	CASP1/CXCL10/CXCL11/CMPK2/CXCL8/CD68/CD274/CXCL1/IL1A/MYD88/TRIM5/CXCL2/PTAFR/PYCARD/SPON2/CXCL3/NFKBIA/TNFAIP3/PLSCR4/LCN2/ADAMTS13/ICAM1/CHMP5/SERPINE1/VIM/PRKCE	26										GO:0043022	ribosome binding	7/875	66/18368	0.0370319	EFL1/LETM2/CPEB2/CPEB3/FMR1/CPEB4/RICTOR	7
GO:0032729	positive regulation of interferon-gamma production	14/851	72/18723	3.69295e-06	IFNL1/LGALS9/TLR3/ISG15/LTA/CD226/TXK/BTN3A1/IL23A/HLA-DPA1/PYCARD/EBI3/BTN3A2/IL12A	14										GO:0001671	ATPase activator activity	4/875	27/18368	0.0375138	DNAJB4/HSCB/AHSA2P/DNAJB2	4
GO:0001910	regulation of leukocyte mediated cytotoxicity	15/851	82/18723	3.72448e-06	LGALS9/CEACAM1/HLA-F/CD226/IL23A/B2M/RAET1E/HLA-E/HLA-B/KLRK1/MR1/IL12A/AGER/ICAM1/HLA-H	15										GO:0070006	metalloaminopeptidase activity	4/875	27/18368	0.0375138	ERAP2/ERAP1/LAP3/LNPEP	4
GO:0032760	positive regulation of tumor necrosis factor production	17/851	103/18723	3.73796e-06	OAS1/OAS2/LGALS9/IFIH1/TLR3/DDX58/OAS3/IL1A/MYD88/IL23A/HLA-E/PTAFR/PYCARD/SPON2/AGER/NFATC4/TLR1	17										GO:0000900	translation repressor activity, mRNA regulatory element binding	3/875	16/18368	0.0379317	CPEB2/CPEB3/CPEB4	3
GO:0002703	regulation of leukocyte mediated immunity	27/851	226/18723	4.53478e-06	RSAD2/BST2/LGALS9/TLR3/CEACAM1/DDX58/IL4I1/LTA/HLA-F/IL20RB/CD226/IL23A/HPX/B2M/RAET1E/HLA-E/HLA-B/C3/KLRK1/PTAFR/MR1/IL12A/PARP3/AGER/MLH1/ICAM1/HLA-H	27										GO:0005283	amino acid:sodium symporter activity	3/875	16/18368	0.0379317	SLC6A13/SLC6A12/SLC1A3	3
GO:0001906	cell killing	24/851	188/18723	4.84978e-06	LGALS9/CEACAM1/HLA-F/CD226/MYD88/IL23A/B2M/RAET1E/HLA-E/HLA-B/C3/GZMM/KLRK1/ULBP2/CFHR1/MR1/ULBP1/LYST/IL12A/AGER/SLAMF7/ICAM1/HLA-H/SCNN1B	24										GO:0050700	CARD domain binding	3/875	16/18368	0.0379317	CASP1/CASP4/CARD14	3
GO:0044409	entry into host	21/851	151/18723	4.87248e-06	IFITM1/LGALS9/TRIM22/TRIM34/CXCL8/PLSCR1/TRIM21/TRIM38/TRIM5/IFITM3/TRIM14/SMPD1/IFITM2/SELPLG/TRIM26/TRIM25/TRIML2/ICAM1/CLDN9/ITGA5/TRIM10	21										GO:0004842	ubiquitin-protein transferase activity	29/875	433/18368	0.0412173	TRIM22/TRIM34/DTX3L/HERC5/NEURL3/UBA7/TRIM21/HERC6/TRIM38/UBE2L6/BIRC3/RNF213/TRIM5/PML/TRIM14/TRIM56/RFPL2/TRIM69/TRIM26/TRIM25/TRIML2/TNFAIP3/TRIM15/LNX1/RBCK1/TRIM74/NEDD4/SH3RF2/TRIM10	29
GO:0051701	biological process involved in interaction with host	25/851	203/18723	5.91991e-06	IFITM1/IFIT1/LGALS9/TRIM22/TRIM34/CXCL8/PLSCR1/TRIM21/TRIM38/TRIM5/PML/IFITM3/TRIM14/SMPD1/IFITM2/SELPLG/TRIM26/TRIM25/TRIML2/TRIM15/ICAM1/CLDN9/PC/ITGA5/TRIM10	25										GO:0003953	NAD+ nucleosidase activity	4/875	28/18368	0.0421726	TLR3/MYD88/IL1RAP/TLR1	4
GO:0140289	protein mono-ADP-ribosylation	6/851	12/18723	6.32478e-06	PARP10/PARP9/PARP14/PARP12/PARP3/PARP8	6										GO:0030020	extracellular matrix structural constituent conferring tensile strength	5/875	41/18368	0.0440467	COL5A2/COL4A3/COL16A1/COL4A6/COL1A1	5
GO:1903557	positive regulation of tumor necrosis factor superfamily cytokine production	17/851	107/18723	6.3673e-06	OAS1/OAS2/LGALS9/IFIH1/TLR3/DDX58/OAS3/IL1A/MYD88/IL23A/HLA-E/PTAFR/PYCARD/SPON2/AGER/NFATC4/TLR1	17										GO:0008308	voltage-gated anion channel activity	3/875	17/18368	0.0444739	CLCNKB/CLCNKA/CLCN1	3
GO:0001914	regulation of T cell mediated cytotoxicity	10/851	39/18723	6.82177e-06	CEACAM1/HLA-F/IL23A/B2M/HLA-E/HLA-B/MR1/IL12A/AGER/HLA-H	10										GO:0016854	racemase and epimerase activity	3/875	17/18368	0.0444739	RENBP/DHRS9/YJEFN3	3
GO:0050731	positive regulation of peptidyl-tyrosine phosphorylation	24/851	193/18723	7.65326e-06	IFNL1/PARP9/IL5/IL15/NEDD9/PARP14/HCLS1/CSF1R/CASS4/IL23A/HPX/BTC/ENPP2/NTF3/CTF1/IL11/HBEGF/IL12A/AFAP1L2/ICAM1/ITGA5/EHD4/RICTOR/IL6R	24										GO:0003774	cytoskeletal motor activity	10/875	114/18368	0.0454556	DNHD1/KIF19/KIF26B/KIF1A/DYNC1I1/DNAH17/MYH3/KIF27/MYO7A/MYO1F	10
GO:0060760	positive regulation of response to cytokine stimulus	12/851	57/18723	7.69259e-06	CASP1/IRF7/IFIH1/PARP9/DDX58/NLRC5/PARP14/CSF1/CASP4/IL7/TXK/HPX	12										GO:0003777	microtubule motor activity	7/875	69/18368	0.0454822	DNHD1/KIF19/KIF26B/KIF1A/DYNC1I1/DNAH17/KIF27	7
GO:0002706	regulation of lymphocyte mediated immunity	22/851	168/18723	7.89401e-06	RSAD2/LGALS9/CEACAM1/IL4I1/LTA/HLA-F/IL20RB/CD226/IL23A/HPX/B2M/RAET1E/HLA-E/HLA-B/C3/KLRK1/MR1/IL12A/PARP3/AGER/MLH1/HLA-H	22										GO:0030170	pyridoxal phosphate binding	6/875	55/18368	0.0459363	ALB/SDS/ABAT/ACCS/PYGM/SDSL	6
GO:0002822	regulation of adaptive immune response based on somatic recombination of immune receptors built from immunoglobulin superfamily domains	22/851	168/18723	7.89401e-06	RSAD2/CEACAM1/IL4I1/CD274/LTA/HLA-F/IL20RB/CD226/IL23A/HPX/B2M/HLA-E/HLA-B/C3/MR1/TNFAIP3/IL12A/NFKBIZ/PARP3/AGER/MLH1/HLA-H	22										GO:0008083	growth factor activity	13/875	162/18368	0.0461018	IL5/CXCL1/CSF1/IL7/THPO/BTC/GDF9/NTF3/OSGIN1/NTF4/IL11/HBEGF/IL12A	13
GO:0046718	viral entry into host cell	20/851	144/18723	8.31138e-06	IFITM1/LGALS9/TRIM22/TRIM34/PLSCR1/TRIM21/TRIM38/TRIM5/IFITM3/TRIM14/SMPD1/IFITM2/SELPLG/TRIM26/TRIM25/TRIML2/ICAM1/CLDN9/ITGA5/TRIM10	20										GO:0017171	serine hydrolase activity	15/875	195/18368	0.0464073	CFB/KLKB1/MMP19/TMPRSS11E/ACHE/PRSS22/GZMM/PRSS57/PRSS27/CTSK/PRSS51/KLK10/AADAC/PRSS16/KLK1	15
GO:0032196	transposition	9/851	32/18723	8.65462e-06	TREX1/APOBEC3G/TEX19/PIWIL2/APOBEC3F/APOBEC3B/SPOCD1/APOBEC3H/MOV10	9										GO:0070279	vitamin B6 binding	6/875	56/18368	0.0494662	ALB/SDS/ABAT/ACCS/PYGM/SDSL	6
GO:0044403	biological process involved in symbiotic interaction	31/851	290/18723	9.33838e-06	IFI27/IFITM1/IFIT1/LGALS9/TRIM22/TRIM34/CXCL8/PLSCR1/TRIM21/TRIM38/MYD88/TRIM5/PML/IFITM3/TRIM14/SMPD1/IFITM2/SELPLG/CFHR1/TRIM26/TRIM25/TRIML2/TRIM15/FMR1/ICAM1/POU2F3/CLDN9/SCNN1B/PC/ITGA5/TRIM10	31
GO:0001913	T cell mediated cytotoxicity	11/851	49/18723	9.56577e-06	CEACAM1/HLA-F/IL23A/B2M/HLA-E/HLA-B/GZMM/MR1/IL12A/AGER/HLA-H	11
GO:0042267	natural killer cell mediated cytotoxicity	13/851	68/18723	9.93815e-06	LGALS9/CEACAM1/HLA-F/CD226/RAET1E/HLA-E/HLA-B/KLRK1/ULBP2/ULBP1/LYST/IL12A/SLAMF7	13
GO:0031349	positive regulation of defense response	30/851	278/18723	1.07605e-05	IRF7/PARP9/TLR3/NMI/IFI35/IL15/NLRC5/PLSCR1/LTA/HLA-F/CD226/TRIM5/NLRC4/GPSM3/TXK/IL23A/HPX/RAET1E/HLA-E/C3/KLRK1/OPTN/PYCARD/NFKBIA/IL12A/NFKBIZ/PTGS2/UCN/SERPINE1/SNCA	30
GO:0051090	regulation of DNA-binding transcription factor activity	41/851	440/18723	1.13511e-05	PARP10/LGALS9/TRIM22/IL5/TLR3/TRIM34/DDX58/NLRC5/HCLS1/TRIM21/TRIM38/EIF2AK2/SP100/MYD88/TRIM5/MAPK10/NLRC4/TRIM14/NKX3-1/PYCARD/TRAF1/NFKBIA/TRIM26/TRIM25/TRIML2/TNFAIP3/TRIM15/CARD14/PRKD2/CAPN3/AGER/CYLD/SPHK1/RBCK1/RHEBL1/ICAM1/PPP2R5B/IL1RAP/PLPP3/FZD4/NKX6-1	41
GO:0002821	positive regulation of adaptive immune response	17/851	112/18723	1.19178e-05	RSAD2/CD274/LTA/HLA-F/CD226/IL23A/HPX/B2M/HLA-E/HLA-B/C3/PYCARD/MR1/IL12A/NFKBIZ/MLH1/HLA-H	17
GO:0039528	cytoplasmic pattern recognition receptor signaling pathway in response to virus	9/851	34/18723	1.49121e-05	OASL/IRF7/IFIH1/DHX58/DDX58/DDX60/OAS3/BIRC3/TRIM15	9
GO:0002228	natural killer cell mediated immunity	13/851	71/18723	1.62307e-05	LGALS9/CEACAM1/HLA-F/CD226/RAET1E/HLA-E/HLA-B/KLRK1/ULBP2/ULBP1/LYST/IL12A/SLAMF7	13
GO:0010528	regulation of transposition	8/851	27/18723	1.80912e-05	APOBEC3G/TEX19/PIWIL2/APOBEC3F/APOBEC3B/SPOCD1/APOBEC3H/MOV10	8
GO:0010529	negative regulation of transposition	8/851	27/18723	1.80912e-05	APOBEC3G/TEX19/PIWIL2/APOBEC3F/APOBEC3B/SPOCD1/APOBEC3H/MOV10	8
GO:1902187	negative regulation of viral release from host cell	6/851	14/18723	1.90035e-05	TRIM21/TRIM5/PML/TRIM26/TRIM25/TRIM15	6
GO:0071216	cellular response to biotic stimulus	27/851	246/18723	2.16478e-05	CASP1/CXCL10/CXCL11/CMPK2/CXCL8/CD68/CD274/CXCL1/IL1A/MYD88/TRIM5/CXCL2/PTAFR/PYCARD/SPON2/CXCL3/NFKBIA/TNFAIP3/PLSCR4/LCN2/ADAMTS13/ICAM1/CHMP5/SERPINE1/VIM/TLR1/PRKCE	27
GO:0060338	regulation of type I interferon-mediated signaling pathway	9/851	36/18723	2.46635e-05	OAS1/IRF7/USP18/NLRC5/OAS3/ISG15/STAT2/TREX1/SAMHD1	9
GO:0002824	positive regulation of adaptive immune response based on somatic recombination of immune receptors built from immunoglobulin superfamily domains	16/851	107/18723	2.58674e-05	RSAD2/CD274/LTA/HLA-F/CD226/IL23A/HPX/B2M/HLA-E/HLA-B/C3/MR1/IL12A/NFKBIZ/MLH1/HLA-H	16
GO:0046597	negative regulation of viral entry into host cell	7/851	21/18723	2.59638e-05	IFITM1/TRIM5/IFITM3/IFITM2/TRIM26/TRIM25/TRIM10	7
GO:0042110	T cell activation	43/851	487/18723	2.59793e-05	IFNA7/IFNL1/RSAD2/RIPOR2/LGALS9/CEACAM1/IL15/IL4I1/CD274/CD7/IL1A/TREX1/IL20RB/LCP1/IRF1/IL7/BTN3A1/MAFB/IL23A/MAP3K8/B2M/RELB/DUSP10/HLA-DPA1/HLA-E/KLRK1/PYCARD/EBI3/MR1/CASP8/IL12A/DLL4/NFKBIZ/AZI2/ARG2/AGER/LIG4/SLAMF7/ICAM1/BTN2A2/MICB/IL6R/GPNMB	43
GO:0140374	antiviral innate immune response	6/851	15/18723	3.04549e-05	CXCL10/OAS1/IFIT1/DDX58/MX1/NLRP1	6
GO:0001916	positive regulation of T cell mediated cytotoxicity	8/851	29/18723	3.22581e-05	HLA-F/IL23A/B2M/HLA-E/HLA-B/MR1/IL12A/HLA-H	8
GO:0001912	positive regulation of leukocyte mediated cytotoxicity	11/851	56/18723	3.6559e-05	HLA-F/CD226/IL23A/B2M/RAET1E/HLA-E/HLA-B/KLRK1/MR1/IL12A/HLA-H	11
GO:0002705	positive regulation of leukocyte mediated immunity	18/851	134/18723	3.66415e-05	RSAD2/DDX58/LTA/HLA-F/CD226/IL23A/HPX/B2M/RAET1E/HLA-E/HLA-B/C3/KLRK1/PTAFR/MR1/IL12A/MLH1/HLA-H	18
GO:0031341	regulation of cell killing	15/851	99/18723	3.92137e-05	LGALS9/CEACAM1/HLA-F/CD226/IL23A/B2M/RAET1E/HLA-E/HLA-B/KLRK1/MR1/IL12A/AGER/ICAM1/HLA-H	15
GO:0071706	tumor necrosis factor superfamily cytokine production	22/851	186/18723	3.95749e-05	OAS1/OAS2/LGALS9/IFIH1/TLR3/DDX58/OAS3/CD274/IL1A/TREX1/MYD88/IL23A/HLA-E/PTAFR/PYCARD/SPON2/TNFAIP3/ARG2/AGER/NFATC4/TLR1/GPNMB	22
GO:1903555	regulation of tumor necrosis factor superfamily cytokine production	22/851	186/18723	3.95749e-05	OAS1/OAS2/LGALS9/IFIH1/TLR3/DDX58/OAS3/CD274/IL1A/TREX1/MYD88/IL23A/HLA-E/PTAFR/PYCARD/SPON2/TNFAIP3/ARG2/AGER/NFATC4/TLR1/GPNMB	22
GO:0006919	activation of cysteine-type endopeptidase activity involved in apoptotic process	13/851	78/18723	4.59302e-05	PML/NLRC4/CASP10/NKX3-1/PYCARD/KHDC1L/BCL2L13/COL4A3/NLRP1/CASP8/BAK1/PMAIP1/SNCA	13
GO:0032609	interferon-gamma production	16/851	112/18723	4.59402e-05	IFNL1/LGALS9/TLR3/CD274/ISG15/LTA/IL20RB/CD226/TXK/BTN3A1/IL23A/HLA-DPA1/PYCARD/EBI3/BTN3A2/IL12A	16
GO:0032649	regulation of interferon-gamma production	16/851	112/18723	4.59402e-05	IFNL1/LGALS9/TLR3/CD274/ISG15/LTA/IL20RB/CD226/TXK/BTN3A1/IL23A/HLA-DPA1/PYCARD/EBI3/BTN3A2/IL12A	16
GO:0002708	positive regulation of lymphocyte mediated immunity	16/851	113/18723	5.13003e-05	RSAD2/LTA/HLA-F/CD226/IL23A/HPX/B2M/RAET1E/HLA-E/HLA-B/C3/KLRK1/MR1/IL12A/MLH1/HLA-H	16
GO:0070663	regulation of leukocyte proliferation	26/851	245/18723	5.43169e-05	BST2/LGALS9/IL5/IL15/IL4I1/CD274/LST1/IL1A/CSF1/CSF1R/IL20RB/MYD88/CD22/IRF1/IL7/IL23A/HLA-DPA1/HLA-E/PYCARD/EBI3/TNFAIP3/IL12A/ARG2/AGER/BTN2A2/GPNMB	26
GO:0002230	positive regulation of defense response to virus by host	8/851	31/18723	5.46861e-05	PARP9/DDX58/DTX3L/STAT1/APOBEC3G/IL23A/APOBEC3F/PYCARD	8
GO:0035458	cellular response to interferon-beta	7/851	24/18723	6.85695e-05	OAS1/TLR3/STAT1/TREX1/PNPT1/IRF1/IFITM2	7
GO:0001961	positive regulation of cytokine-mediated signaling pathway	10/851	50/18723	7.0047e-05	CASP1/IRF7/PARP9/NLRC5/PARP14/CSF1/CASP4/IL7/TXK/HPX	10
GO:0039530	MDA-5 signaling pathway	5/851	11/18723	7.04317e-05	IRF7/IFIH1/DHX58/DDX60/OAS3	5
GO:0050730	regulation of peptidyl-tyrosine phosphorylation	27/851	264/18723	7.44807e-05	IFNL1/PARP9/IL5/IL15/NEDD9/PARP14/HCLS1/CSF1R/CASS4/IL7/IL23A/HPX/BTC/ENPP2/NTF3/CTF1/IL11/HBEGF/IL12A/AFAP1L2/ICAM1/PPP2R5B/ITGA5/EHD4/RICTOR/PRKCE/IL6R	27
GO:0032755	positive regulation of interleukin-6 production	14/851	93/18723	7.57007e-05	LGALS9/IFIH1/TLR3/DDX58/IL1A/MYD88/PTAFR/PYCARD/SPON2/AGER/UCN/IL1RAP/TLR1/IL6R	14
GO:0032640	tumor necrosis factor production	21/851	181/18723	7.79556e-05	OAS1/OAS2/LGALS9/IFIH1/TLR3/DDX58/OAS3/IL1A/TREX1/MYD88/IL23A/HLA-E/PTAFR/PYCARD/SPON2/TNFAIP3/ARG2/AGER/NFATC4/TLR1/GPNMB	21
GO:0032680	regulation of tumor necrosis factor production	21/851	181/18723	7.79556e-05	OAS1/OAS2/LGALS9/IFIH1/TLR3/DDX58/OAS3/IL1A/TREX1/MYD88/IL23A/HLA-E/PTAFR/PYCARD/SPON2/TNFAIP3/ARG2/AGER/NFATC4/TLR1/GPNMB	21
GO:0002685	regulation of leukocyte migration	23/851	210/18723	8.89697e-05	CXCL10/RIPOR2/LGALS9/CXCL8/CSF1/CSF1R/ECM1/MYD88/GPSM3/KLRK1/PTAFR/MADCAM1/PYCARD/BDKRB1/EMILIN1/IL12A/CCL25/AGER/ICAM1/SERPINE1/SMPD3/IL6R/CREB3	23
GO:0045089	positive regulation of innate immune response	17/851	131/18723	9.26904e-05	IRF7/PARP9/NMI/IFI35/NLRC5/PLSCR1/HLA-F/CD226/TRIM5/NLRC4/TXK/HPX/RAET1E/HLA-E/KLRK1/PYCARD/IL12A	17
GO:0034612	response to tumor necrosis factor	26/851	253/18723	9.28622e-05	CASP1/GBP3/CXCL8/GBP2/STAT1/CASP4/BIRC3/SMPD1/NKX3-1/HYAL1/PYCARD/TRAF1/NFKBIA/TNFAIP3/CCL3L1/CARD14/CASP8/LCN2/CCL25/ADAMTS13/PTGS2/CYLD/SPHK1/ICAM1/SMPD3/COL1A1	26
GO:0018108	peptidyl-tyrosine phosphorylation	34/851	375/18723	0.000106885	IFNL1/PARP9/IL5/IL15/NEDD9/PARP14/HCLS1/CSF1R/EIF2AK2/CASS4/IL7/TXK/IL23A/HPX/BTC/KDR/ENPP2/EPHA8/NTF3/CTF1/STYK1/IL11/HBEGF/IL12A/AFAP1L2/ICAM1/PPP2R5B/ITGA5/FRK/EHD4/RICTOR/PRKCE/IL6R/LTK	34
GO:0031343	positive regulation of cell killing	11/851	63/18723	0.000113146	HLA-F/CD226/IL23A/B2M/RAET1E/HLA-E/HLA-B/KLRK1/MR1/IL12A/HLA-H	11
GO:0002709	regulation of T cell mediated immunity	13/851	85/18723	0.000114827	RSAD2/CEACAM1/IL4I1/HLA-F/IL20RB/IL23A/B2M/HLA-E/HLA-B/MR1/IL12A/AGER/HLA-H	13
GO:1902186	regulation of viral release from host cell	7/851	26/18723	0.000120352	TRIM21/TRIM5/PML/TRIM26/TRIM25/TRIM15/PC	7
GO:0018212	peptidyl-tyrosine modification	34/851	378/18723	0.000124655	IFNL1/PARP9/IL5/IL15/NEDD9/PARP14/HCLS1/CSF1R/EIF2AK2/CASS4/IL7/TXK/IL23A/HPX/BTC/KDR/ENPP2/EPHA8/NTF3/CTF1/STYK1/IL11/HBEGF/IL12A/AFAP1L2/ICAM1/PPP2R5B/ITGA5/FRK/EHD4/RICTOR/PRKCE/IL6R/LTK	34
GO:0071356	cellular response to tumor necrosis factor	24/851	229/18723	0.00012599	CASP1/GBP3/CXCL8/GBP2/STAT1/CASP4/BIRC3/NKX3-1/HYAL1/PYCARD/TRAF1/NFKBIA/TNFAIP3/CCL3L1/CARD14/CASP8/LCN2/CCL25/ADAMTS13/CYLD/SPHK1/ICAM1/SMPD3/COL1A1	24
GO:0070661	leukocyte proliferation	30/851	318/18723	0.000133233	IFNA7/BST2/LGALS9/IL5/IL15/IL4I1/CD274/LST1/IL1A/CSF1/CSF1R/IL20RB/MYD88/CD22/IRF1/IL7/BTN3A1/IL23A/HLA-DPA1/HLA-E/PYCARD/EBI3/TNFAIP3/NPR3/IL12A/AZI2/ARG2/AGER/BTN2A2/GPNMB	30
GO:0042269	regulation of natural killer cell mediated cytotoxicity	9/851	44/18723	0.00013401	LGALS9/CEACAM1/HLA-F/CD226/RAET1E/HLA-E/HLA-B/KLRK1/IL12A	9
GO:0062208	positive regulation of pattern recognition receptor signaling pathway	9/851	44/18723	0.00013401	RSAD2/OASL/SLC15A3/TLR3/DHX58/IFI35/DDX60/TRIM15/TLR1	9
GO:0002687	positive regulation of leukocyte migration	17/851	135/18723	0.00013492	CXCL10/RIPOR2/LGALS9/CXCL8/CSF1/CSF1R/GPSM3/PTAFR/MADCAM1/PYCARD/BDKRB1/IL12A/AGER/ICAM1/SERPINE1/IL6R/CREB3	17
GO:0039529	RIG-I signaling pathway	7/851	27/18723	0.000156143	OASL/DHX58/DDX58/DDX60/OAS3/BIRC3/TRIM15	7
GO:0030101	natural killer cell activation	13/851	88/18723	0.000164627	IFNA7/IL15/IL21R/HLA-F/IL15RA/IL23A/HLA-E/KLRK1/ULBP2/ULBP1/CASP8/IL12A/SLAMF7	13
GO:0050900	leukocyte migration	33/851	369/18723	0.000173547	CXCL10/CXCL11/RIPOR2/LGALS9/CXCL8/CXCL1/CSF1/CSF1R/ECM1/MYD88/GPSM3/SELL/SELPLG/CXCL2/KLRK1/PTAFR/MADCAM1/PYCARD/CXCL3/BDKRB1/EMILIN1/CCL3L1/LYST/IL12A/CCL25/AGER/ICAM1/SERPINE1/SMPD3/HRH1/IRAK4/IL6R/CREB3	33
GO:0002699	positive regulation of immune effector process	24/851	235/18723	0.000187293	RSAD2/LGALS9/IL5/DHX58/DDX58/DDX60/LTA/HLA-F/CD226/IL23A/HPX/B2M/RAET1E/HLA-E/HLA-B/C3/KLRK1/PTAFR/SPON2/MR1/IL12A/NFKBIZ/MLH1/HLA-H	24
GO:0002834	regulation of response to tumor cell	6/851	20/18723	0.000193969	CEACAM1/IL4I1/CD274/CD226/MR1/IL12A	6
GO:0002837	regulation of immune response to tumor cell	6/851	20/18723	0.000193969	CEACAM1/IL4I1/CD274/CD226/MR1/IL12A	6
GO:0003159	morphogenesis of an endothelium	6/851	20/18723	0.000193969	CXCL10/ITGAX/ACVRL1/PRKD2/LCN2/DLL4	6
GO:0061154	endothelial tube morphogenesis	6/851	20/18723	0.000193969	CXCL10/ITGAX/ACVRL1/PRKD2/LCN2/DLL4	6
GO:0002274	myeloid leukocyte activation	23/851	223/18723	0.000218878	BATF2/LGALS9/TLR3/CXCL8/NMI/IFI35/IL15/PLSCR1/CSF1/TREX1/CD226/FER1L5/MYD88/RELB/LAT2/PTAFR/PYCARD/AGER/SPHK1/SCNN1B/TLR1/SNCA/PRKCE	23
GO:0007605	sensory perception of sound	18/851	154/18723	0.000225237	RIPOR2/TMC1/HOMER2/SLC1A3/HOXA1/ESPNL/COL4A3/PJVK/UCN/ICAM1/TECTA/SNAI2/SIX1/SLC52A3/MYO7A/CDC14A/COL1A1/FZD4	18
GO:0042531	positive regulation of tyrosine phosphorylation of STAT protein	11/851	68/18723	0.00022911	IFNL1/PARP9/IL15/PARP14/HCLS1/CSF1R/IL23A/HPX/CTF1/IL12A/IL6R	11
GO:0046633	alpha-beta T cell proliferation	8/851	38/18723	0.000255684	LGALS9/IL15/CD274/IRF1/IL23A/HLA-E/EBI3/ARG2	8
GO:0002715	regulation of natural killer cell mediated immunity	9/851	48/18723	0.000269427	LGALS9/CEACAM1/HLA-F/CD226/RAET1E/HLA-E/HLA-B/KLRK1/IL12A	9
GO:0002475	antigen processing and presentation via MHC class Ib	5/851	14/18723	0.000272247	HLA-F/TAP2/B2M/HLA-E/HLA-H	5
GO:0032944	regulation of mononuclear cell proliferation	23/851	227/18723	0.00028364	LGALS9/IL5/IL15/IL4I1/CD274/LST1/IL1A/CSF1/IL20RB/MYD88/CD22/IRF1/IL7/IL23A/HLA-DPA1/HLA-E/PYCARD/EBI3/IL12A/ARG2/AGER/BTN2A2/GPNMB	23
GO:0032722	positive regulation of chemokine production	11/851	71/18723	0.000338118	OAS1/LGALS9/TLR3/OAS3/CSF1R/EIF2AK2/MYD88/IL7/PYCARD/AGER/IL6R	11
GO:0032816	positive regulation of natural killer cell activation	6/851	22/18723	0.000345389	IL15/HLA-F/IL15RA/IL23A/HLA-E/IL12A	6
GO:0022407	regulation of cell-cell adhesion	37/851	448/18723	0.000352816	IFNL1/RIPOR2/LGALS9/CEACAM1/IL15/IL4I1/CD274/IL1RN/IL1A/IL20RB/MDGA1/IRF1/IL7/IL23A/MAP3K8/B2M/DUSP10/HLA-DPA1/HLA-E/KLRK1/NOTCH4/KIF26B/PTAFR/PYCARD/GCNT2/EBI3/FUT3/ABAT/IL12A/NFKBIZ/CCL25/ARG2/AGER/ICAM1/BTN2A2/PLPP3/GPNMB	37
GO:0007159	leukocyte cell-cell adhesion	32/851	371/18723	0.000410831	IFNL1/RIPOR2/LGALS9/CEACAM1/IL15/IL4I1/CD274/IL1A/IL20RB/IRF1/IL7/IL23A/SELL/SELPLG/MAP3K8/B2M/DUSP10/HLA-DPA1/HLA-E/KLRK1/PTAFR/MADCAM1/PYCARD/EBI3/IL12A/NFKBIZ/CCL25/ARG2/AGER/ICAM1/BTN2A2/GPNMB	32
GO:1990868	response to chemokine	13/851	97/18723	0.000439111	CXCL10/CXCL11/RIPOR2/CXCL8/CXCL1/THPO/CXCL2/CCR10/CXCL3/ACKR2/CCL3L1/CCL25/GPR35	13
GO:1990869	cellular response to chemokine	13/851	97/18723	0.000439111	CXCL10/CXCL11/RIPOR2/CXCL8/CXCL1/THPO/CXCL2/CCR10/CXCL3/ACKR2/CCL3L1/CCL25/GPR35	13
GO:0045785	positive regulation of cell adhesion	36/851	437/18723	0.000442123	LGALS9/IL15/NEDD9/IL4I1/CD274/IL1A/CSF1/CASS4/IL7/IL23A/EFEMP2/KDR/MAP3K8/B2M/DUSP10/HLA-DPA1/HLA-E/KLRK1/HYAL1/KIF26B/PTAFR/PYCARD/GCNT2/RIN2/EBI3/FUT3/EMILIN1/COL16A1/PRKD2/IL12A/NFKBIZ/CCL25/AGER/ICAM1/PLPP3/PRKCE	36
GO:0070265	necrotic cell death	10/851	62/18723	0.000448179	CASP1/TLR3/SLC6A13/BIRC3/MLKL/CASP8/UCN/CYLD/RBCK1/FZD9	10
GO:0070665	positive regulation of leukocyte proliferation	17/851	150/18723	0.00047856	BST2/LGALS9/IL5/IL15/CD274/IL1A/CSF1/CSF1R/MYD88/IL7/IL23A/HLA-DPA1/HLA-E/PYCARD/EBI3/IL12A/AGER	17
GO:0032642	regulation of chemokine production	13/851	98/18723	0.000485622	OAS1/LGALS9/TLR3/OAS3/CSF1R/EIF2AK2/MYD88/IL7/PYCARD/ARG2/AGER/SNAI2/IL6R	13
GO:0032602	chemokine production	13/851	99/18723	0.000536239	OAS1/LGALS9/TLR3/OAS3/CSF1R/EIF2AK2/MYD88/IL7/PYCARD/ARG2/AGER/SNAI2/IL6R	13
GO:0060330	regulation of response to interferon-gamma	5/851	16/18723	0.000550546	PARP9/NLRC5/PARP14/TXK/HPX	5
GO:0060334	regulation of interferon-gamma-mediated signaling pathway	5/851	16/18723	0.000550546	PARP9/NLRC5/PARP14/TXK/HPX	5
GO:0097696	receptor signaling pathway via STAT	19/851	181/18723	0.000602606	IFNA7/IFNL1/PARP9/IL5/NMI/IL15/PARP14/HCLS1/STAT2/STAT1/CSF1R/IL23A/HPX/THPO/MST1/CTF1/IL10RA/IL12A/IL6R	19
GO:0070098	chemokine-mediated signaling pathway	12/851	88/18723	0.000614988	CXCL10/CXCL11/CXCL8/CXCL1/THPO/CXCL2/CCR10/CXCL3/ACKR2/CCL3L1/CCL25/GPR35	12
GO:0050670	regulation of lymphocyte proliferation	22/851	225/18723	0.000620477	LGALS9/IL5/IL15/IL4I1/CD274/LST1/IL1A/IL20RB/MYD88/CD22/IRF1/IL7/IL23A/HLA-DPA1/HLA-E/PYCARD/EBI3/IL12A/ARG2/AGER/BTN2A2/GPNMB	22
GO:0035907	dorsal aorta development	4/851	10/18723	0.000714185	ACVRL1/NKX3-1/DLL4/HEY1	4
GO:0070383	DNA cytosine deamination	4/851	10/18723	0.000714185	APOBEC3G/APOBEC3F/APOBEC3B/APOBEC3H	4
GO:1900246	positive regulation of RIG-I signaling pathway	4/851	10/18723	0.000714185	OASL/DHX58/DDX60/TRIM15	4
GO:2001225	regulation of chloride transport	4/851	10/18723	0.000714185	GABRE/PTAFR/ABCB1/PRKG2	4
GO:0019076	viral release from host cell	7/851	34/18723	0.000716731	TRIM21/TRIM5/PML/TRIM26/TRIM25/TRIM15/PC	7
GO:0035890	exit from host	7/851	34/18723	0.000716731	TRIM21/TRIM5/PML/TRIM26/TRIM25/TRIM15/PC	7
GO:0035891	exit from host cell	7/851	34/18723	0.000716731	TRIM21/TRIM5/PML/TRIM26/TRIM25/TRIM15/PC	7
GO:0031348	negative regulation of defense response	24/851	258/18723	0.000735811	OAS1/LGALS9/USP18/CEACAM1/DHX58/NMI/NLRC5/OAS3/PARP14/ISG15/STAT2/TRIM21/HLA-F/TREX1/IL20RB/SERPING1/SAMHD1/DUSP10/HLA-E/HLA-B/TNFAIP3/CALCRL/ARG2/MICB	24
GO:1903037	regulation of leukocyte cell-cell adhesion	29/851	336/18723	0.000743745	IFNL1/RIPOR2/LGALS9/CEACAM1/IL15/IL4I1/CD274/IL1A/IL20RB/IRF1/IL7/IL23A/MAP3K8/B2M/DUSP10/HLA-DPA1/HLA-E/KLRK1/PTAFR/PYCARD/EBI3/IL12A/NFKBIZ/CCL25/ARG2/AGER/ICAM1/BTN2A2/GPNMB	29
GO:0007259	receptor signaling pathway via JAK-STAT	18/851	170/18723	0.000749743	IFNA7/IFNL1/PARP9/IL5/NMI/IL15/PARP14/HCLS1/STAT2/STAT1/CSF1R/IL23A/HPX/MST1/CTF1/IL10RA/IL12A/IL6R	18
GO:0043280	positive regulation of cysteine-type endopeptidase activity involved in apoptotic process	15/851	129/18723	0.000771142	CASP1/LGALS9/PML/NLRC4/CASP10/NKX3-1/PYCARD/KHDC1L/BCL2L13/COL4A3/NLRP1/CASP8/BAK1/PMAIP1/SNCA	15
GO:0070555	response to interleukin-1	16/851	143/18723	0.000798294	LGALS9/GBP3/CXCL8/GBP2/IL1RN/MYD88/SMPD1/NKX3-1/HYAL1/PYCARD/CCL3L1/LCN2/CCL25/ICAM1/SNCA/IRAK4	16
GO:0002366	leukocyte activation involved in immune response	25/851	275/18723	0.000805117	IFNA7/IFNL1/LGALS9/CEACAM1/NMI/IFI35/HLA-F/TREX1/LCP1/FER1L5/MYD88/IL23A/RELB/LAT2/PTAFR/PYCARD/NFKBIZ/PARP3/LIG4/MLH1/ICAM1/SCNN1B/NBN/PRKCE/IL6R	25
GO:0050727	regulation of inflammatory response	32/851	386/18723	0.000808294	CASP1/USP18/TLR3/NMI/IFI35/IL15/KLKB1/LTA/CASP4/TREX1/IL20RB/BIRC3/MYD88/GPSM3/IL23A/DUSP10/HLA-E/C3/PYCARD/NFKBIA/NLRP1/TNFAIP3/CALCRL/NFKBIZ/PTGS2/AGER/CYLD/SPHK1/DUOXA1/SERPINE1/SNCA/RICTOR	32
GO:0032943	mononuclear cell proliferation	26/851	291/18723	0.00082649	IFNA7/LGALS9/IL5/IL15/IL4I1/CD274/LST1/IL1A/CSF1/IL20RB/MYD88/CD22/IRF1/IL7/BTN3A1/IL23A/HLA-DPA1/HLA-E/PYCARD/EBI3/IL12A/AZI2/ARG2/AGER/BTN2A2/GPNMB	26
GO:0006471	protein ADP-ribosylation	7/851	35/18723	0.000861202	PARP10/PARP9/PARP14/PARP12/PARP3/KAT2B/PARP8	7
GO:0039694	viral RNA genome replication	7/851	35/18723	0.000861202	CXCL8/APOBEC3G/APOBEC3F/APOBEC3B/FMR1/APOBEC3H/EEA1	7
GO:0046640	regulation of alpha-beta T cell proliferation	7/851	35/18723	0.000861202	LGALS9/CD274/IRF1/IL23A/HLA-E/EBI3/ARG2	7
GO:0002711	positive regulation of T cell mediated immunity	9/851	56/18723	0.000879936	RSAD2/HLA-F/IL23A/B2M/HLA-E/HLA-B/MR1/IL12A/HLA-H	9
GO:0002418	immune response to tumor cell	6/851	26/18723	0.000912293	CEACAM1/IL4I1/CD274/CD226/MR1/IL12A	6
GO:0045954	positive regulation of natural killer cell mediated cytotoxicity	6/851	26/18723	0.000912293	HLA-F/CD226/RAET1E/HLA-E/KLRK1/IL12A	6
GO:0062207	regulation of pattern recognition receptor signaling pathway	13/851	105/18723	0.000943057	RSAD2/OASL/SLC15A3/IRF7/TLR3/DHX58/IFI35/DDX60/BIRC3/IRF1/TNFAIP3/TRIM15/TLR1	13
GO:0002263	cell activation involved in immune response	25/851	279/18723	0.000989796	IFNA7/IFNL1/LGALS9/CEACAM1/NMI/IFI35/HLA-F/TREX1/LCP1/FER1L5/MYD88/IL23A/RELB/LAT2/PTAFR/PYCARD/NFKBIZ/PARP3/LIG4/MLH1/ICAM1/SCNN1B/NBN/PRKCE/IL6R	25
GO:0045953	negative regulation of natural killer cell mediated cytotoxicity	5/851	18/18723	0.00100111	LGALS9/CEACAM1/HLA-F/HLA-E/HLA-B	5
GO:0097191	extrinsic apoptotic signaling pathway	21/851	219/18723	0.00104802	IFI27/IFI6/TLR3/IL1A/SP100/PML/IL7/PYCARD/TRAF1/TNFAIP3/CASP8/TMC8/IL12A/CYLD/RBCK1/ICAM1/SERPINE1/BAK1/PMAIP1/SNAI2/IL6R	21
GO:0050954	sensory perception of mechanical stimulus	18/851	175/18723	0.00105134	RIPOR2/TMC1/HOMER2/SLC1A3/HOXA1/ESPNL/COL4A3/PJVK/UCN/ICAM1/TECTA/SNAI2/SIX1/SLC52A3/MYO7A/CDC14A/COL1A1/FZD4	18
GO:0001960	negative regulation of cytokine-mediated signaling pathway	11/851	81/18723	0.00106093	OAS1/USP18/NLRC5/OAS3/PARP14/ISG15/STAT2/IL1RN/TREX1/ECM1/SAMHD1	11
GO:0097300	programmed necrotic cell death	8/851	47/18723	0.00114601	CASP1/TLR3/BIRC3/MLKL/CASP8/CYLD/RBCK1/FZD9	8
GO:0002224	toll-like receptor signaling pathway	14/851	121/18723	0.00119707	OAS1/RSAD2/IRF7/TLR3/NMI/IFI35/BIRC3/MYD88/IRF1/NFKBIA/TNFAIP3/TLR1/IRAK4/PRKCE	14
GO:0002281	macrophage activation involved in immune response	5/851	19/18723	0.00130823	NMI/IFI35/TREX1/FER1L5/PRKCE	5
GO:0002716	negative regulation of natural killer cell mediated immunity	5/851	19/18723	0.00130823	LGALS9/CEACAM1/HLA-F/HLA-E/HLA-B	5
GO:0032616	interleukin-13 production	5/851	19/18723	0.00130823	IFNL1/LGALS9/HLA-E/ARG2/IL1RAP	5
GO:0032656	regulation of interleukin-13 production	5/851	19/18723	0.00130823	IFNL1/LGALS9/HLA-E/ARG2/IL1RAP	5
GO:0045091	regulation of single stranded viral RNA replication via double stranded DNA intermediate	5/851	19/18723	0.00130823	CXCL8/APOBEC3G/APOBEC3F/APOBEC3B/APOBEC3H	5
GO:0006821	chloride transport	13/851	109/18723	0.00133772	BEST3/BEST1/BEST4/SLC1A3/GABRE/CLCNKB/PTAFR/ABCB1/CLCNKA/CLCN1/WNK4/CLIC3/PRKG2	13
GO:0032607	interferon-alpha production	6/851	28/18723	0.0013815	IRF7/IFIH1/TLR3/DDX58/NMI/STAT1	6
GO:0032647	regulation of interferon-alpha production	6/851	28/18723	0.0013815	IRF7/IFIH1/TLR3/DDX58/NMI/STAT1	6
GO:0032635	interleukin-6 production	17/851	165/18723	0.00140451	LGALS9/IFIH1/TLR3/DDX58/IL1A/MYD88/HLA-B/PTAFR/PYCARD/SPON2/TNFAIP3/AGER/UCN/AFAP1L2/IL1RAP/TLR1/IL6R	17
GO:0032675	regulation of interleukin-6 production	17/851	165/18723	0.00140451	LGALS9/IFIH1/TLR3/DDX58/IL1A/MYD88/HLA-B/PTAFR/PYCARD/SPON2/TNFAIP3/AGER/UCN/AFAP1L2/IL1RAP/TLR1/IL6R	17
GO:0002698	negative regulation of immune effector process	13/851	110/18723	0.00145538	IFNL1/BST2/LGALS9/CEACAM1/IL4I1/HLA-F/IL20RB/SERPING1/CD22/DUSP10/HLA-E/HLA-B/PARP3	13
GO:0018958	phenol-containing compound metabolic process	13/851	110/18723	0.00145538	GCNT4/SULT1A2/SLC7A11/ABAT/CTSK/TG/GPR37/DUOXA1/TRPC1/AOC2/SNCA/MFSD12/PAH	13
GO:0007162	negative regulation of cell adhesion	26/851	303/18723	0.0014818	IFNL1/RIPOR2/LGALS9/CEACAM1/IL4I1/CD274/PLXNC1/IL1RN/IL20RB/IRF1/RND1/PLXNA2/ACVRL1/NOTCH4/LPXN/GCNT2/ABAT/CCL25/ARG2/SERPINE1/BTN2A2/MUC1/SNAI2/COL1A1/GPNMB/FZD4	26
GO:0032946	positive regulation of mononuclear cell proliferation	15/851	138/18723	0.00154086	LGALS9/IL5/IL15/CD274/IL1A/CSF1/MYD88/IL7/IL23A/HLA-DPA1/HLA-E/PYCARD/EBI3/IL12A/AGER	15
GO:0046651	lymphocyte proliferation	25/851	288/18723	0.00154403	IFNA7/LGALS9/IL5/IL15/IL4I1/CD274/LST1/IL1A/IL20RB/MYD88/CD22/IRF1/IL7/BTN3A1/IL23A/HLA-DPA1/HLA-E/PYCARD/EBI3/IL12A/AZI2/ARG2/AGER/BTN2A2/GPNMB	25
GO:0006216	cytidine catabolic process	4/851	12/18723	0.00156495	APOBEC3G/APOBEC3F/APOBEC3B/APOBEC3H	4
GO:0009972	cytidine deamination	4/851	12/18723	0.00156495	APOBEC3G/APOBEC3F/APOBEC3B/APOBEC3H	4
GO:0016554	cytidine to uridine editing	4/851	12/18723	0.00156495	APOBEC3G/APOBEC3F/APOBEC3B/APOBEC3H	4
GO:0046087	cytidine metabolic process	4/851	12/18723	0.00156495	APOBEC3G/APOBEC3F/APOBEC3B/APOBEC3H	4
GO:0070213	protein auto-ADP-ribosylation	4/851	12/18723	0.00156495	PARP10/PARP12/PARP3/PARP8	4
GO:0042509	regulation of tyrosine phosphorylation of STAT protein	11/851	85/18723	0.00158437	IFNL1/PARP9/IL15/PARP14/HCLS1/CSF1R/IL23A/HPX/CTF1/IL12A/IL6R	11
GO:0032495	response to muramyl dipeptide	5/851	20/18723	0.00167965	NFKBIA/NLRP1/TNFAIP3/CHMP5/VIM	5
GO:0039535	regulation of RIG-I signaling pathway	5/851	20/18723	0.00167965	OASL/DHX58/DDX60/BIRC3/TRIM15	5
GO:0039692	single stranded viral RNA replication via double stranded DNA intermediate	5/851	20/18723	0.00167965	CXCL8/APOBEC3G/APOBEC3F/APOBEC3B/APOBEC3H	5
GO:0060761	negative regulation of response to cytokine stimulus	11/851	86/18723	0.00174379	OAS1/USP18/NLRC5/OAS3/PARP14/ISG15/STAT2/IL1RN/TREX1/ECM1/SAMHD1	11
GO:0033209	tumor necrosis factor-mediated signaling pathway	12/851	99/18723	0.00175728	CASP1/STAT1/CASP4/BIRC3/PYCARD/TRAF1/NFKBIA/TNFAIP3/CARD14/CASP8/CYLD/SPHK1	12
GO:0032757	positive regulation of interleukin-8 production	9/851	62/18723	0.00184917	LGALS9/TLR3/DDX58/MYD88/PYCARD/PRKD2/AFAP1L2/SERPINE1/TLR1	9
GO:0071347	cellular response to interleukin-1	13/851	113/18723	0.00186096	GBP3/CXCL8/GBP2/IL1RN/MYD88/NKX3-1/HYAL1/PYCARD/CCL3L1/LCN2/CCL25/ICAM1/IRAK4	13
GO:0050921	positive regulation of chemotaxis	15/851	141/18723	0.0019098	CXCL10/RIPOR2/LGALS9/CXCL8/CSF1/CSF1R/GPSM3/KDR/NTF3/PRKD2/IL12A/AGER/SERPINE1/IL6R/CREB3	15
GO:0070266	necroptotic process	7/851	40/18723	0.00196051	TLR3/BIRC3/MLKL/CASP8/CYLD/RBCK1/FZD9	7
GO:0045765	regulation of angiogenesis	28/851	342/18723	0.00200023	CXCL10/TLR3/CEACAM1/CXCL8/STAT1/IL1A/ITGAX/HSPB6/ECM1/SP100/PML/ERAP1/LRG1/KDR/ACVRL1/C3/ENPP2/HYAL1/COL4A3/EMILIN1/TNFAIP3/PRKD2/SPHK1/YJEFN3/SERPINE1/ITGA5/GPNMB/ADM2	28
GO:0002704	negative regulation of leukocyte mediated immunity	9/851	63/18723	0.00207213	BST2/LGALS9/CEACAM1/IL4I1/HLA-F/IL20RB/HLA-E/HLA-B/PARP3	9
GO:0007260	tyrosine phosphorylation of STAT protein	11/851	88/18723	0.00210193	IFNL1/PARP9/IL15/PARP14/HCLS1/CSF1R/IL23A/HPX/CTF1/IL12A/IL6R	11
GO:0070269	pyroptosis	5/851	21/18723	0.00212292	CASP1/CASP4/NLRC4/NLRP1/CASP8	5
GO:1901361	organic cyclic compound catabolic process	37/851	495/18723	0.00215473	OAS2/PATL2/ISG20/IL4I1/HELZ2/TREX1/ZC3HAV1/MYD88/PNPT1/APOBEC3G/SAMHD1/APOBEC3F/TENT5C/ABCD1/TENT5A/CPEB3/TENT5B/HSD17B14/APOBEC3B/CYP39A1/NOCT/RNASEL/FMR1/CNP/MLH1/ALDH8A1/DCP1A/ENTPD8/XRN1/VIM/APOBEC3H/STS/TNRC6C/TTC37/TET2/MOV10/PAH	37
GO:0071675	regulation of mononuclear cell migration	13/851	115/18723	0.00217997	CXCL10/RIPOR2/LGALS9/CSF1/CSF1R/ECM1/KLRK1/MADCAM1/PYCARD/IL12A/AGER/SERPINE1/CREB3	13
GO:0050863	regulation of T cell activation	27/851	329/18723	0.00230454	IFNL1/RIPOR2/LGALS9/CEACAM1/IL15/IL4I1/CD274/IL1A/TREX1/IL20RB/IRF1/IL7/IL23A/MAP3K8/B2M/DUSP10/HLA-DPA1/HLA-E/KLRK1/PYCARD/EBI3/IL12A/NFKBIZ/ARG2/AGER/BTN2A2/GPNMB	27
GO:0002717	positive regulation of natural killer cell mediated immunity	6/851	31/18723	0.00240424	HLA-F/CD226/RAET1E/HLA-E/KLRK1/IL12A	6
GO:0002707	negative regulation of lymphocyte mediated immunity	8/851	53/18723	0.00254234	LGALS9/CEACAM1/IL4I1/HLA-F/IL20RB/HLA-E/HLA-B/PARP3	8
GO:1901342	regulation of vasculature development	28/851	348/18723	0.00256864	CXCL10/TLR3/CEACAM1/CXCL8/STAT1/IL1A/ITGAX/HSPB6/ECM1/SP100/PML/ERAP1/LRG1/KDR/ACVRL1/C3/ENPP2/HYAL1/COL4A3/EMILIN1/TNFAIP3/PRKD2/SPHK1/YJEFN3/SERPINE1/ITGA5/GPNMB/ADM2	28
GO:0010939	regulation of necrotic cell death	7/851	42/18723	0.00262246	SLC6A13/BIRC3/CASP8/UCN/CYLD/RBCK1/FZD9	7
GO:0032727	positive regulation of interferon-alpha production	5/851	22/18723	0.00264572	IRF7/IFIH1/TLR3/DDX58/STAT1	5
GO:0090280	positive regulation of calcium ion import	5/851	22/18723	0.00264572	STC1/CALCR/UCN/TRPV3/ATP2A1	5
GO:0022409	positive regulation of cell-cell adhesion	24/851	284/18723	0.0026969	LGALS9/IL15/IL4I1/CD274/IL1A/IL7/IL23A/MAP3K8/B2M/DUSP10/HLA-DPA1/HLA-E/KLRK1/KIF26B/PTAFR/PYCARD/GCNT2/EBI3/FUT3/IL12A/NFKBIZ/AGER/ICAM1/PLPP3	24
GO:0002275	myeloid cell activation involved in immune response	11/851	91/18723	0.00274902	LGALS9/NMI/IFI35/TREX1/FER1L5/MYD88/LAT2/PTAFR/PYCARD/SCNN1B/PRKCE	11
GO:0010524	positive regulation of calcium ion transport into cytosol	8/851	54/18723	0.002868	CXCL10/CXCL11/BDKRB1/CALCR/CAPN3/BAK1/TRPC1/SNCA	8
GO:0045006	DNA deamination	4/851	14/18723	0.00294266	APOBEC3G/APOBEC3F/APOBEC3B/APOBEC3H	4
GO:0046131	pyrimidine ribonucleoside metabolic process	4/851	14/18723	0.00294266	APOBEC3G/APOBEC3F/APOBEC3B/APOBEC3H	4
GO:0046133	pyrimidine ribonucleoside catabolic process	4/851	14/18723	0.00294266	APOBEC3G/APOBEC3F/APOBEC3B/APOBEC3H	4
GO:2001056	positive regulation of cysteine-type endopeptidase activity	15/851	148/18723	0.00306333	CASP1/LGALS9/PML/NLRC4/CASP10/NKX3-1/PYCARD/KHDC1L/BCL2L13/COL4A3/NLRP1/CASP8/BAK1/PMAIP1/SNCA	15
GO:0010676	positive regulation of cellular carbohydrate metabolic process	8/851	55/18723	0.00322528	PTAFR/KAT2B/PPP1R3G/PMAIP1/HRH1/SNCA/PRKCE/EPM2AIP1	8
GO:0043281	regulation of cysteine-type endopeptidase activity involved in apoptotic process	19/851	209/18723	0.00324668	CASP1/IFI6/LGALS9/LAMP3/BIRC3/PML/NLRC4/CASP10/NKX3-1/PYCARD/KHDC1L/BCL2L13/COL4A3/NLRP1/CASP8/PTGS2/BAK1/PMAIP1/SNCA	19
GO:0051882	mitochondrial depolarization	5/851	23/18723	0.0032558	CASP1/IFI6/KDR/ABCD1/FZD9	5
GO:0060547	negative regulation of necrotic cell death	5/851	23/18723	0.0032558	BIRC3/CASP8/UCN/RBCK1/FZD9	5
GO:0010950	positive regulation of endopeptidase activity	17/851	179/18723	0.00333656	CASP1/LGALS9/PML/NLRC4/CASP10/NKX3-1/PSME2/PYCARD/KHDC1L/BCL2L13/COL4A3/NLRP1/CASP8/AGER/BAK1/PMAIP1/SNCA	17
GO:0007229	integrin-mediated signaling pathway	12/851	107/18723	0.00339035	CEACAM1/NEDD9/ISG15/ITGAX/TXK/MADCAM1/COL16A1/ADAMTS13/MPIG6B/ITGA5/LAMA3/PLPP3	12
GO:0002690	positive regulation of leukocyte chemotaxis	11/851	94/18723	0.00354789	CXCL10/RIPOR2/LGALS9/CXCL8/CSF1/CSF1R/GPSM3/IL12A/SERPINE1/IL6R/CREB3	11
GO:0071674	mononuclear cell migration	18/851	196/18723	0.00368819	CXCL10/CXCL11/RIPOR2/LGALS9/CSF1/CSF1R/ECM1/KLRK1/MADCAM1/PYCARD/CCL3L1/IL12A/CCL25/AGER/ICAM1/SERPINE1/IL6R/CREB3	18
GO:2001236	regulation of extrinsic apoptotic signaling pathway	15/851	151/18723	0.00370847	IFI6/IL1A/SP100/PML/IL7/PYCARD/TRAF1/TNFAIP3/TMC8/CYLD/RBCK1/ICAM1/SERPINE1/PMAIP1/SNAI2	15
GO:0045766	positive regulation of angiogenesis	17/851	181/18723	0.0037394	TLR3/CXCL8/IL1A/ITGAX/HSPB6/ECM1/ERAP1/LRG1/KDR/ACVRL1/C3/HYAL1/PRKD2/SPHK1/SERPINE1/ITGA5/ADM2	17
GO:1904018	positive regulation of vasculature development	17/851	181/18723	0.0037394	TLR3/CXCL8/IL1A/ITGAX/HSPB6/ECM1/ERAP1/LRG1/KDR/ACVRL1/C3/HYAL1/PRKD2/SPHK1/SERPINE1/ITGA5/ADM2	17
GO:0061013	regulation of mRNA catabolic process	16/851	166/18723	0.00374989	PATL2/ZC3HAV1/MYD88/PNPT1/TENT5C/TENT5A/CPEB3/TENT5B/NOCT/RNASEL/FMR1/MLH1/DCP1A/VIM/TNRC6C/MOV10	16
GO:0050671	positive regulation of lymphocyte proliferation	14/851	137/18723	0.00384914	LGALS9/IL5/IL15/CD274/IL1A/MYD88/IL7/IL23A/HLA-DPA1/HLA-E/PYCARD/EBI3/IL12A/AGER	14
GO:0002253	activation of immune response	29/851	375/18723	0.00385078	CEACAM1/CFB/PLSCR1/TREX1/CD226/SERPING1/TRIM5/CD22/NLRC4/TXK/BTN3A1/THEMIS2/LAT2/BTN3A3/C3/CFHR1/PYCARD/LPXN/CD79B/BTN3A2/BTN2A1/PRKD2/NFKBIZ/RBCK1/BTN2A2/PRKCE/MICB/C4B/BTN2A3P	29
GO:1903131	mononuclear cell differentiation	32/851	426/18723	0.00385476	IFNA7/IFNL1/RSAD2/BATF2/LGALS9/IRF7/IL15/IL4I1/IL1A/CSF1/CSF1R/GPR68/IRF1/IL15RA/IL7/MAFB/IL23A/B2M/RELB/DUSP10/HLA-B/MR1/CD79B/IL11/DLL4/NFKBIZ/AZI2/AGER/LIG4/BAK1/FZD9/IL6R	32
GO:0002836	positive regulation of response to tumor cell	4/851	15/18723	0.00386976	CD274/CD226/MR1/IL12A	4
GO:0002839	positive regulation of immune response to tumor cell	4/851	15/18723	0.00386976	CD274/CD226/MR1/IL12A	4
GO:0010952	positive regulation of peptidase activity	18/851	197/18723	0.003892	CASP1/LGALS9/PML/NLRC4/PRSS22/CASP10/NKX3-1/PSME2/PYCARD/KHDC1L/BCL2L13/COL4A3/NLRP1/CASP8/AGER/BAK1/PMAIP1/SNCA	18
GO:1901224	positive regulation of NIK/NF-kappaB signaling	9/851	69/18723	0.00389771	LGALS9/TLR3/NMI/IFI35/EIF2AK2/IL23A/AGER/SPHK1/RBCK1	9
GO:0050852	T cell receptor signaling pathway	13/851	123/18723	0.00393692	CEACAM1/CD226/TXK/BTN3A1/THEMIS2/BTN3A3/BTN3A2/BTN2A1/PRKD2/NFKBIZ/RBCK1/BTN2A2/BTN2A3P	13
GO:0001911	negative regulation of leukocyte mediated cytotoxicity	5/851	24/18723	0.0039609	LGALS9/CEACAM1/HLA-F/HLA-E/HLA-B	5
GO:0002755	MyD88-dependent toll-like receptor signaling pathway	5/851	24/18723	0.0039609	IRF7/MYD88/IRF1/TLR1/IRAK4	5
GO:0030878	thyroid gland development	5/851	24/18723	0.0039609	HOXD3/TG/HESX1/HOXB3/SIX1	5
GO:0039531	regulation of viral-induced cytoplasmic pattern recognition receptor signaling pathway	5/851	24/18723	0.0039609	OASL/DHX58/DDX60/BIRC3/TRIM15	5
GO:0060326	cell chemotaxis	25/851	310/18723	0.00411406	CXCL10/CXCL11/RIPOR2/LGALS9/CXCL8/CXCL1/CSF1/CSF1R/GPSM3/KDR/CXCL2/CCR10/KLRK1/CXCL3/ACKR2/CCL3L1/LYST/PRKD2/HBEGF/IL12A/CCL25/SERPINE1/HRH1/IL6R/CREB3	25
GO:0032611	interleukin-1 beta production	12/851	110/18723	0.00425322	CASP1/LGALS9/MYD88/PML/NLRC4/PYCARD/NLRP1/TNFAIP3/CASP8/ARG2/AGER/SPHK1	12
GO:0032651	regulation of interleukin-1 beta production	12/851	110/18723	0.00425322	CASP1/LGALS9/MYD88/PML/NLRC4/PYCARD/NLRP1/TNFAIP3/CASP8/ARG2/AGER/SPHK1	12
GO:0030595	leukocyte chemotaxis	20/851	230/18723	0.00426384	CXCL10/CXCL11/RIPOR2/LGALS9/CXCL8/CXCL1/CSF1/CSF1R/GPSM3/CXCL2/KLRK1/CXCL3/CCL3L1/LYST/IL12A/CCL25/SERPINE1/HRH1/IL6R/CREB3	20
GO:0032814	regulation of natural killer cell activation	6/851	35/18723	0.00454323	IL15/HLA-F/IL15RA/IL23A/HLA-E/IL12A	6
GO:0033280	response to vitamin D	6/851	35/18723	0.00454323	CXCL10/IL15/STC1/TRIM25/PTGS2/SNAI2	6
GO:0070423	nucleotide-binding oligomerization domain containing signaling pathway	5/851	25/18723	0.00476874	SLC15A3/BIRC3/NFKBIA/TNFAIP3/CYLD	5
GO:0098581	detection of external biotic stimulus	5/851	25/18723	0.00476874	NLRC4/HLA-B/SSC5D/TLR1/C4B	5
GO:0019439	aromatic compound catabolic process	34/851	467/18723	0.00479457	OAS2/PATL2/ISG20/IL4I1/HELZ2/TREX1/ZC3HAV1/MYD88/PNPT1/APOBEC3G/SAMHD1/APOBEC3F/TENT5C/ABCD1/TENT5A/CPEB3/TENT5B/APOBEC3B/NOCT/RNASEL/FMR1/CNP/MLH1/ALDH8A1/DCP1A/ENTPD8/XRN1/VIM/APOBEC3H/TNRC6C/TTC37/TET2/MOV10/PAH	34
GO:0002526	acute inflammatory response	12/851	112/18723	0.00492034	APOL2/KLKB1/PLSCR1/IL1A/IL20RB/HLA-E/C3/LCN2/PTGS2/ICAM1/SERPINA1/IL6R	12
GO:0008217	regulation of blood pressure	17/851	186/18723	0.0049245	ERAP2/ERAP1/NCALD/ACVRL1/ADAMTS16/PTAFR/BDKRB1/LNPEP/ABAT/NPR3/PTGS2/UCN/RENBP/CYP4F12/KLK1/ADM2/NPR2	17
GO:0002693	positive regulation of cellular extravasation	4/851	16/18723	0.00497617	RIPOR2/PTAFR/AGER/ICAM1	4
GO:0045869	negative regulation of single stranded viral RNA replication via double stranded DNA intermediate	4/851	16/18723	0.00497617	APOBEC3G/APOBEC3F/APOBEC3B/APOBEC3H	4
GO:0046135	pyrimidine nucleoside catabolic process	4/851	16/18723	0.00497617	APOBEC3G/APOBEC3F/APOBEC3B/APOBEC3H	4
GO:0071639	positive regulation of monocyte chemotactic protein-1 production	4/851	16/18723	0.00497617	OAS1/LGALS9/OAS3/AGER	4
GO:0097202	activation of cysteine-type endopeptidase activity	4/851	16/18723	0.00497617	NLRC4/PYCARD/CASP8/BAK1	4
GO:2000765	regulation of cytoplasmic translation	4/851	16/18723	0.00497617	CPEB2/CPEB3/FMR1/CPEB4	4
GO:2001212	regulation of vasculogenesis	4/851	16/18723	0.00497617	CEACAM1/KDR/RIN2/HEY1	4
GO:0042129	regulation of T cell proliferation	16/851	171/18723	0.00500429	LGALS9/IL15/IL4I1/CD274/IL1A/IL20RB/IRF1/IL23A/HLA-DPA1/HLA-E/PYCARD/EBI3/ARG2/AGER/BTN2A2/GPNMB	16
GO:0044270	cellular nitrogen compound catabolic process	33/851	451/18723	0.00501769	OAS2/PATL2/ISG20/IL4I1/HELZ2/TREX1/ZC3HAV1/MYD88/PNPT1/APOBEC3G/SAMHD1/APOBEC3F/TENT5C/ABCD1/TENT5A/CPEB3/TENT5B/CYP3A5/APOBEC3B/NOCT/RNASEL/FMR1/CNP/MLH1/DCP1A/ENTPD8/XRN1/VIM/APOBEC3H/TNRC6C/TTC37/TET2/MOV10	33
GO:0010803	regulation of tumor necrosis factor-mediated signaling pathway	7/851	47/18723	0.00502539	CASP1/CASP4/PYCARD/TNFAIP3/CASP8/CYLD/SPHK1	7
GO:0019884	antigen processing and presentation of exogenous antigen	7/851	47/18723	0.00502539	TAP1/HLA-F/B2M/HLA-DPA1/HLA-E/LNPEP/MR1	7
GO:0050798	activated T cell proliferation	7/851	47/18723	0.00502539	LGALS9/CD274/BTN3A1/IL23A/PYCARD/AGER/BTN2A2	7
GO:0018105	peptidyl-serine phosphorylation	25/851	315/18723	0.00504175	IFNA7/HCLS1/PNCK/MST1/BDKRB2/STK32A/NTF3/MAST4/CALCR/NTF4/PRKD2/IL11/PTGS2/UCN/MASTL/BAK1/BRSK1/TNKS1BP1/SNCA/RICTOR/PRKCE/TSSK6/SGK2/PRKG2/LATS2	25
GO:0030330	DNA damage response, signal transduction by p53 class mediator	9/851	72/18723	0.00519002	SP100/PML/HIC1/BRCA2/SESN2/PMAIP1/MUC1/SNAI2/NBN	9
GO:0033627	cell adhesion mediated by integrin	9/851	72/18723	0.00519002	EPHA8/LPXN/COL16A1/ICAM1/SERPINE1/MUC1/ITGA5/SNAI2/PLPP3	9
GO:0035567	non-canonical Wnt signaling pathway	9/851	72/18723	0.00519002	PLEKHA4/RNF213/FRZB/VANGL2/LBX2/NKD1/CELSR3/FZD9/FZD4	9
GO:0070306	lens fiber cell differentiation	6/851	36/18723	0.00524634	TDRD7/SLC7A11/SPRED3/SIX3/BFSP1/VIM	6
GO:0050729	positive regulation of inflammatory response	14/851	142/18723	0.00529922	TLR3/NMI/IFI35/IL15/LTA/GPSM3/IL23A/HLA-E/C3/NFKBIA/NFKBIZ/PTGS2/SERPINE1/SNCA	14
GO:0051250	negative regulation of lymphocyte activation	15/851	157/18723	0.00533278	IFNL1/RIPOR2/LGALS9/CEACAM1/IL4I1/CD274/LST1/HLA-F/IL20RB/IRF1/TNFAIP3/PARP3/ARG2/BTN2A2/GPNMB	15
GO:0042742	defense response to bacterium	27/851	350/18723	0.0053434	CASP1/OAS1/OAS2/TLR3/OAS3/ISG15/GBP2/LTA/MYD88/NLRC4/IL23A/HLA-E/OPTN/PYCARD/SPON2/MR1/NLRP1/TF/LYST/IL22RA1/LCN2/IL12A/ARG2/SERPINE1/SCNN1B/SSC5D/IL6R	27
GO:1903706	regulation of hemopoiesis	28/851	367/18723	0.00535788	IFNL1/LGALS9/IRF7/IL5/TLR3/CEACAM1/IL15/IL4I1/ISG15/HCLS1/STAT1/CSF1/GPR68/IRF1/IL15RA/IL7/LRRC17/MAFB/IL23A/THPO/B2M/DUSP10/HLA-B/NFKBIA/CASP8/NFKBIZ/AGER/MEIS2	28
GO:2000116	regulation of cysteine-type endopeptidase activity	20/851	235/18723	0.00540848	CASP1/IFI6/LGALS9/PSMB9/LAMP3/BIRC3/PML/NLRC4/CASP10/NKX3-1/PYCARD/KHDC1L/BCL2L13/COL4A3/NLRP1/CASP8/PTGS2/BAK1/PMAIP1/SNCA	20
GO:0032612	interleukin-1 production	13/851	128/18723	0.00552223	CASP1/LGALS9/CEACAM1/MYD88/PML/NLRC4/PYCARD/NLRP1/TNFAIP3/CASP8/ARG2/AGER/SPHK1	13
GO:0032652	regulation of interleukin-1 production	13/851	128/18723	0.00552223	CASP1/LGALS9/CEACAM1/MYD88/PML/NLRC4/PYCARD/NLRP1/TNFAIP3/CASP8/ARG2/AGER/SPHK1	13
GO:0038061	NIK/NF-kappaB signaling	14/851	143/18723	0.00563617	LGALS9/TLR3/NMI/IFI35/EIF2AK2/BIRC3/IL23A/RELB/NFKBIA/CARD14/AGER/CYLD/SPHK1/RBCK1	14
GO:0043488	regulation of mRNA stability	15/851	158/18723	0.00565233	PATL2/MYD88/PNPT1/TENT5C/TENT5A/CPEB3/TENT5B/NOCT/RNASEL/FMR1/MLH1/DCP1A/VIM/TNRC6C/MOV10	15
GO:0097529	myeloid leukocyte migration	19/851	220/18723	0.00565413	CXCL10/CXCL11/RIPOR2/CXCL8/CXCL1/CSF1/CSF1R/MYD88/CXCL2/CXCL3/EMILIN1/CCL3L1/CCL25/AGER/SERPINE1/HRH1/IRAK4/IL6R/CREB3	19
GO:0035872	nucleotide-binding domain, leucine rich repeat containing receptor signaling pathway	5/851	26/18723	0.00568694	SLC15A3/BIRC3/NFKBIA/TNFAIP3/CYLD	5
GO:0060544	regulation of necroptotic process	5/851	26/18723	0.00568694	BIRC3/CASP8/CYLD/RBCK1/FZD9	5
GO:0061035	regulation of cartilage development	9/851	73/18723	0.00568736	PTHLH/ACVRL1/FRZB/NKX3-2/CTSK/SHOX2/SNAI2/SMPD3/TAPT1	9
GO:0033135	regulation of peptidyl-serine phosphorylation	14/851	144/18723	0.00599012	IFNA7/HCLS1/BDKRB2/NTF3/CALCR/NTF4/PRKD2/IL11/PTGS2/UCN/BAK1/TNKS1BP1/SNCA/RICTOR	14
GO:0016045	detection of bacterium	4/851	17/18723	0.00627624	NLRC4/HLA-B/SSC5D/TLR1	4
GO:0006953	acute-phase response	7/851	49/18723	0.00634787	APOL2/PLSCR1/IL1A/LCN2/PTGS2/SERPINA1/IL6R	7
GO:0018209	peptidyl-serine modification	26/851	338/18723	0.00641606	IFNA7/HCLS1/PNCK/MST1/GALNT13/BDKRB2/STK32A/NTF3/MAST4/CALCR/NTF4/PRKD2/IL11/PTGS2/UCN/MASTL/BAK1/BRSK1/TNKS1BP1/SNCA/RICTOR/PRKCE/TSSK6/SGK2/PRKG2/LATS2	26
GO:0051924	regulation of calcium ion transport	21/851	255/18723	0.00643272	CXCL10/CXCL11/TMC1/BEST1/PML/HOMER2/STC1/BDKRB1/CALCR/CAPN3/PTGS2/UCN/FMR1/TRPV3/ICAM1/BAK1/TRPC1/GPR35/ATP2A1/SNCA/PRKCE	21
GO:1903039	positive regulation of leukocyte cell-cell adhesion	20/851	239/18723	0.00649645	LGALS9/IL15/IL4I1/CD274/IL1A/IL7/IL23A/MAP3K8/B2M/DUSP10/HLA-DPA1/HLA-E/KLRK1/PTAFR/PYCARD/EBI3/IL12A/NFKBIZ/AGER/ICAM1	20
GO:0034655	nucleobase-containing compound catabolic process	30/851	407/18723	0.00654869	OAS2/PATL2/ISG20/HELZ2/TREX1/ZC3HAV1/MYD88/PNPT1/APOBEC3G/SAMHD1/APOBEC3F/TENT5C/ABCD1/TENT5A/CPEB3/TENT5B/APOBEC3B/NOCT/RNASEL/FMR1/CNP/MLH1/DCP1A/ENTPD8/XRN1/VIM/APOBEC3H/TNRC6C/TTC37/MOV10	30
GO:0032731	positive regulation of interleukin-1 beta production	8/851	62/18723	0.00678476	CASP1/LGALS9/MYD88/NLRC4/PYCARD/NLRP1/CASP8/AGER	8
GO:0045913	positive regulation of carbohydrate metabolic process	9/851	75/18723	0.00679169	PTAFR/ZBTB20/KAT2B/PPP1R3G/PMAIP1/HRH1/SNCA/PRKCE/EPM2AIP1	9
GO:0002478	antigen processing and presentation of exogenous peptide antigen	6/851	38/18723	0.00688657	TAP1/HLA-F/B2M/HLA-DPA1/HLA-E/LNPEP	6
GO:0052547	regulation of peptidase activity	33/851	461/18723	0.00691871	CASP1/BST2/IFI6/LGALS9/PSMB9/LAMP3/SERPING1/ECM1/BIRC3/PSMB8/PML/NLRC4/PRSS22/CASP10/C3/NKX3-1/PSME2/PYCARD/KHDC1L/SERPINB8/BCL2L13/COL4A3/NLRP1/CASP8/PTGS2/AGER/RENBP/SERPINE1/BAK1/PMAIP1/SERPINA1/SNCA/C4B	33
GO:0031331	positive regulation of cellular catabolic process	31/851	427/18723	0.00714464	PATL2/TRIM22/TRIM34/DTX3L/TRIM21/TRIM38/ZC3HAV1/PNPT1/TRIM5/TRIM14/KDR/HSPB8/ABCD1/OPTN/CPEB3/TRIML2/NOCT/TNFAIP3/ZBTB20/FMR1/TP53INP2/SESN2/MLH1/ZFAND2A/DCP1A/AADAC/DNAJB2/SNCA/SH3RF2/TNRC6C/MOV10	31
GO:0046700	heterocycle catabolic process	32/851	445/18723	0.0072644	OAS2/PATL2/ISG20/IL4I1/HELZ2/TREX1/ZC3HAV1/MYD88/PNPT1/APOBEC3G/SAMHD1/APOBEC3F/TENT5C/ABCD1/TENT5A/CPEB3/TENT5B/APOBEC3B/NOCT/RNASEL/FMR1/CNP/MLH1/DCP1A/ENTPD8/XRN1/VIM/APOBEC3H/TNRC6C/TTC37/TET2/MOV10	32
GO:0070059	intrinsic apoptotic signaling pathway in response to endoplasmic reticulum stress	8/851	63/18723	0.00747023	CASP4/PML/CHAC1/PPP1R15A/BAK1/PMAIP1/ATP2A1/CREB3	8
GO:0097530	granulocyte migration	14/851	148/18723	0.00758798	CXCL10/CXCL11/RIPOR2/CXCL8/CXCL1/CSF1/CSF1R/MYD88/CXCL2/CXCL3/CCL3L1/CCL25/HRH1/IRAK4	14
GO:0009068	aspartate family amino acid catabolic process	4/851	18/18723	0.00778342	SDS/MAT1A/AASS/SDSL	4
GO:0060546	negative regulation of necroptotic process	4/851	18/18723	0.00778342	BIRC3/CASP8/RBCK1/FZD9	4
GO:0071360	cellular response to exogenous dsRNA	4/851	18/18723	0.00778342	IFIT1/IFIH1/TLR3/DDX58	4
GO:0002347	response to tumor cell	6/851	39/18723	0.00783279	CEACAM1/IL4I1/CD274/CD226/MR1/IL12A	6
GO:0002507	tolerance induction	5/851	28/18723	0.00788418	LGALS9/CD274/HLA-E/HLA-B/TNFAIP3	5
GO:0031342	negative regulation of cell killing	5/851	28/18723	0.00788418	LGALS9/CEACAM1/HLA-F/HLA-E/HLA-B	5
GO:0080111	DNA demethylation	5/851	28/18723	0.00788418	APOBEC3G/APOBEC3F/APOBEC3B/APOBEC3H/TET2	5
GO:0002700	regulation of production of molecular mediator of immune response	15/851	164/18723	0.00790879	RSAD2/BST2/IL5/TLR3/DDX58/HLA-F/TREX1/CD226/CD22/HPX/B2M/HLA-E/SPON2/PARP3/MLH1	15
GO:0015698	inorganic anion transport	16/851	180/18723	0.0081114	BEST3/BEST1/BEST4/SLC1A3/GABRE/CLCNKB/PTAFR/ABCB1/CLCNKA/TG/CLCN1/WNK4/CLIC3/ABCC6/PRKG2/SLC37A1	16
GO:0052548	regulation of endopeptidase activity	31/851	432/18723	0.00838558	CASP1/BST2/IFI6/LGALS9/PSMB9/LAMP3/SERPING1/BIRC3/PSMB8/PML/NLRC4/CASP10/C3/NKX3-1/PSME2/PYCARD/KHDC1L/SERPINB8/BCL2L13/COL4A3/NLRP1/CASP8/PTGS2/AGER/RENBP/SERPINE1/BAK1/PMAIP1/SERPINA1/SNCA/C4B	31
GO:0030099	myeloid cell differentiation	28/851	381/18723	0.00875113	BATF2/IRF7/IL5/TLR3/CEACAM1/IL15/ISG15/HCLS1/STAT1/CSF1/CSF1R/GPR68/PML/LRRC17/MAFB/IL23A/THPO/B2M/RELB/NFKBIA/TF/CASP8/IL11/OSTM1/MPIG6B/MEIS2/TRIM10/TET2	28
GO:0006906	vesicle fusion	11/851	106/18723	0.00876455	SAMD9/FER1L5/GRIK5/SOX30/STX11/STX1B/SPHK1/ANKFY1/SNCA/PLEKHM1/EEA1	11
GO:1902105	regulation of leukocyte differentiation	22/851	279/18723	0.00879147	IFNL1/LGALS9/IRF7/IL5/TLR3/CEACAM1/IL15/IL4I1/HCLS1/CSF1/GPR68/IRF1/IL15RA/IL7/LRRC17/MAFB/IL23A/DUSP10/HLA-B/CASP8/NFKBIZ/AGER	22
GO:0048260	positive regulation of receptor-mediated endocytosis	7/851	52/18723	0.00879489	B2M/C3/NTF3/TF/FMR1/SYNJ1/SERPINE1	7
GO:0000290	deadenylation-dependent decapping of nuclear-transcribed mRNA	3/851	10/18723	0.00883181	PATL2/NOCT/DCP1A	3
GO:0002524	hypersensitivity	3/851	10/18723	0.00883181	IL20RB/HLA-E/C3	3
GO:0034756	regulation of iron ion transport	3/851	10/18723	0.00883181	B2M/TF/LCN2	3
GO:0090527	actin filament reorganization	3/851	10/18723	0.00883181	NEDD9/CASS4/WHAMM	3
GO:0090647	modulation of age-related behavioral decline	3/851	10/18723	0.00883181	B2M/AGER/BAZ2B	3
GO:0002714	positive regulation of B cell mediated immunity	6/851	40/18723	0.00886908	LTA/CD226/HPX/HLA-E/C3/MLH1	6
GO:0002891	positive regulation of immunoglobulin mediated immune response	6/851	40/18723	0.00886908	LTA/CD226/HPX/HLA-E/C3/MLH1	6
GO:0051281	positive regulation of release of sequestered calcium ion into cytosol	6/851	40/18723	0.00886908	CXCL10/CXCL11/BDKRB1/CAPN3/TRPC1/SNCA	6
GO:0071677	positive regulation of mononuclear cell migration	8/851	65/18723	0.00899594	CXCL10/LGALS9/MADCAM1/PYCARD/IL12A/AGER/SERPINE1/CREB3	8
GO:0003158	endothelium development	13/851	136/18723	0.00908079	CXCL10/CEACAM1/ITGAX/MYD88/KDR/ACVRL1/NOTCH4/STC1/PRKD2/LCN2/DLL4/ICAM1/HEY1	13
GO:0062098	regulation of programmed necrotic cell death	5/851	29/18723	0.0091776	BIRC3/CASP8/CYLD/RBCK1/FZD9	5
GO:1903902	positive regulation of viral life cycle	5/851	29/18723	0.0091776	LGALS9/TRIM21/TRIM38/FMR1/PC	5
GO:0042098	T cell proliferation	17/851	199/18723	0.00948945	LGALS9/IL15/IL4I1/CD274/IL1A/IL20RB/IRF1/BTN3A1/IL23A/HLA-DPA1/HLA-E/PYCARD/EBI3/ARG2/AGER/BTN2A2/GPNMB	17
GO:0002396	MHC protein complex assembly	4/851	19/18723	0.00951014	TAPBPL/B2M/HLA-DPA1/TAPBP	4
GO:0002888	positive regulation of myeloid leukocyte mediated immunity	4/851	19/18723	0.00951014	DDX58/HLA-E/C3/PTAFR	4
GO:0016082	synaptic vesicle priming	4/851	19/18723	0.00951014	STX1B/NAPA/SYNJ1/SNCA	4
GO:0062099	negative regulation of programmed necrotic cell death	4/851	19/18723	0.00951014	BIRC3/CASP8/RBCK1/FZD9	4
GO:0002688	regulation of leukocyte chemotaxis	12/851	122/18723	0.00960459	CXCL10/RIPOR2/LGALS9/CXCL8/CSF1/CSF1R/GPSM3/KLRK1/IL12A/SERPINE1/IL6R/CREB3	12
GO:0051928	positive regulation of calcium ion transport	12/851	122/18723	0.00960459	CXCL10/CXCL11/STC1/BDKRB1/CALCR/CAPN3/UCN/TRPV3/BAK1/TRPC1/ATP2A1/SNCA	12
GO:0006986	response to unfolded protein	13/851	137/18723	0.00962926	EIF2AK2/HSPA1L/CHAC1/HSPB8/OPTN/DNAJB4/PPP1R15A/FICD/BAK1/CREBRF/DNAJB2/EDEM3/CREB3	13
GO:0006402	mRNA catabolic process	19/851	232/18723	0.00977689	PATL2/HELZ2/ZC3HAV1/MYD88/PNPT1/TENT5C/TENT5A/CPEB3/TENT5B/NOCT/RNASEL/FMR1/MLH1/DCP1A/XRN1/VIM/TNRC6C/TTC37/MOV10	19
GO:0009612	response to mechanical stimulus	18/851	216/18723	0.00989588	CASP1/CXCL10/TLR3/STAT1/TMC1/MYD88/IRF1/SLC1A3/ACTA1/BDKRB1/NFKBIA/PJVK/CASP8/PTGS2/UCN/BAK1/MEIS2/COL1A1	18
GO:0050870	positive regulation of T cell activation	18/851	216/18723	0.00989588	LGALS9/IL15/IL4I1/CD274/IL1A/IL7/IL23A/MAP3K8/B2M/DUSP10/HLA-DPA1/HLA-E/KLRK1/PYCARD/EBI3/IL12A/NFKBIZ/AGER	18
GO:0032733	positive regulation of interleukin-10 production	6/851	41/18723	0.00999984	LGALS9/CD274/ISG15/IL20RB/IL23A/PYCARD	6
GO:0033138	positive regulation of peptidyl-serine phosphorylation	11/851	108/18723	0.010029	IFNA7/HCLS1/NTF3/CALCR/NTF4/PRKD2/IL11/PTGS2/UCN/TNKS1BP1/SNCA	11
GO:0009896	positive regulation of catabolic process	34/851	492/18723	0.0102942	PATL2/TRIM22/TRIM34/DTX3L/TRIM21/TRIM38/ZC3HAV1/PNPT1/TRIM5/TRIM14/KDR/HSPB8/ABCD1/OPTN/CPEB3/TRIML2/NOCT/TNFAIP3/NKD1/ZBTB20/FMR1/TP53INP2/SESN2/MLH1/ZFAND2A/NEDD4/DCP1A/AADAC/DNAJB2/SNCA/SH3RF2/PRKCE/TNRC6C/MOV10	34
GO:0032480	negative regulation of type I interferon production	5/851	30/18723	0.0106101	DHX58/NMI/RELB/PYCARD/CYLD	5
GO:0042886	amide transport	23/851	301/18723	0.0107224	SLC15A3/EXOC3L1/TAP1/IL1RN/TAP2/KISS1/GPR68/ABCD1/SYTL4/ABCB1/PCLO/SLC7A11/MTTP/TAPBP/ABAT/UCN/GIPR/ADCY5/SMPD3/CCDC186/PRKCE/ZBED6/NKX6-1	23
GO:0043487	regulation of RNA stability	15/851	170/18723	0.010831	PATL2/MYD88/PNPT1/TENT5C/TENT5A/CPEB3/TENT5B/NOCT/RNASEL/FMR1/MLH1/DCP1A/VIM/TNRC6C/MOV10	15
GO:0010508	positive regulation of autophagy	12/851	124/18723	0.0108599	TRIM22/TRIM34/TRIM21/TRIM38/TRIM5/TRIM14/KDR/HSPB8/OPTN/TRIML2/TP53INP2/SESN2	12
GO:0090174	organelle membrane fusion	11/851	110/18723	0.0114291	SAMD9/FER1L5/GRIK5/SOX30/STX11/STX1B/SPHK1/ANKFY1/SNCA/PLEKHM1/EEA1	11
GO:0016553	base conversion or substitution editing	4/851	20/18723	0.0114678	APOBEC3G/APOBEC3F/APOBEC3B/APOBEC3H	4
GO:0051900	regulation of mitochondrial depolarization	4/851	20/18723	0.0114678	IFI6/KDR/ABCD1/FZD9	4
GO:0098543	detection of other organism	4/851	20/18723	0.0114678	NLRC4/HLA-B/SSC5D/TLR1	4
GO:0071621	granulocyte chemotaxis	12/851	125/18723	0.0115332	CXCL10/CXCL11/RIPOR2/CXCL8/CXCL1/CSF1/CSF1R/CXCL2/CXCL3/CCL3L1/CCL25/HRH1	12
GO:0001787	natural killer cell proliferation	3/851	11/18723	0.011738	IL15/IL23A/HLA-E	3
GO:0046598	positive regulation of viral entry into host cell	3/851	11/18723	0.011738	LGALS9/TRIM21/TRIM38	3
GO:0051132	NK T cell activation	3/851	11/18723	0.011738	IL15/IL23A/IL12A	3
GO:0061314	Notch signaling involved in heart development	3/851	11/18723	0.011738	DLL4/SNAI2/HEY1	3
GO:0075294	positive regulation by symbiont of entry into host	3/851	11/18723	0.011738	LGALS9/TRIM21/TRIM38	3
GO:0075733	intracellular transport of virus	3/851	11/18723	0.011738	BST2/TRIM15/FMR1	3
GO:0046631	alpha-beta T cell activation	14/851	156/18723	0.0117889	RSAD2/LGALS9/IL15/CD274/IRF1/IL23A/RELB/HLA-E/EBI3/IL12A/NFKBIZ/ARG2/AGER/IL6R	14
GO:0043331	response to dsRNA	7/851	55/18723	0.0118712	IFNA7/IFIT1/IFIH1/TLR3/DDX58/NFKBIA/PMAIP1	7
GO:0030149	sphingolipid catabolic process	5/851	31/18723	0.0121881	SMPD1/ENPP2/SPHK1/NEU1/SMPD3	5
GO:0035510	DNA dealkylation	5/851	31/18723	0.0121881	APOBEC3G/APOBEC3F/APOBEC3B/APOBEC3H/TET2	5
GO:0043171	peptide catabolic process	5/851	31/18723	0.0121881	ERAP2/ERAP1/CHAC1/LNPEP/ADAMTS13	5
GO:1902107	positive regulation of leukocyte differentiation	14/851	157/18723	0.012421	LGALS9/IL5/IL15/IL4I1/HCLS1/CSF1/GPR68/IL15RA/IL7/IL23A/DUSP10/CASP8/NFKBIZ/AGER	14
GO:1903708	positive regulation of hemopoiesis	14/851	157/18723	0.012421	LGALS9/IL5/IL15/IL4I1/HCLS1/CSF1/GPR68/IL15RA/IL7/IL23A/DUSP10/CASP8/NFKBIZ/AGER	14
GO:0097193	intrinsic apoptotic signaling pathway	22/851	288/18723	0.0124247	IFI6/CASP4/PML/CHAC1/HIC1/BDKRB2/NKX3-1/PYCARD/BRCA2/PPP1R15A/PTGS2/CYLD/NFATC4/MLH1/SHISA5/BAK1/PMAIP1/MUC1/SNAI2/ATP2A1/NBN/CREB3	22
GO:0001818	negative regulation of cytokine production	26/851	357/18723	0.0125132	IFNL1/OAS1/BST2/LGALS9/CEACAM1/DHX58/NMI/OAS3/CD274/HLA-F/IL20RB/PML/HOMER2/IL23A/RELB/ABCD1/NAV3/PYCARD/TNFAIP3/IL12A/ARG2/AGER/CYLD/BTN2A2/SSC5D/GPNMB	26
GO:0034142	toll-like receptor 4 signaling pathway	6/851	43/18723	0.012562	OAS1/NMI/IFI35/NFKBIA/TNFAIP3/PRKCE	6
GO:0043255	regulation of carbohydrate biosynthetic process	10/851	97/18723	0.0126805	MST1/PTAFR/PPP1R3D/SESN2/KAT2B/PPP1R3G/SMPD3/HRH1/SNCA/EPM2AIP1	10
GO:1901222	regulation of NIK/NF-kappaB signaling	11/851	112/18723	0.0129738	LGALS9/TLR3/NMI/IFI35/EIF2AK2/IL23A/NFKBIA/AGER/CYLD/SPHK1/RBCK1	11
GO:0042454	ribonucleoside catabolic process	4/851	21/18723	0.0136666	APOBEC3G/APOBEC3F/APOBEC3B/APOBEC3H	4
GO:0044766	multi-organism transport	4/851	21/18723	0.0136666	IFIT1/BST2/TRIM15/FMR1	4
GO:0046641	positive regulation of alpha-beta T cell proliferation	4/851	21/18723	0.0136666	LGALS9/IL23A/HLA-E/EBI3	4
GO:0071605	monocyte chemotactic protein-1 production	4/851	21/18723	0.0136666	OAS1/LGALS9/OAS3/AGER	4
GO:0071637	regulation of monocyte chemotactic protein-1 production	4/851	21/18723	0.0136666	OAS1/LGALS9/OAS3/AGER	4
GO:1902579	multi-organism localization	4/851	21/18723	0.0136666	IFIT1/BST2/TRIM15/FMR1	4
GO:0045123	cellular extravasation	8/851	70/18723	0.0138167	RIPOR2/SELL/SELPLG/PTAFR/MADCAM1/CCL25/AGER/ICAM1	8
GO:0048771	tissue remodeling	15/851	175/18723	0.0138627	CEACAM1/IL15/IL1A/CSF1R/IL7/IL23A/ACVRL1/TNFAIP3/TF/CTSK/DLL4/BAK1/LIPA/PLEKHM1/GPNMB	15
GO:0010039	response to iron ion	5/851	32/18723	0.0139179	B2M/TF/ABAT/LCN2/SNCA	5
GO:0061037	negative regulation of cartilage development	5/851	32/18723	0.0139179	PTHLH/FRZB/NKX3-2/CTSK/SNAI2	5
GO:0032620	interleukin-17 production	6/851	44/18723	0.0140017	IL15/MYD88/IL23A/IL12A/ARG2/SPHK1	6
GO:0032660	regulation of interleukin-17 production	6/851	44/18723	0.0140017	IL15/MYD88/IL23A/IL12A/ARG2/SPHK1	6
GO:0046006	regulation of activated T cell proliferation	6/851	44/18723	0.0140017	LGALS9/CD274/IL23A/PYCARD/AGER/BTN2A2	6
GO:0002573	myeloid leukocyte differentiation	17/851	208/18723	0.0142755	BATF2/IRF7/IL5/TLR3/CEACAM1/IL15/HCLS1/CSF1/CSF1R/GPR68/LRRC17/MAFB/IL23A/RELB/TF/CASP8/OSTM1	17
GO:0002444	myeloid leukocyte mediated immunity	10/851	99/18723	0.0144964	LGALS9/DDX58/MYD88/LAT2/HLA-E/C3/PTAFR/SPON2/SCNN1B/IRAK4	10
GO:0008630	intrinsic apoptotic signaling pathway in response to DNA damage	10/851	99/18723	0.0144964	PML/HIC1/PYCARD/BRCA2/NFATC4/MLH1/SHISA5/BAK1/MUC1/SNAI2	10
GO:0071230	cellular response to amino acid stimulus	8/851	71/18723	0.0149709	COL5A2/CPEB3/COL16A1/COL4A6/SESN2/CPEB4/SIX1/COL1A1	8
GO:0002863	positive regulation of inflammatory response to antigenic stimulus	3/851	12/18723	0.015129	LTA/HLA-E/C3	3
GO:0030157	pancreatic juice secretion	3/851	12/18723	0.015129	NPR3/UCN/WNK4	3
GO:0032490	detection of molecule of bacterial origin	3/851	12/18723	0.015129	SSC5D/TLR1/C4B	3
GO:0032736	positive regulation of interleukin-13 production	3/851	12/18723	0.015129	LGALS9/HLA-E/IL1RAP	3
GO:0033629	negative regulation of cell adhesion mediated by integrin	3/851	12/18723	0.015129	SERPINE1/MUC1/SNAI2	3
GO:0035739	CD4-positive, alpha-beta T cell proliferation	3/851	12/18723	0.015129	LGALS9/CD274/ARG2	3
GO:0038063	collagen-activated tyrosine kinase receptor signaling pathway	3/851	12/18723	0.015129	COL4A3/COL4A6/COL1A1	3
GO:0043301	negative regulation of leukocyte degranulation	3/851	12/18723	0.015129	LGALS9/CEACAM1/HLA-F	3
GO:0140052	cellular response to oxidised low-density lipoprotein particle stimulus	3/851	12/18723	0.015129	CD68/MYD88/SMPD3	3
GO:2000561	regulation of CD4-positive, alpha-beta T cell proliferation	3/851	12/18723	0.015129	LGALS9/CD274/ARG2	3
GO:2001214	positive regulation of vasculogenesis	3/851	12/18723	0.015129	CEACAM1/KDR/RIN2	3
GO:0045807	positive regulation of endocytosis	10/851	100/18723	0.0154739	SMPD1/B2M/C3/NTF3/TF/FMR1/ANKFY1/SYNJ1/SERPINE1/SNCA	10
GO:0045933	positive regulation of muscle contraction	6/851	45/18723	0.0155525	PTAFR/ABAT/PTGS2/UCN/SPHK1/ATP2A1	6
GO:0046189	phenol-containing compound biosynthetic process	6/851	45/18723	0.0155525	SLC7A11/GPR37/TRPC1/SNCA/MFSD12/PAH	6
GO:0045637	regulation of myeloid cell differentiation	17/851	210/18723	0.0155589	IRF7/IL5/TLR3/CEACAM1/ISG15/HCLS1/STAT1/CSF1/GPR68/LRRC17/MAFB/IL23A/THPO/B2M/NFKBIA/CASP8/MEIS2	17
GO:0050866	negative regulation of cell activation	17/851	210/18723	0.0155589	IFNL1/RIPOR2/LGALS9/CEACAM1/IL4I1/CD274/LST1/HLA-F/IL20RB/IRF1/EMILIN1/TNFAIP3/ABAT/PARP3/ARG2/BTN2A2/GPNMB	17
GO:0035904	aorta development	7/851	58/18723	0.0156573	ADAMTS6/EFEMP2/ACVRL1/NKX3-1/DLL4/SIX1/HEY1	7
GO:0030947	regulation of vascular endothelial growth factor receptor signaling pathway	5/851	33/18723	0.0158054	EMILIN1/PRKD2/NEDD4/ITGA5/FZD4	5
GO:0045920	negative regulation of exocytosis	5/851	33/18723	0.0158054	LGALS9/CEACAM1/HLA-F/FMR1/SNCA	5
GO:0050901	leukocyte tethering or rolling	5/851	33/18723	0.0158054	SELL/SELPLG/PTAFR/MADCAM1/CCL25	5
GO:0006401	RNA catabolic process	21/851	278/18723	0.0160875	OAS2/PATL2/ISG20/HELZ2/ZC3HAV1/MYD88/PNPT1/TENT5C/TENT5A/CPEB3/TENT5B/NOCT/RNASEL/FMR1/MLH1/DCP1A/XRN1/VIM/TNRC6C/TTC37/MOV10	21
GO:0006907	pinocytosis	4/851	22/18723	0.0161156	STX1B/PYCARD/ANKFY1/EHD4	4
GO:0032069	regulation of nuclease activity	4/851	22/18723	0.0161156	OAS1/OAS2/OASL/OAS3	4
GO:0071359	cellular response to dsRNA	4/851	22/18723	0.0161156	IFIT1/IFIH1/TLR3/DDX58	4
GO:0042102	positive regulation of T cell proliferation	10/851	101/18723	0.0164996	LGALS9/IL15/CD274/IL1A/IL23A/HLA-DPA1/HLA-E/PYCARD/EBI3/AGER	10
GO:1903531	negative regulation of secretion by cell	13/851	147/18723	0.0166476	RSAD2/LGALS9/CEACAM1/HLA-F/SYTL4/FRMD4A/ABAT/IL11/IL12A/UCN/FMR1/SNCA/RHBDF1	13
GO:0061025	membrane fusion	14/851	163/18723	0.0167829	SAMD9/FER1L5/GRIK5/SOX30/STX11/STX1B/NAPA/ROPN1B/SPHK1/ANKFY1/GCA/SNCA/PLEKHM1/EEA1	14
GO:0032102	negative regulation of response to external stimulus	29/851	420/18723	0.0170446	OAS1/LGALS9/USP18/CEACAM1/DHX58/NMI/NLRC5/OAS3/PARP14/ISG15/KLKB1/STAT2/TRIM21/HLA-F/TREX1/IL20RB/SERPING1/SAMHD1/DUSP10/HLA-E/HLA-B/KLRK1/TNFAIP3/ABAT/CALCRL/ARG2/UCN/SERPINE1/MICB	29
GO:0061014	positive regulation of mRNA catabolic process	9/851	87/18723	0.0171945	PATL2/ZC3HAV1/PNPT1/CPEB3/NOCT/MLH1/DCP1A/TNRC6C/MOV10	9
GO:0032732	positive regulation of interleukin-1 production	8/851	73/18723	0.0174866	CASP1/LGALS9/MYD88/NLRC4/PYCARD/NLRP1/CASP8/AGER	8
GO:1904427	positive regulation of calcium ion transmembrane transport	8/851	73/18723	0.0174866	CXCL10/CXCL11/BDKRB1/CALCR/CAPN3/TRPC1/ATP2A1/SNCA	8
GO:0010522	regulation of calcium ion transport into cytosol	10/851	102/18723	0.0175748	CXCL10/CXCL11/PML/BDKRB1/CALCR/CAPN3/BAK1/TRPC1/SNCA/PRKCE	10
GO:0032677	regulation of interleukin-8 production	10/851	102/18723	0.0175748	LGALS9/TLR3/DDX58/MYD88/PYCARD/PRKD2/AFAP1L2/SERPINE1/SSC5D/TLR1	10
GO:0035909	aorta morphogenesis	5/851	34/18723	0.017856	EFEMP2/ACVRL1/DLL4/SIX1/HEY1	5
GO:0015833	peptide transport	20/851	264/18723	0.017997	SLC15A3/EXOC3L1/TAP1/IL1RN/TAP2/KISS1/GPR68/SYTL4/PCLO/SLC7A11/TAPBP/ABAT/UCN/GIPR/ADCY5/SMPD3/CCDC186/PRKCE/ZBED6/NKX6-1	20
GO:0050829	defense response to Gram-negative bacterium	9/851	88/18723	0.0184084	CASP1/IL23A/OPTN/PYCARD/MR1/IL22RA1/SERPINE1/SSC5D/IL6R	9
GO:0009411	response to UV	13/851	149/18723	0.0184266	TREX1/PML/SMPD1/HYAL1/CASP7/BRCA2/IL12A/PTGS2/FMR1/NFATC4/BAK1/NEDD4/BRSK1	13
GO:0002712	regulation of B cell mediated immunity	7/851	60/18723	0.0186136	LTA/CD226/HPX/HLA-E/C3/PARP3/MLH1	7
GO:0002889	regulation of immunoglobulin mediated immune response	7/851	60/18723	0.0186136	LTA/CD226/HPX/HLA-E/C3/PARP3/MLH1	7
GO:0031638	zymogen activation	7/851	60/18723	0.0186136	KLKB1/NLRC4/PYCARD/CASP8/SERPINE1/BAK1/KLK1	7
GO:0030522	intracellular receptor signaling pathway	20/851	265/18723	0.0186679	OASL/SLC15A3/IRF7/IFIH1/DHX58/DDX58/DDX60/OAS3/BIRC3/PML/NKX3-1/ALOXE3/NFKBIA/TNFAIP3/TRIM15/ALPK1/AKR1C3/CYLD/NEDD4/SNAI2	20
GO:0032637	interleukin-8 production	10/851	103/18723	0.0187008	LGALS9/TLR3/DDX58/MYD88/PYCARD/PRKD2/AFAP1L2/SERPINE1/SSC5D/TLR1	10
GO:0001919	regulation of receptor recycling	4/851	23/18723	0.018823	ACHE/OPTN/CHMP5/SNCA	4
GO:0032740	positive regulation of interleukin-17 production	4/851	23/18723	0.018823	IL15/MYD88/IL23A/SPHK1	4
GO:1903306	negative regulation of regulated secretory pathway	4/851	23/18723	0.018823	LGALS9/CEACAM1/HLA-F/FMR1	4
GO:0002437	inflammatory response to antigenic stimulus	8/851	74/18723	0.0188521	CD68/LTA/IL1RN/TREX1/IL20RB/HLA-E/C3/ICAM1	8
GO:0097028	dendritic cell differentiation	6/851	47/18723	0.0190026	BATF2/LGALS9/RELB/HLA-B/AZI2/AGER	6
GO:0001778	plasma membrane repair	3/851	13/18723	0.0190138	FER1L5/SMPD1/SYTL4	3
GO:0016322	neuron remodeling	3/851	13/18723	0.0190138	RND1/C3/EPHA8	3
GO:0046642	negative regulation of alpha-beta T cell proliferation	3/851	13/18723	0.0190138	LGALS9/CD274/ARG2	3
GO:0070424	regulation of nucleotide-binding oligomerization domain containing signaling pathway	3/851	13/18723	0.0190138	SLC15A3/BIRC3/TNFAIP3	3
GO:2001198	regulation of dendritic cell differentiation	3/851	13/18723	0.0190138	LGALS9/HLA-B/AGER	3
GO:0046634	regulation of alpha-beta T cell activation	10/851	104/18723	0.0198788	LGALS9/CD274/IRF1/IL23A/HLA-E/EBI3/IL12A/NFKBIZ/ARG2/AGER	10
GO:0043410	positive regulation of MAPK cascade	32/851	480/18723	0.0199757	LGALS9/TLR3/CSF1R/EIF2AK2/GADD45G/KISS1/MYD88/TRIM5/UNC5CL/THPO/KDR/EPHA8/NTF3/PYCARD/TRAF1/GCNT2/CAVIN3/CCL3L1/CALCR/SHC2/PRKD2/IL11/CCL25/AGER/SPHK1/GPR37/ICAM1/DNAJC27/SH3RF2/PRKCE/GPNMB/FZD4	32
GO:0007254	JNK cascade	14/851	167/18723	0.0202831	TLR3/GADD45G/MYD88/MAPK10/UNC5CL/DUSP10/CDC42EP5/PYCARD/TRAF1/AGER/CYLD/KLHL31/SH3RF2/IRAK4	14
GO:0034121	regulation of toll-like receptor signaling pathway	8/851	75/18723	0.0202922	RSAD2/IRF7/TLR3/IFI35/BIRC3/IRF1/TNFAIP3/TLR1	8
GO:0002761	regulation of myeloid leukocyte differentiation	11/851	120/18723	0.020774	IRF7/IL5/TLR3/CEACAM1/HCLS1/CSF1/GPR68/LRRC17/MAFB/IL23A/CASP8	11
GO:0070664	negative regulation of leukocyte proliferation	9/851	90/18723	0.021021	LGALS9/IL4I1/CD274/LST1/IL20RB/TNFAIP3/ARG2/BTN2A2/GPNMB	9
GO:0090501	RNA phosphodiester bond hydrolysis	13/851	152/18723	0.0213589	ISG20/HELZ2/PNPT1/SAMHD1/PIWIL2/NYNRIN/NOCT/RNASE1/RNASEL/ZC3H12C/RMRP/XRN1/MOV10	13
GO:0002438	acute inflammatory response to antigenic stimulus	4/851	24/18723	0.0217954	IL20RB/HLA-E/C3/ICAM1	4
GO:0006213	pyrimidine nucleoside metabolic process	4/851	24/18723	0.0217954	APOBEC3G/APOBEC3F/APOBEC3B/APOBEC3H	4
GO:0010226	response to lithium ion	4/851	24/18723	0.0217954	ACTA1/PTGS2/LIG4/NFATC4	4
GO:0032613	interleukin-10 production	7/851	62/18723	0.0219407	LGALS9/CD274/ISG15/IL20RB/IL23A/PYCARD/AGER	7
GO:0032653	regulation of interleukin-10 production	7/851	62/18723	0.0219407	LGALS9/CD274/ISG15/IL20RB/IL23A/PYCARD/AGER	7
GO:0048706	embryonic skeletal system development	11/851	121/18723	0.0219494	HOXD10/HOXA1/HYAL1/HOXD3/NKX3-2/SHOX2/HOXB3/SIX1/COL1A1/HOXB6/TAPT1	11
GO:0042116	macrophage activation	10/851	106/18723	0.0223962	TLR3/NMI/IFI35/TREX1/FER1L5/AGER/SPHK1/TLR1/SNCA/PRKCE	10
GO:0002691	regulation of cellular extravasation	5/851	36/18723	0.0224665	RIPOR2/PTAFR/CCL25/AGER/ICAM1	5
GO:0042119	neutrophil activation	5/851	36/18723	0.0224665	CXCL8/IL15/MYD88/PTAFR/SCNN1B	5
GO:0046466	membrane lipid catabolic process	5/851	36/18723	0.0224665	SMPD1/ENPP2/SPHK1/NEU1/SMPD3	5
GO:0000209	protein polyubiquitination	18/851	236/18723	0.0225409	IFI27/PARP10/TRIM22/TRIM34/DTX3L/NMI/TRIM21/TRIM38/UBE2L6/TRIM5/TRIM14/TRIM56/TRAF1/LNPEP/TRIML2/TNFAIP3/RBCK1/NEDD4	18
GO:0044282	small molecule catabolic process	26/851	376/18723	0.0226024	IL4I1/SDS/APOBEC3G/APOBEC3F/MAT1A/ABCD1/SULT1A2/AKR1B10/APOBEC3B/AASS/CYP39A1/ABAT/HAL/AKR1C3/ARG2/LDHD/RENBP/CYP4F12/SESN2/ALDH8A1/SYNJ1/IDNK/SDSL/APOBEC3H/CBR3/PAH	26
GO:0009395	phospholipid catabolic process	6/851	49/18723	0.0229408	PLA2G4C/SMPD1/LIPG/ENPP2/PNPLA7/SMPD3	6
GO:0043330	response to exogenous dsRNA	6/851	49/18723	0.0229408	IFNA7/IFIT1/IFIH1/TLR3/DDX58/NFKBIA	6
GO:1902041	regulation of extrinsic apoptotic signaling pathway via death domain receptors	6/851	49/18723	0.0229408	SP100/TNFAIP3/TMC8/ICAM1/SERPINE1/PMAIP1	6
GO:0050868	negative regulation of T cell activation	11/851	122/18723	0.0231727	IFNL1/RIPOR2/LGALS9/CEACAM1/IL4I1/CD274/IL20RB/IRF1/ARG2/BTN2A2/GPNMB	11
GO:1990266	neutrophil migration	11/851	122/18723	0.0231727	CXCL10/CXCL11/RIPOR2/CXCL8/CXCL1/MYD88/CXCL2/CXCL3/CCL3L1/CCL25/IRAK4	11
GO:0002756	MyD88-independent toll-like receptor signaling pathway	3/851	14/18723	0.0233968	IRF7/TLR3/PRKCE	3
GO:0002864	regulation of acute inflammatory response to antigenic stimulus	3/851	14/18723	0.0233968	IL20RB/HLA-E/C3	3
GO:0015812	gamma-aminobutyric acid transport	3/851	14/18723	0.0233968	SLC6A13/SLC6A12/ABAT	3
GO:0032688	negative regulation of interferon-beta production	3/851	14/18723	0.0233968	NMI/RELB/PYCARD	3
GO:0047484	regulation of response to osmotic stress	3/851	14/18723	0.0233968	BDKRB2/ABCB1/PTGS2	3
GO:0048148	behavioral response to cocaine	3/851	14/18723	0.0233968	HOMER2/ABAT/SNCA	3
GO:0050930	induction of positive chemotaxis	3/851	14/18723	0.0233968	CXCL8/NTF3/AGER	3
GO:0060732	positive regulation of inositol phosphate biosynthetic process	3/851	14/18723	0.0233968	PTAFR/HRH1/SNCA	3
GO:0002695	negative regulation of leukocyte activation	15/851	187/18723	0.0238111	IFNL1/RIPOR2/LGALS9/CEACAM1/IL4I1/CD274/LST1/HLA-F/IL20RB/IRF1/TNFAIP3/PARP3/ARG2/BTN2A2/GPNMB	15
GO:0051048	negative regulation of secretion	14/851	171/18723	0.0243071	RSAD2/LGALS9/CEACAM1/HLA-F/SYTL4/FRMD4A/ABAT/IL11/IL12A/UCN/FMR1/WNK4/SNCA/RHBDF1	14
GO:0072529	pyrimidine-containing compound catabolic process	5/851	37/18723	0.0250353	APOBEC3G/APOBEC3F/APOBEC3B/APOBEC3H/TET2	5
GO:0032753	positive regulation of interleukin-4 production	4/851	25/18723	0.0250385	LGALS9/IL20RB/HLA-E/IL1RAP	4
GO:0042832	defense response to protozoan	4/851	25/18723	0.0250385	BATF2/GBP2/MYD88/LYST	4
GO:0045109	intermediate filament organization	4/851	25/18723	0.0250385	KRT17/BFSP1/VIM/DES	4
GO:0050927	positive regulation of positive chemotaxis	4/851	25/18723	0.0250385	CXCL8/KDR/NTF3/AGER	4
GO:0051216	cartilage development	15/851	190/18723	0.0269759	ECM1/PTHLH/ACVRL1/FRZB/HYAL1/STC1/HOXD3/NKX3-2/CTSK/SHOX2/HOXB3/SNAI2/SMPD3/COL1A1/TAPT1	15
GO:0030316	osteoclast differentiation	9/851	94/18723	0.0270277	TLR3/CSF1/CSF1R/GPR68/LRRC17/MAFB/IL23A/TF/OSTM1	9
GO:0016064	immunoglobulin mediated immune response	16/851	207/18723	0.0271897	IRF7/LTA/TREX1/CD226/SERPING1/MYD88/HPX/B2M/HLA-DPA1/HLA-E/C3/PARP3/LIG4/MLH1/NBN/C4B	16
GO:0048284	organelle fusion	12/851	141/18723	0.0272351	SAMD9/FER1L5/GRIK5/SOX30/STX11/STX1B/SPHK1/ANKFY1/BAK1/SNCA/PLEKHM1/EEA1	12
GO:1903038	negative regulation of leukocyte cell-cell adhesion	12/851	141/18723	0.0272351	IFNL1/RIPOR2/LGALS9/CEACAM1/IL4I1/CD274/IL20RB/IRF1/CCL25/ARG2/BTN2A2/GPNMB	12
GO:0043124	negative regulation of I-kappaB kinase/NF-kappaB signaling	6/851	51/18723	0.0273927	STAT1/OPTN/PYCARD/TNFAIP3/CASP8/PPM1N	6
GO:0002720	positive regulation of cytokine production involved in immune response	7/851	65/18723	0.0276693	RSAD2/DDX58/HLA-F/CD226/B2M/HLA-E/SPON2	7
GO:0009595	detection of biotic stimulus	5/851	38/18723	0.0277851	NLRC4/HLA-B/SSC5D/TLR1/C4B	5
GO:0032941	secretion by tissue	5/851	38/18723	0.0277851	NPR3/UCN/WNK4/SCNN1B/PRKCE	5
GO:0009063	cellular amino acid catabolic process	10/851	110/18723	0.0281106	IL4I1/SDS/MAT1A/AASS/ABAT/HAL/ARG2/ALDH8A1/SDSL/PAH	10
GO:0002730	regulation of dendritic cell cytokine production	3/851	15/18723	0.0282785	BST2/TLR3/DDX58	3
GO:0010752	regulation of cGMP-mediated signaling	3/851	15/18723	0.0282785	RUNDC3A/PDE11A/NPR2	3
GO:0030852	regulation of granulocyte differentiation	3/851	15/18723	0.0282785	IL5/CEACAM1/HCLS1	3
GO:0032897	negative regulation of viral transcription	3/851	15/18723	0.0282785	TRIM21/IFITM3/TRIM14	3
GO:0034310	primary alcohol catabolic process	3/851	15/18723	0.0282785	SULT1A2/AKR1B10/AKR1C3	3
GO:0042182	ketone catabolic process	3/851	15/18723	0.0282785	CYP4F12/ALDH8A1/CBR3	3
GO:0045176	apical protein localization	3/851	15/18723	0.0282785	INSC/VANGL2/NAPA	3
GO:0046007	negative regulation of activated T cell proliferation	3/851	15/18723	0.0282785	LGALS9/CD274/BTN2A2	3
GO:0051775	response to redox state	3/851	15/18723	0.0282785	SLC7A11/SMPD3/VASN	3
GO:0060026	convergent extension	3/851	15/18723	0.0282785	FRZB/LBX2/NKD1	3
GO:0110156	methylguanosine-cap decapping	3/851	15/18723	0.0282785	PATL2/NOCT/DCP1A	3
GO:2000052	positive regulation of non-canonical Wnt signaling pathway	3/851	15/18723	0.0282785	PLEKHA4/LBX2/NKD1	3
GO:0001562	response to protozoan	4/851	26/18723	0.028557	BATF2/GBP2/MYD88/LYST	4
GO:0002710	negative regulation of T cell mediated immunity	4/851	26/18723	0.028557	CEACAM1/IL4I1/HLA-F/IL20RB	4
GO:0009164	nucleoside catabolic process	4/851	26/18723	0.028557	APOBEC3G/APOBEC3F/APOBEC3B/APOBEC3H	4
GO:0032682	negative regulation of chemokine production	4/851	26/18723	0.028557	OAS1/LGALS9/OAS3/ARG2	4
GO:0048499	synaptic vesicle membrane organization	4/851	26/18723	0.028557	GRIK5/STX11/STX1B/SYP	4
GO:0050926	regulation of positive chemotaxis	4/851	26/18723	0.028557	CXCL8/KDR/NTF3/AGER	4
GO:2000050	regulation of non-canonical Wnt signaling pathway	4/851	26/18723	0.028557	PLEKHA4/RNF213/LBX2/NKD1	4
GO:0071229	cellular response to acid chemical	8/851	80/18723	0.028676	COL5A2/CPEB3/COL16A1/COL4A6/SESN2/CPEB4/SIX1/COL1A1	8
GO:0035966	response to topologically incorrect protein	13/851	159/18723	0.0295383	EIF2AK2/HSPA1L/CHAC1/HSPB8/OPTN/DNAJB4/PPP1R15A/FICD/BAK1/CREBRF/DNAJB2/EDEM3/CREB3	13
GO:0006805	xenobiotic metabolic process	10/851	111/18723	0.0296876	CYP2J2/FMO5/AOX1/SULT1A2/CYP3A5/CYP4F12/AOC2/AADAC/CBR3/NAT1	10
GO:0035270	endocrine system development	11/851	127/18723	0.030045	HOXD3/TG/SIX3/HESX1/GIPR/BAK1/HOXB3/SIX1/IL6R/ZBED6/NKX6-1	11
GO:0002718	regulation of cytokine production involved in immune response	9/851	96/18723	0.030445	RSAD2/BST2/TLR3/DDX58/HLA-F/CD226/B2M/HLA-E/SPON2	9
GO:0019724	B cell mediated immunity	16/851	210/18723	0.0305127	IRF7/LTA/TREX1/CD226/SERPING1/MYD88/HPX/B2M/HLA-DPA1/HLA-E/C3/PARP3/LIG4/MLH1/NBN/C4B	16
GO:0071260	cellular response to mechanical stimulus	8/851	81/18723	0.0306019	CASP1/TLR3/MYD88/IRF1/CASP8/PTGS2/BAK1/COL1A1	8
GO:0043271	negative regulation of ion transport	13/851	160/18723	0.0308703	BEST3/GABRE/STC1/ABAT/PTGS2/FMR1/ICAM1/WNK4/NEDD4/GPR35/SNCA/PRKCE/PRKG2	13
GO:0010959	regulation of metal ion transport	27/851	406/18723	0.0314877	CXCL10/CXCL11/TMC1/BEST1/PML/HOMER2/SCN3B/B2M/STC1/BDKRB1/TF/CALCR/CAPN3/LCN2/PTGS2/UCN/FMR1/TRPV3/ICAM1/WNK4/BAK1/NEDD4/TRPC1/GPR35/ATP2A1/SNCA/PRKCE	27
GO:0002285	lymphocyte activation involved in immune response	15/851	194/18723	0.0316678	IFNA7/IFNL1/LGALS9/CEACAM1/HLA-F/LCP1/IL23A/RELB/NFKBIZ/PARP3/LIG4/MLH1/ICAM1/NBN/IL6R	15
GO:0042130	negative regulation of T cell proliferation	7/851	67/18723	0.032006	LGALS9/IL4I1/CD274/IL20RB/ARG2/BTN2A2/GPNMB	7
GO:0032703	negative regulation of interleukin-2 production	4/851	27/18723	0.0323542	IL20RB/HOMER2/NAV3/TNFAIP3	4
GO:0035459	vesicle cargo loading	4/851	27/18723	0.0323542	CTAGE8/CTAGE4/CTAGE15/SEC24D	4
GO:0042403	thyroid hormone metabolic process	4/851	27/18723	0.0323542	GCNT4/CTSK/TG/DUOXA1	4
GO:0048873	homeostasis of number of cells within a tissue	4/851	27/18723	0.0323542	CSF1/IL20RB/IL7/LIPA	4
GO:0006109	regulation of carbohydrate metabolic process	14/851	178/18723	0.0327349	TREX1/MST1/PTAFR/ZBTB20/PPP1R3D/SESN2/KAT2B/PPP1R3G/PMAIP1/SMPD3/HRH1/SNCA/PRKCE/EPM2AIP1	14
GO:0045862	positive regulation of proteolysis	25/851	372/18723	0.0336233	CASP1/LGALS9/KLKB1/SPON1/PML/NLRC4/PRSS22/CASP10/NKX3-1/PSME2/PYCARD/KHDC1L/BCL2L13/COL4A3/NLRP1/CASP8/CAPN3/AGER/FMR1/ZFAND2A/BAK1/PMAIP1/DNAJB2/SNCA/SH3RF2	25
GO:0002371	dendritic cell cytokine production	3/851	16/18723	0.033656	BST2/TLR3/DDX58	3
GO:0006978	DNA damage response, signal transduction by p53 class mediator resulting in transcription of p21 class mediator	3/851	16/18723	0.033656	SP100/BRCA2/MUC1	3
GO:0010919	regulation of inositol phosphate biosynthetic process	3/851	16/18723	0.033656	PTAFR/HRH1/SNCA	3
GO:0034138	toll-like receptor 3 signaling pathway	3/851	16/18723	0.033656	OAS1/TLR3/TNFAIP3	3
GO:0045651	positive regulation of macrophage differentiation	3/851	16/18723	0.033656	HCLS1/CSF1/CASP8	3
GO:0070431	nucleotide-binding oligomerization domain containing 2 signaling pathway	3/851	16/18723	0.033656	SLC15A3/NFKBIA/TNFAIP3	3
GO:2001034	positive regulation of double-strand break repair via nonhomologous end joining	3/851	16/18723	0.033656	PARP9/DTX3L/PARP3	3
GO:1901661	quinone metabolic process	5/851	40/18723	0.0338407	AKR1B10/AKR1C3/CYP4F12/COQ10B/CBR3	5
GO:0001505	regulation of neurotransmitter levels	16/851	213/18723	0.0341264	SLC6A13/SLC6A12/GRIK5/ACHE/STX11/SLC1A3/STX1B/NAPA/PCLO/SYP/ABAT/FMR1/SYNJ1/BRSK1/SNCA/PAH	16
GO:0002367	cytokine production involved in immune response	9/851	98/18723	0.0341524	RSAD2/BST2/TLR3/DDX58/HLA-F/CD226/B2M/HLA-E/SPON2	9
GO:0022408	negative regulation of cell-cell adhesion	15/851	196/18723	0.0342259	IFNL1/RIPOR2/LGALS9/CEACAM1/IL4I1/CD274/IL1RN/IL20RB/IRF1/NOTCH4/ABAT/CCL25/ARG2/BTN2A2/GPNMB	15
GO:0010038	response to metal ion	25/851	373/18723	0.0345528	PLSCR1/IL1A/KCNK3/SMPD1/B2M/ACTA1/MTTP/TF/ABAT/CASP8/CAPN3/LCN2/AKR1C3/ADAMTS13/PTGS2/LIG4/HESX1/GIPR/NFATC4/ICAM1/AOC1/NEDD4/TRPC1/SMPD3/SNCA	25
GO:0050672	negative regulation of lymphocyte proliferation	8/851	83/18723	0.0347157	LGALS9/IL4I1/CD274/LST1/IL20RB/ARG2/BTN2A2/GPNMB	8
GO:0002286	T cell activation involved in immune response	10/851	114/18723	0.0347924	IFNA7/IFNL1/LGALS9/CEACAM1/LCP1/IL23A/RELB/NFKBIZ/ICAM1/IL6R	10
GO:0006584	catecholamine metabolic process	6/851	54/18723	0.0350822	SULT1A2/ABAT/GPR37/AOC2/SNCA/PAH	6
GO:0009712	catechol-containing compound metabolic process	6/851	54/18723	0.0350822	SULT1A2/ABAT/GPR37/AOC2/SNCA/PAH	6
GO:0048660	regulation of smooth muscle cell proliferation	14/851	180/18723	0.0354909	IL15/STAT1/MYD88/EFEMP2/PTAFR/TNFAIP3/CALCRL/HBEGF/NPR3/IL12A/PTGS2/SMPD3/IRAK4/IL6R	14
GO:0016042	lipid catabolic process	22/851	320/18723	0.0357864	PLA2G4C/SMPD1/LIPG/ABCD1/ENPP2/AKR1B10/HSD17B14/CYP39A1/AKR1C3/ABHD4/PNPLA7/SPHK1/LIPH/CYP4F12/SESN2/NEU1/AADAC/SMPD3/LIPA/HINT2/PRKCE/STS	22
GO:0071496	cellular response to external stimulus	22/851	320/18723	0.0357864	CASP1/TLR3/IL15/CD68/EIF2AK2/ALB/MYD88/IRF1/NUAK2/CASP8/LCN2/AKR1C3/PTGS2/SESN2/ICAM1/AOC1/BAK1/PMAIP1/BRSK1/SNAI2/CPEB4/COL1A1	22
GO:0034123	positive regulation of toll-like receptor signaling pathway	4/851	28/18723	0.0364326	RSAD2/TLR3/IFI35/TLR1	4
GO:0045589	regulation of regulatory T cell differentiation	4/851	28/18723	0.0364326	LGALS9/IL4I1/IRF1/DUSP10	4
GO:0032945	negative regulation of mononuclear cell proliferation	8/851	84/18723	0.0369065	LGALS9/IL4I1/CD274/LST1/IL20RB/ARG2/BTN2A2/GPNMB	8
GO:0061157	mRNA destabilization	8/851	84/18723	0.0369065	PATL2/PNPT1/CPEB3/NOCT/MLH1/DCP1A/TNRC6C/MOV10	8
GO:0032735	positive regulation of interleukin-12 production	5/851	41/18723	0.0371519	LGALS9/TLR3/IRF1/IL23A/AGER	5
GO:0071470	cellular response to osmotic stress	5/851	41/18723	0.0371519	MAPK10/RELB/BDKRB2/CAPN3/PTGS2	5
GO:0038066	p38MAPK cascade	6/851	55/18723	0.0379244	LGALS9/GADD45G/DUSP10/AGER/CYLD/SPHK1	6
GO:0061098	positive regulation of protein tyrosine kinase activity	6/851	55/18723	0.0379244	NEDD9/CSF1R/CASS4/BTC/HBEGF/AFAP1L2	6
GO:0038065	collagen-activated signaling pathway	3/851	17/18723	0.0395231	COL4A3/COL4A6/COL1A1	3
GO:0042053	regulation of dopamine metabolic process	3/851	17/18723	0.0395231	ABAT/GPR37/SNCA	3
GO:0042069	regulation of catecholamine metabolic process	3/851	17/18723	0.0395231	ABAT/GPR37/SNCA	3
GO:0042772	DNA damage response, signal transduction resulting in transcription	3/851	17/18723	0.0395231	SP100/BRCA2/MUC1	3
GO:0045591	positive regulation of regulatory T cell differentiation	3/851	17/18723	0.0395231	LGALS9/IL4I1/DUSP10	3
GO:0046328	regulation of JNK cascade	11/851	133/18723	0.0400777	TLR3/GADD45G/MYD88/UNC5CL/DUSP10/PYCARD/TRAF1/AGER/CYLD/KLHL31/SH3RF2	11
GO:0002702	positive regulation of production of molecular mediator of immune response	10/851	117/18723	0.0404791	RSAD2/IL5/DDX58/HLA-F/CD226/HPX/B2M/HLA-E/SPON2/MLH1	10
GO:0072676	lymphocyte migration	10/851	117/18723	0.0404791	CXCL10/CXCL11/RIPOR2/ECM1/KLRK1/MADCAM1/PYCARD/CCL3L1/CCL25/ICAM1	10
GO:0072595	maintenance of protein localization in organelle	5/851	42/18723	0.040655	SP100/PML/GRIK5/SYNE1/TAPT1	5
GO:0021602	cranial nerve morphogenesis	4/851	29/18723	0.0407934	MAFB/HOXA1/HOXB3/SIX1	4
GO:0000288	nuclear-transcribed mRNA catabolic process, deadenylation-dependent decay	6/851	56/18723	0.0409092	PATL2/CPEB3/NOCT/MLH1/DCP1A/TNRC6C	6
GO:0010332	response to gamma radiation	6/851	56/18723	0.0409092	CXCL10/TREX1/PML/BRCA2/LIG4/BAK1	6
GO:0070534	protein K63-linked ubiquitination	6/851	56/18723	0.0409092	PARP10/TRIM21/TRIM5/TRIM56/TRAF1/NEDD4	6
GO:0048659	smooth muscle cell proliferation	14/851	184/18723	0.041497	IL15/STAT1/MYD88/EFEMP2/PTAFR/TNFAIP3/CALCRL/HBEGF/NPR3/IL12A/PTGS2/SMPD3/IRAK4/IL6R	14
GO:0034103	regulation of tissue remodeling	8/851	86/18723	0.0415626	CEACAM1/IL15/CSF1R/IL23A/TNFAIP3/TF/PLEKHM1/GPNMB	8
GO:0048872	homeostasis of number of cells	19/851	272/18723	0.0424358	LGALS9/ISG15/GCNT4/HCLS1/STAT1/CSF1/IL20RB/IL7/MAFB/B2M/SLC7A11/TNFAIP3/BAK1/PMAIP1/MPIG6B/SCNN1B/LIPA/TRIM10/HOXB6	19
GO:0035710	CD4-positive, alpha-beta T cell activation	9/851	102/18723	0.0424758	RSAD2/LGALS9/CD274/IL23A/RELB/NFKBIZ/ARG2/AGER/IL6R	9
GO:0002429	immune response-activating cell surface receptor signaling pathway	20/851	291/18723	0.0438709	CEACAM1/PLSCR1/CD226/CD22/TXK/BTN3A1/THEMIS2/LAT2/BTN3A3/LPXN/CD79B/BTN3A2/BTN2A1/PRKD2/NFKBIZ/RBCK1/BTN2A2/PRKCE/MICB/BTN2A3P	20
GO:0002757	immune response-activating signal transduction	20/851	291/18723	0.0438709	CEACAM1/PLSCR1/CD226/CD22/TXK/BTN3A1/THEMIS2/LAT2/BTN3A3/LPXN/CD79B/BTN3A2/BTN2A1/PRKD2/NFKBIZ/RBCK1/BTN2A2/PRKCE/MICB/BTN2A3P	20
GO:1901606	alpha-amino acid catabolic process	8/851	87/18723	0.0440302	IL4I1/SDS/MAT1A/AASS/ARG2/ALDH8A1/SDSL/PAH	8
GO:0061756	leukocyte adhesion to vascular endothelial cell	6/851	57/18723	0.0440384	SELL/SELPLG/PTAFR/MADCAM1/CCL25/ICAM1	6
GO:0001709	cell fate determination	5/851	43/18723	0.0443514	NOTCH4/TRIM15/NTF4/PTCH2/IFRD1	5
GO:0036230	granulocyte activation	5/851	43/18723	0.0443514	CXCL8/IL15/MYD88/PTAFR/SCNN1B	5
GO:0042771	intrinsic apoptotic signaling pathway in response to DNA damage by p53 class mediator	5/851	43/18723	0.0443514	PML/PYCARD/BRCA2/SHISA5/MUC1	5
GO:0045776	negative regulation of blood pressure	5/851	43/18723	0.0443514	PTAFR/BDKRB1/ABAT/UCN/ADM2	5
GO:0030593	neutrophil chemotaxis	9/851	103/18723	0.0447521	CXCL10/CXCL11/RIPOR2/CXCL8/CXCL1/CXCL2/CXCL3/CCL3L1/CCL25	9
GO:0045639	positive regulation of myeloid cell differentiation	9/851	103/18723	0.0447521	IL5/ISG15/HCLS1/STAT1/CSF1/GPR68/IL23A/THPO/CASP8	9
GO:0015721	bile acid and bile salt transport	4/851	30/18723	0.045437	CEACAM1/SLCO1B7/SLC10A5/SLC10A7	4
GO:0060351	cartilage development involved in endochondral bone morphogenesis	4/851	30/18723	0.045437	STC1/SHOX2/SMPD3/COL1A1	4
GO:0002283	neutrophil activation involved in immune response	3/851	18/18723	0.045871	MYD88/PTAFR/SCNN1B	3
GO:0002501	peptide antigen assembly with MHC protein complex	3/851	18/18723	0.045871	TAPBPL/B2M/HLA-DPA1	3
GO:0031649	heat generation	3/851	18/18723	0.045871	IL1A/ABAT/PTGS2	3
GO:0060457	negative regulation of digestive system process	3/851	18/18723	0.045871	UCN/PTGER1/WNK4	3
GO:0110154	RNA decapping	3/851	18/18723	0.045871	PATL2/NOCT/DCP1A	3
GO:0051403	stress-activated MAPK cascade	17/851	239/18723	0.0459078	LGALS9/TLR3/EIF2AK2/GADD45G/MYD88/MAPK10/UNC5CL/DUSP10/CDC42EP5/PYCARD/TRAF1/AGER/CYLD/SPHK1/KLHL31/SH3RF2/IRAK4	17
GO:0030217	T cell differentiation	18/851	257/18723	0.0462994	IFNL1/RSAD2/LGALS9/IL15/IL4I1/IL1A/IRF1/IL7/MAFB/IL23A/B2M/RELB/DUSP10/MR1/DLL4/NFKBIZ/LIG4/IL6R	18
GO:0120254	olefinic compound metabolic process	12/851	153/18723	0.0465096	PLA2G4C/CYP2J2/ABCD1/ALOXE3/AKR1B10/CYP3A5/AKR1C3/PTGS2/CYP4F12/DHRS9/ALDH8A1/SCNN1B	12
GO:0050779	RNA destabilization	8/851	88/18723	0.0465924	PATL2/PNPT1/CPEB3/NOCT/MLH1/DCP1A/TNRC6C/MOV10	8
GO:0006304	DNA modification	10/851	120/18723	0.0467724	TREX1/APOBEC3G/PIWIL2/APOBEC3F/TDRD5/APOBEC3B/PARP3/SPOCD1/APOBEC3H/TET2	10
GO:0048661	positive regulation of smooth muscle cell proliferation	9/851	104/18723	0.0471086	STAT1/MYD88/PTAFR/CALCRL/HBEGF/PTGS2/SMPD3/IRAK4/IL6R	9
GO:0001954	positive regulation of cell-matrix adhesion	6/851	58/18723	0.0473131	CSF1/EFEMP2/KDR/RIN2/COL16A1/CCL25	6
GO:0002763	positive regulation of myeloid leukocyte differentiation	6/851	58/18723	0.0473131	IL5/HCLS1/CSF1/GPR68/IL23A/CASP8	6
GO:0050851	antigen receptor-mediated signaling pathway	17/851	240/18723	0.0474156	CEACAM1/CD226/CD22/TXK/BTN3A1/THEMIS2/LAT2/BTN3A3/LPXN/CD79B/BTN3A2/BTN2A1/PRKD2/NFKBIZ/RBCK1/BTN2A2/BTN2A3P	17
GO:0070371	ERK1 and ERK2 cascade	22/851	330/18723	0.0474441	LGALS9/CEACAM1/CSF1R/THPO/KDR/DUSP10/PTPRR/PYCARD/GCNT2/CAVIN3/EMILIN1/TF/CCL3L1/CALCR/PRKD2/SPRED3/CCL25/AGER/HESX1/ICAM1/DNAJC27/GPNMB	22
GO:0002637	regulation of immunoglobulin production	7/851	73/18723	0.0476616	IL5/TREX1/CD22/HPX/HLA-E/PARP3/MLH1	7
GO:0019932	second-messenger-mediated signaling	21/851	312/18723	0.0477211	CXCL8/CD22/NCALD/HOMER2/KDR/LAT2/CCR10/RASD1/SAMD14/PCLO/ACKR2/SLC8A2/RUNDC3A/UCN/SPHK1/GIPR/NFATC4/HRH1/PDE11A/RCAN2/NPR2	21
GO:0046427	positive regulation of receptor signaling pathway via JAK-STAT	5/851	44/18723	0.0482424	IFNL1/IL5/IL23A/IL10RA/IL6R	5
GO:0050920	regulation of chemotaxis	16/851	223/18723	0.0484283	CXCL10/RIPOR2/LGALS9/CXCL8/CSF1/CSF1R/GPSM3/KDR/KLRK1/NTF3/PRKD2/IL12A/AGER/SERPINE1/IL6R/CREB3	16
GO:0071214	cellular response to abiotic stimulus	22/851	331/18723	0.0487451	CASP1/TLR3/TREX1/MYD88/GPR68/IRF1/MAPK10/SMPD1/RELB/BDKRB2/HYAL1/PTAFR/CASP8/CAPN3/PTGS2/FMR1/LIG4/NFATC4/BAK1/NEDD4/TNKS1BP1/COL1A1	22
GO:0104004	cellular response to environmental stimulus	22/851	331/18723	0.0487451	CASP1/TLR3/TREX1/MYD88/GPR68/IRF1/MAPK10/SMPD1/RELB/BDKRB2/HYAL1/PTAFR/CASP8/CAPN3/PTGS2/FMR1/LIG4/NFATC4/BAK1/NEDD4/TNKS1BP1/COL1A1	22
GO:0044782	cilium organization	24/851	368/18723	0.0490658	GMNC/CFAP70/KIF19/TEKT5/ADAMTS16/MEIG1/CFAP58/VANGL2/ROPN1B/CEP126/SPAG1/ALPK1/CYLD/FAM161B/DNAH17/CCDC63/CEP164/KIF27/CFAP43/TTLL3/GORAB/EHD4/CDC14A/TAPT1	24
GO:0046330	positive regulation of JNK cascade	8/851	89/18723	0.0492501	TLR3/GADD45G/MYD88/UNC5CL/PYCARD/TRAF1/AGER/SH3RF2	8
GO:0016079	synaptic vesicle exocytosis	9/851	105/18723	0.0495459	GRIK5/STX11/STX1B/NAPA/PCLO/SYP/FMR1/SYNJ1/SNCA	9
GO:0009410	response to xenobiotic stimulus	29/851	462/18723	0.0499431	TLR3/LTA/STAT1/KCNK3/CYP2J2/SMPD1/B2M/SLC1A3/FMO5/AOX1/SULT1A2/ABCB1/CYP3A5/ABAT/LCN2/ENO3/PTGS2/CYP4F12/ICAM1/BAK1/AOC2/SCNN1B/AADAC/SNCA/ABCC6/CBR3/COL1A1/NAT1/NKX6-1	29

## Sheet: GO_down
BP significantly enriched by downregulated DEGs, p < 0.05								CC significantly enriched by downregulated DEGs, p < 0.05								MF significantly enriched by downregulated DEGs, p < 0.05
ID	Description	GeneRatio	BgRatio	pvalue	geneID	Count		ID	Description	GeneRatio	BgRatio	pvalue	geneID	Count		ID	Description	GeneRatio	BgRatio	pvalue	geneID	Count
GO:0042254	ribosome biogenesis	44/476	299/18723	2.98039e-21	NLE1/EXOSC5/NHP2/WDR3/NPM3/BOP1/RPLP0/RPUSD4/RPLP0P6/RPL3/TBL3/MYBBP1A/RRP9/NOC2L/RPL5/TFB2M/C1QBP/RPL7/MRTO4/ERI3/WDR12/RRS1/RPS7/NOP16/RPL7A/EXOSC2/FBL/GEMIN4/RBFA/RPL6/NOB1/RPL10A/NOP56/NOP14/PA2G4/RPS5/RPSA/PES1/RPS17/DCAF13/TRAF7/EXOSC7/BYSL/DKC1	44		GO:0022626	cytosolic ribosome	22/488	102/19550	6.48029e-15	RPS3A/RPLP0/RPLP0P6/RPL3/RPL5/RPL7/RPS7/RPL7A/RPL4/RPL6/RPL9/RPL10A/RPL23/RPL17/RPS3/RPS5/RPSA/RPS17/RPS4X/RPS18/RPL13A/RPS4Y1	22		GO:0003735	structural constituent of ribosome	27/488	182/18368	3.95668e-13	RPS3A/MRPS34/RPLP0/RPLP0P6/RPL3/RPL5/RPL7/RPS7/MRPL24/RPL7A/MRPL11/RPL4/RPL6/RPL9/RPL10A/RPL23/MRPL12/RPL17/RPS3/RPS5/RPSA/RPS17/MRPL4/RPS4X/RPS18/RPL13A/RPS4Y1	27
GO:0022613	ribonucleoprotein complex biogenesis	51/476	463/18723	8.42732e-19	NLE1/EXOSC5/EIF4B/NHP2/WDR3/NPM3/BOP1/RPLP0/RPUSD4/RPLP0P6/RPL3/TBL3/MYBBP1A/RRP9/NOC2L/RPL5/TFB2M/C1QBP/RPL7/MRTO4/ERI3/WDR12/RRS1/RPS7/NOP16/RPL7A/CLNS1A/EXOSC2/FBL/GEMIN4/RBFA/RPL6/NOB1/EIF3L/EIF3C/RPL10A/EIF3F/NOP56/NOP14/PA2G4/RPS5/RPSA/PES1/RUVBL1/RPS17/DCAF13/TRAF7/EXOSC7/BYSL/RPL13A/DKC1	51		GO:0044391	ribosomal subunit	28/488	180/19550	9.30745e-15	MRPS27/RPS3A/MRPS34/RPLP0/RPLP0P6/RPL3/RPL5/RPL7/RPS7/MRPL24/RPL7A/MRPL11/RPL4/RPL6/RPL9/RPL10A/RPL23/MRPL12/RPL17/RPS3/RPS5/RPSA/RPS17/MRPL4/RPS4X/RPS18/RPL13A/RPS4Y1	28		GO:0019843	rRNA binding	15/488	68/18368	2.28183e-10	MRPS27/RPLP0/RPUSD4/RPLP0P6/RPL5/RRS1/MRPL11/RPL9/RPL23/RPS3/RPS5/RPS4X/RPS18/EEF2/RPS4Y1	15
GO:0002181	cytoplasmic translation	28/476	148/18723	7.58672e-17	EIF4B/RPS3A/RPLP0/RPLP0P6/RPL3/RPL5/RPL7/RPS7/RPL7A/RPL4/RPL6/EIF3L/RPL9/EIF3C/RPL10A/EIF3F/RPL23/DPH5/RPL17/RPS3/RPS5/RPSA/RPS17/DPH2/RPS4X/RPS18/EEF2/RPL13A	28		GO:0005840	ribosome	30/488	240/19550	3.92717e-13	MRPS27/RPS3A/MRPS34/RPLP0/RPLP0P6/RPL3/RPL5/RPL7/RPS7/MRPL24/RPL7A/MRPL11/RPL4/RPL6/RPL9/RPL10A/RPL23/MRPL12/RPL17/RPS3/RPS5/RPSA/APEX1/RPS17/MRPL4/RPS4X/RPS18/EEF2/RPL13A/RPS4Y1	30		GO:0140097	catalytic activity, acting on DNA	21/488	229/18368	8.80028e-07	TERT/NTHL1/MCM2/UNG/MCM7/MCM4/NME1/TWNK/HMGA2/DFFB/RBBP4/ALKBH2/MCM3/RFC5/RPS3/MCM5/APEX1/RUVBL1/RECQL4/HELLS/DKC1	21
GO:0006364	rRNA processing	32/476	225/18723	2.52099e-15	EXOSC5/NHP2/WDR3/NPM3/BOP1/RPUSD4/TBL3/RRP9/RPL5/TFB2M/RPL7/MRTO4/ERI3/WDR12/RRS1/RPS7/RPL7A/EXOSC2/FBL/GEMIN4/RBFA/NOB1/RPL10A/NOP56/NOP14/PA2G4/PES1/RPS17/DCAF13/EXOSC7/BYSL/DKC1	32		GO:0030684	preribosome	16/488	78/19550	7.37688e-11	WDR3/BOP1/TBL3/RRP9/NOC2L/MRTO4/WDR12/RRS1/RPS7/FBL/NOB1/NOP56/NOP14/PES1/DCAF13/BYSL	16		GO:0030515	snoRNA binding	8/488	32/18368	1.4063e-06	NHP2/WDR3/TBL3/RRP9/NOP56/NOP14/BYSL/DKC1	8
GO:0016072	rRNA metabolic process	32/476	236/18723	1.00496e-14	EXOSC5/NHP2/WDR3/NPM3/BOP1/RPUSD4/TBL3/RRP9/RPL5/TFB2M/RPL7/MRTO4/ERI3/WDR12/RRS1/RPS7/RPL7A/EXOSC2/FBL/GEMIN4/RBFA/NOB1/RPL10A/NOP56/NOP14/PA2G4/PES1/RPS17/DCAF13/EXOSC7/BYSL/DKC1	32		GO:0005925	focal adhesion	35/488	418/19550	4.45126e-10	AKAP12/GJA1/ACTG1/RPS3A/ITGB4/RHOU/RPLP0/RPL3/PARVB/RPL5/TLN2/AIF1L/RPL7/HMGA1/PHLDB2/RPS7/RPL7A/SNTB1/RPL4/RPL6/PABPC1/CD44/RPL9/TRIOBP/RPL10A/RPL23/RPS3/RPS5/SLC9A3R2/RPS17/PALLD/EZR/RPS4X/RPS18/RPL13A	35		GO:0051287	NAD binding	10/488	56/18368	1.90144e-06	AHCY/ALDH1A3/GPD1L/SORD/PARP1/HSD11B2/ALDH1B1/LDHA/GPD1/GLUD1	10
GO:0042273	ribosomal large subunit biogenesis	18/476	72/18723	1.67327e-13	NLE1/NHP2/BOP1/RPLP0/RPLP0P6/RPL3/NOC2L/RPL5/RPL7/MRTO4/WDR12/RRS1/NOP16/RPL7A/RPL6/RPL10A/PES1/TRAF7	18		GO:0030055	cell-substrate junction	35/488	425/19550	6.9437e-10	AKAP12/GJA1/ACTG1/RPS3A/ITGB4/RHOU/RPLP0/RPL3/PARVB/RPL5/TLN2/AIF1L/RPL7/HMGA1/PHLDB2/RPS7/RPL7A/SNTB1/RPL4/RPL6/PABPC1/CD44/RPL9/TRIOBP/RPL10A/RPL23/RPS3/RPS5/SLC9A3R2/RPS17/PALLD/EZR/RPS4X/RPS18/RPL13A	35		GO:0090079	translation regulator activity, nucleic acid binding	13/488	108/18368	5.79294e-06	EIF4B/EEF1A1/EEF1B2/EEF1A1P5/TUFM/EIF3L/PABPC1/EIF3C/EIF3F/DHFRP1/EEF1G/EEF2K/EEF2	13
GO:0034470	ncRNA processing	39/476	395/18723	4.48799e-13	EXOSC5/NHP2/WDR3/NPM3/BOP1/PUS1/RPUSD4/TBL3/RRP9/RPL5/TFB2M/RPL7/MRTO4/ERI3/WDR12/TSEN2/RRS1/RPS7/TRMT61A/RPL7A/EXOSC2/FBL/GEMIN4/RBFA/NOB1/RPL10A/DALRD3/CTU2/NOP56/NOP14/TSEN54/PA2G4/PES1/RPS17/DCAF13/EXOSC7/TRMT1/BYSL/DKC1	39		GO:0022625	cytosolic large ribosomal subunit	13/488	58/19550	1.41199e-09	RPLP0/RPLP0P6/RPL3/RPL5/RPL7/RPL7A/RPL4/RPL6/RPL9/RPL10A/RPL23/RPL17/RPL13A	13		GO:0003746	translation elongation factor activity	6/488	19/18368	6.8936e-06	EEF1A1/EEF1B2/EEF1A1P5/TUFM/EEF1G/EEF2	6
GO:0034660	ncRNA metabolic process	41/476	485/18723	1.69272e-11	EXOSC5/NHP2/WDR3/NPM3/BOP1/PUS1/RPUSD4/TBL3/RRP9/RPL5/TFB2M/RPL7/MRTO4/GPAT2/ERI3/WDR12/TSEN2/RRS1/RPS7/TRMT61A/RPL7A/EXOSC2/FBL/GEMIN4/RBFA/NOB1/RPL10A/DALRD3/CTU2/NOP56/NOP14/TSEN54/PA2G4/PES1/RPS17/DCAF13/EXOSC7/TRMT1/BYSL/DKC1/PLD6	41		GO:0015934	large ribosomal subunit	17/488	113/19550	2.994e-09	RPLP0/RPLP0P6/RPL3/RPL5/RPL7/MRPL24/RPL7A/MRPL11/RPL4/RPL6/RPL9/RPL10A/RPL23/MRPL12/RPL17/MRPL4/RPL13A	17		GO:0008135	translation factor activity, RNA binding	11/488	84/18368	1.34376e-05	EIF4B/EEF1A1/EEF1B2/EEF1A1P5/TUFM/EIF3L/EIF3C/EIF3F/EEF1G/EEF2K/EEF2	11
GO:0000027	ribosomal large subunit assembly	10/476	27/18723	5.87918e-10	NLE1/BOP1/RPLP0/RPLP0P6/RPL3/RPL5/MRTO4/RRS1/RPL6/TRAF7	10		GO:0022627	cytosolic small ribosomal subunit	9/488	42/19550	7.4908e-07	RPS3A/RPS7/RPS3/RPS5/RPSA/RPS17/RPS4X/RPS18/RPS4Y1	9		GO:0017116	single-stranded DNA helicase activity	6/488	23/18368	2.34306e-05	MCM2/MCM7/MCM4/MCM3/RFC5/MCM5	6
GO:0042255	ribosome assembly	13/476	61/18723	3.40107e-09	NLE1/BOP1/RPLP0/RPLP0P6/RPL3/RPL5/C1QBP/MRTO4/RRS1/RPL6/RPS5/RPSA/TRAF7	13		GO:0015935	small ribosomal subunit	11/488	71/19550	1.38892e-06	MRPS27/RPS3A/MRPS34/RPS7/RPS3/RPS5/RPSA/RPS17/RPS4X/RPS18/RPS4Y1	11		GO:0043021	ribonucleoprotein complex binding	14/488	149/18368	4.45465e-05	MRPS27/EIF4B/UNG/BOP1/C1QBP/NME1/PIM1/WDR12/GEMIN4/EIF3C/RPSA/PES1/PPIH/EEF2	14
GO:0000469	cleavage involved in rRNA processing	9/476	27/18723	1.28372e-08	NHP2/BOP1/TBL3/ERI3/RRS1/EXOSC2/NOB1/NOP14/EXOSC7	9		GO:0005759	mitochondrial matrix	31/488	480/19550	1.52016e-06	TERT/MRPS27/TRAP1/GCSH/MRPS34/PDP1/MIPEP/PUS1/ABHD10/RPUSD4/LYRM4/ATP5F1D/TFB2M/C1QBP/TWNK/ACAT1/ATAD3A/MRPL24/PDSS1/PMPCA/MRPL11/TUFM/MPST/ALDH1B1/NMNAT3/SLC25A5/MRPL12/RPS3/NDUFA10/MRPL4/GLUD1	31		GO:0008330	protein tyrosine/threonine phosphatase activity	4/488	10/18368	9.09979e-05	DUSP6/DUSP2/DUSP4/DUSP1	4
GO:0000466	maturation of 5.8S rRNA from tricistronic rRNA transcript (SSU-rRNA, 5.8S rRNA, LSU-rRNA)	8/476	24/18723	8.46197e-08	BOP1/ERI3/WDR12/RRS1/EXOSC2/NOP14/PES1/EXOSC7	8		GO:0071162	CMG complex	5/488	10/19550	2.15738e-06	MCM2/MCM7/MCM4/MCM3/MCM5	5		GO:0045182	translation regulator activity	13/488	140/18368	9.35021e-05	EIF4B/EEF1A1/EEF1B2/EEF1A1P5/TUFM/EIF3L/PABPC1/EIF3C/EIF3F/DHFRP1/EEF1G/EEF2K/EEF2	13
GO:0051591	response to cAMP	13/476	93/18723	6.415e-07	FOS/FOSB/ZFP36L1/AREG/DUSP1/NME1/CARM1/SDC1/LDHA/GPD1/APEX1/EZR/EEF2K	13		GO:0031252	cell leading edge	28/488	422/19550	2.92988e-06	KITLG/CNTNAP2/ITGB4/EEF1A1/FAM89B/ADORA1/MTSS1/PARVB/TLN2/NME1/AIF1L/TESC/PHLDB2/RAC3/SPEF1/SCRIB/PABPC1/CD44/ADGRE2/DBN1/FSCN1/DDN/RPS3/SH2B2/PALLD/EZR/DPYSL3/TUBB3	28		GO:0003697	single-stranded DNA binding	12/488	123/18368	0.000107653	MCM2/MCM7/MCM4/NME1/TWNK/SSBP4/YBX1/MCM3/MCM5/STN1/RECQL4/HNRNPA1	12
GO:0022618	ribonucleoprotein complex assembly	20/476	220/18723	9.34852e-07	NLE1/EIF4B/BOP1/RPLP0/RPLP0P6/RPL3/RPL5/MRTO4/RRS1/CLNS1A/GEMIN4/RPL6/EIF3L/EIF3C/EIF3F/RPS5/RPSA/RUVBL1/TRAF7/RPL13A	20		GO:0032040	small-subunit processome	8/488	39/19550	4.43301e-06	WDR3/TBL3/RRP9/RPS7/FBL/NOP56/NOP14/DCAF13	8		GO:0003678	DNA helicase activity	9/488	72/18368	0.000118049	MCM2/MCM7/MCM4/TWNK/MCM3/RFC5/MCM5/RUVBL1/RECQL4	9
GO:0006268	DNA unwinding involved in DNA replication	6/476	15/18723	1.0777e-06	MCM2/MCM7/MCM4/TWNK/HMGA1/RECQL4	6		GO:0030686	90S preribosome	7/488	29/19550	5.60567e-06	WDR3/BOP1/TBL3/NOC2L/WDR12/NOP14/PES1	7		GO:0008094	ATP-dependent activity, acting on DNA	11/488	111/18368	0.00018008	MCM2/MCM7/MCM4/TWNK/RBBP4/MCM3/RFC5/MCM5/RUVBL1/RECQL4/HELLS	11
GO:0071826	ribonucleoprotein complex subunit organization	20/476	227/18723	1.52731e-06	NLE1/EIF4B/BOP1/RPLP0/RPLP0P6/RPL3/RPL5/MRTO4/RRS1/CLNS1A/GEMIN4/RPL6/EIF3L/EIF3C/EIF3F/RPS5/RPSA/RUVBL1/TRAF7/RPL13A	20		GO:0031261	DNA replication preinitiation complex	5/488	12/19550	6.5048e-06	MCM2/MCM7/MCM4/MCM3/MCM5	5		GO:0003906	DNA-(apurinic or apyrimidinic site) endonuclease activity	4/488	12/18368	0.000205595	NTHL1/HMGA2/RPS3/APEX1	4
GO:0000460	maturation of 5.8S rRNA	8/476	35/18723	2.11745e-06	BOP1/ERI3/WDR12/RRS1/EXOSC2/NOP14/PES1/EXOSC7	8		GO:0030687	preribosome, large subunit precursor	6/488	23/19550	1.64988e-05	BOP1/NOC2L/MRTO4/WDR12/RRS1/PES1	6		GO:0045296	cadherin binding	21/488	332/18368	0.000232944	NDRG1/CDHR3/PAICS/BZW2/TRIM29/PHLDB2/GPRC5A/RPL7A/SCRIB/RPL6/LDHA/NOP56/DBN1/FSCN1/EEF1G/RUVBL1/SLC9A3R2/FASN/EZR/EEF2/ENO1	21
GO:0042274	ribosomal small subunit biogenesis	11/476	73/18723	2.19517e-06	WDR3/TBL3/RRS1/RPS7/NOB1/NOP14/RPS5/RPSA/RPS17/DCAF13/BYSL	11		GO:0005741	mitochondrial outer membrane	15/488	205/19550	0.000206681	PRKN/GJA1/NME1/FAM210B/CHCHD6/GPAT2/VAT1/PHB2/CYB5B/TOMM40/TOMM20/TOMM22/CPT1A/PGAM5/PLD6	15		GO:0055106	ubiquitin-protein transferase regulator activity	5/488	22/18368	0.000234852	TRIB1/CDC20/RPL5/RPS7/RPL23	5
GO:0036293	response to decreased oxygen levels	24/476	322/18723	2.81374e-06	MYC/EGR1/TERT/ZFP36L1/NR4A2/DDIT4/AHCY/NDRG1/SLC2A1/ADM/HILPDA/ADORA1/ADSL/MYB/SLC1A1/HSD11B2/ANGPTL4/STUB1/PHB2/SLC29A1/LDHA/EEF2K/LOXL2/ENO1	24		GO:0019867	outer membrane	16/488	232/19550	0.000252478	PRKN/GJA1/NME1/FAM210B/CHCHD6/GPAT2/VAT1/PHB2/CYB5B/TOMM40/TOMM20/TOMM22/CPT1A/PGAM5/ANKH/PLD6	16		GO:0017017	MAP kinase tyrosine/serine/threonine phosphatase activity	4/488	13/18368	0.000290753	DUSP6/DUSP2/DUSP4/DUSP1	4
GO:0070482	response to oxygen levels	25/476	347/18723	3.20965e-06	MYC/EGR1/TERT/ZFP36L1/NR4A2/DDIT4/AHCY/NDRG1/SLC2A1/ADM/HILPDA/ADORA1/ADSL/MYB/SLC1A1/HSD11B2/CDK4/ANGPTL4/STUB1/PHB2/SLC29A1/LDHA/EEF2K/LOXL2/ENO1	25		GO:0098984	neuron to neuron synapse	21/488	361/19550	0.000314862	PRKN/PDE4B/ADORA1/RPLP0/SLC1A1/RPL7/ARRB1/PHB2/ZDHHC2/SCRIB/RPL6/ATP1A3/NTSR1/NECTIN3/RPL10A/RPL23/DBN1/SYT7/RPS3/EEF2K/RPS18	21		GO:0000049	tRNA binding	8/488	72/18368	0.000632002	TERT/MRPS27/EEF1A1/PUS1/RPUSD4/DALRD3/CTU2/TRMT1	8
GO:0000470	maturation of LSU-rRNA	7/476	28/18723	4.89416e-06	NHP2/BOP1/RPL7/WDR12/RPL7A/RPL10A/PES1	7		GO:0005743	mitochondrial inner membrane	26/488	495/19550	0.000319617	CYP24A1/MRPS27/COQ8A/TRAP1/MRPS34/DHODH/SLC25A10/NDUFB10/ATP5F1D/CHCHD6/ATAD3A/MRPL24/PHB2/PMPCA/MRPL11/SLC25A5/MRPL12/ATAD3B/RPS3/TOMM40/SLC25A6/NDUFA10/MRPL4/SLC25A3/SLC25A15/UQCRC2	26		GO:0043024	ribosomal small subunit binding	4/488	17/18368	0.000889443	EIF4B/UNG/NME1/PIM1	4
GO:0014074	response to purine-containing compound	15/476	148/18723	5.72454e-06	FOS/FOSB/ZFP36L1/AREG/DHODH/CAD/DUSP1/NME1/CARM1/SDC1/LDHA/GPD1/APEX1/EZR/EEF2K	15		GO:0098798	mitochondrial protein-containing complex	17/488	268/19550	0.000434916	MRPS27/MRPS34/NDUFB10/ATP5F1D/CHCHD6/MRPL24/PHB2/MRPL11/SLC25A5/MRPL12/TOMM40/TOMM20/SLC25A6/TOMM22/NDUFA10/MRPL4/UQCRC2	17		GO:0008170	N-methyltransferase activity	9/488	97/18368	0.00110585	TFB2M/FBL/CARM1/EHMT2/SMYD3/WDR5/EEF1AKMT4/TRMT1/PEMT	9
GO:0000727	double-strand break repair via break-induced replication	5/476	12/18723	7.10638e-06	MCM2/MCM7/MCM4/MCM3/MCM5	5		GO:0030027	lamellipodium	14/488	202/19550	0.000575166	KITLG/FAM89B/PARVB/TESC/RAC3/SPEF1/SCRIB/PABPC1/CD44/DBN1/FSCN1/PALLD/DPYSL3/TUBB3	14		GO:0000295	adenine nucleotide transmembrane transporter activity	4/488	18/18368	0.00111973	SLC19A1/SLC29A1/SLC25A5/SLC25A6	4
GO:0140694	non-membrane-bounded organelle assembly	25/476	367/18723	8.5578e-06	NLE1/KRT19/ACTG1/CDC20/BOP1/RPLP0/RPLP0P6/RPL3/RPL5/C1QBP/MRTO4/HAUS7/RRS1/CENPX/RPL6/RCC1/ABRAXAS1/TUBB/FSCN1/SAC3D1/RPS3/RPS5/RPSA/EZR/TRAF7	25		GO:0031968	organelle outer membrane	15/488	230/19550	0.000699323	PRKN/GJA1/NME1/FAM210B/CHCHD6/GPAT2/VAT1/PHB2/CYB5B/TOMM40/TOMM20/TOMM22/CPT1A/PGAM5/PLD6	15		GO:0005346	purine ribonucleotide transmembrane transporter activity	4/488	18/18368	0.00111973	SLC19A1/SLC29A1/SLC25A5/SLC25A6	4
GO:0006414	translational elongation	9/476	55/18723	9.25679e-06	EEF1A1/EEF1B2/EEF1A1P5/TUFM/DPH5/EEF1G/DPH2/EEF2K/EEF2	9		GO:0009295	nucleoid	6/488	44/19550	0.00074053	TERT/TFB2M/TWNK/ATAD3A/TUFM/SLC25A5	6		GO:0033549	MAP kinase phosphatase activity	4/488	18/18368	0.00111973	DUSP6/DUSP2/DUSP4/DUSP1	4
GO:0001666	response to hypoxia	22/476	307/18723	1.35447e-05	MYC/EGR1/TERT/ZFP36L1/NR4A2/DDIT4/AHCY/NDRG1/SLC2A1/ADM/HILPDA/ADORA1/ADSL/MYB/HSD11B2/ANGPTL4/STUB1/PHB2/SLC29A1/LDHA/LOXL2/ENO1	22		GO:0042645	mitochondrial nucleoid	6/488	44/19550	0.00074053	TERT/TFB2M/TWNK/ATAD3A/TUFM/SLC25A5	6		GO:0008514	organic anion transmembrane transporter activity	13/488	185/18368	0.00137758	SLCO4A1/SLC2A1/GJA1/SLC7A2/SLC19A1/SLC25A10/SLC1A1/SLC38A2/SLC29A1/SLC25A5/CD36/SLC25A6/SLC25A15	13
GO:0071364	cellular response to epidermal growth factor stimulus	8/476	45/18723	1.55168e-05	ERRFI1/ID1/ZFP36L1/EEF1A1/CAD/MCM7/ZFP36L2/FOXC1	8		GO:0005732	sno(s)RNA-containing ribonucleoprotein complex	5/488	30/19550	0.000807516	NHP2/RRP9/FBL/NOP56/DKC1	5		GO:0004518	nuclease activity	14/488	210/18368	0.0015142	NTHL1/EXOSC5/NME1/HMGA2/ERI3/TSEN2/DFFB/EXOSC2/ANKLE1/NOB1/RPS3/APEX1/EXOSC7/PLD6	14
GO:0009156	ribonucleoside monophosphate biosynthetic process	7/476	33/18723	1.58186e-05	DHODH/CAD/PAICS/ADSL/PFAS/PRPS2/IMPDH2	7		GO:0031253	cell projection membrane	19/488	346/19550	0.00118739	GPR157/CNTNAP2/SLC19A1/EEF1A1/ADORA1/GPI/NME1/AIF1L/DHRS3/TESC/CD44/ADGRE2/FSCN1/DDN/RPS3/TMEM67/CD36/EZR/PEMT	19		GO:0008097	5S rRNA binding	3/488	10/18368	0.0019457	RPL5/RRS1/EEF2	3
GO:0009410	response to xenobiotic stimulus	28/476	462/18723	2.18902e-05	MYC/FOS/FOSB/DUSP6/TGIF1/PDE4B/ADIRF/DHODH/MAP2K6/CAD/SORD/MCM7/NQO1/NME1/HSD11B2/PFAS/ARRB1/CMBL/HMGA2/LDHA/EHMT2/CYB5B/APEX1/CPT1A/EFTUD2/PEMT/EEF2/UQCRC2	28		GO:0005844	polysome	7/488	66/19550	0.00126359	RPL7A/RPL6/RPL10A/RPS3/RPS4X/EEF2/RPS4Y1	7		GO:0035374	chondroitin sulfate binding	3/488	10/18368	0.0019457	RTN4RL1/ADGRE2/DPYSL3	3
GO:0031960	response to corticosteroid	15/476	167/18723	2.4594e-05	FOS/FOSB/ERRFI1/ZFP36L1/DDIT4/ADM/AREG/TFAP4/CAD/PARP1/DUSP1/HSD11B2/SDC1/ZFP36L2/SMYD3	15		GO:0032993	protein-DNA complex	13/488	199/19550	0.00153151	FOS/TERT/MCM2/MCM7/PARP1/MCM4/HMGA2/TCF7L2/POLD2/MCM3/MCM5/STN1/JUND	13		GO:0015216	purine nucleotide transmembrane transporter activity	4/488	21/18368	0.00205619	SLC19A1/SLC29A1/SLC25A5/SLC25A6	4
GO:0051384	response to glucocorticoid	14/476	148/18723	2.56248e-05	FOS/FOSB/ERRFI1/ZFP36L1/DDIT4/ADM/AREG/TFAP4/CAD/DUSP1/HSD11B2/SDC1/ZFP36L2/SMYD3	14		GO:0001726	ruffle	12/488	178/19550	0.00176093	EEF1A1/MTSS1/TLN2/NME1/AIF1L/TESC/ADGRE2/FSCN1/RPS3/SH2B2/PALLD/EZR	12		GO:0016741	transferase activity, transferring one-carbon groups	14/488	225/18368	0.00286515	GCSH/PRDM5/CAD/TFB2M/TRMT61A/FBL/CARM1/DPH5/EHMT2/SMYD3/WDR5/EEF1AKMT4/TRMT1/PEMT	14
GO:0006417	regulation of translation	28/476	468/18723	2.75846e-05	SOX4/ZFP36L1/MRPS27/EXOSC5/EIF4B/ENC1/TRAP1/MEX3D/ACO1/RPUSD4/RPL5/C1QBP/CDK4/EXOSC2/TCOF1/PABPC1/EIF3C/YBX1/DPH5/DHFRP1/PA2G4/ZFP36L2/RPS3/DPH2/RPS4X/EXOSC7/EEF2/RPL13A	28		GO:0005742	mitochondrial outer membrane translocase complex	4/488	22/19550	0.00196235	CHCHD6/TOMM40/TOMM20/TOMM22	4		GO:0008757	S-adenosylmethionine-dependent methyltransferase activity	11/488	156/18368	0.00305677	TFB2M/TRMT61A/FBL/CARM1/DPH5/EHMT2/SMYD3/WDR5/EEF1AKMT4/TRMT1/PEMT	11
GO:0070849	response to epidermal growth factor	8/476	49/18723	2.96993e-05	ERRFI1/ID1/ZFP36L1/EEF1A1/CAD/MCM7/ZFP36L2/FOXC1	8		GO:0032279	asymmetric synapse	18/488	335/19550	0.00200866	PRKN/PDE4B/ADORA1/RPLP0/SLC1A1/RPL7/ARRB1/PHB2/ZDHHC2/SCRIB/RPL6/NECTIN3/RPL10A/RPL23/DBN1/RPS3/EEF2K/RPS18	18		GO:0009982	pseudouridine synthase activity	3/488	13/18368	0.00436994	PUS1/RPUSD4/DKC1	3
GO:0046683	response to organophosphorus	13/476	131/18723	2.99089e-05	FOS/FOSB/ZFP36L1/AREG/DUSP1/NME1/CARM1/SDC1/LDHA/GPD1/APEX1/EZR/EEF2K	13		GO:0005884	actin filament	9/488	114/19550	0.00223776	ACTG1/AIF1L/WIPF3/RAC3/DBN1/SH2B2/PALLD/EZR/DPYSL3	9		GO:0019104	DNA N-glycosylase activity	3/488	13/18368	0.00436994	NTHL1/UNG/APEX1	3
GO:0006260	DNA replication	19/476	260/18723	3.98491e-05	MCM2/MCM7/MCM4/TONSL/TWNK/HMGA1/RRM2/ID3/RBBP4/CENPX/NAP1L1/NFIX/POLD2/MCM3/RFC5/EHMT2/MCM5/STN1/RECQL4	19		GO:0098799	outer mitochondrial membrane protein complex	4/488	23/19550	0.00232912	CHCHD6/TOMM40/TOMM20/TOMM22	4		GO:0140297	DNA-binding transcription factor binding	20/488	394/18368	0.00453622	MYC/FOS/ID2/NR4A2/PTMA/NR4A1/SIK1/PRDM5/SKI/PARP1/NOC2L/ARRB1/HMGA1/PHB2/TCF7L2/CXXC5/RPS3/APEX1/DCAF13/JUND	20
GO:0032508	DNA duplex unwinding	10/476	84/18723	5.26699e-05	MCM2/MCM7/MCM4/TWNK/HMGA1/MCM3/RFC5/MCM5/RUVBL1/RECQL4	10		GO:0000781	chromosome, telomeric region	11/488	162/19550	0.00254992	TERT/NHP2/MCM2/MCM7/PARP1/MCM4/MCM3/MCM5/APEX1/STN1/RECQL4	11		GO:0008168	methyltransferase activity	13/488	214/18368	0.00487371	GCSH/PRDM5/TFB2M/TRMT61A/FBL/CARM1/DPH5/EHMT2/SMYD3/WDR5/EEF1AKMT4/TRMT1/PEMT	13
GO:0006304	DNA modification	12/476	120/18723	5.58087e-05	MYC/FOS/NTHL1/EXOSC5/UNG/BEND3/PARP1/ALKBH2/EHMT2/APEX1/HELLS/PLD6	12		GO:0001650	fibrillar center	10/488	140/19550	0.00273362	RAI14/CDCA7L/KLF6/TCOF1/FBL/EIF3L/NOP56/EZR/STN1/DKC1	10		GO:0015215	nucleotide transmembrane transporter activity	4/488	27/18368	0.00531771	SLC19A1/SLC29A1/SLC25A5/SLC25A6	4
GO:0071103	DNA conformation change	20/476	290/18723	5.68943e-05	CENPV/IPO4/MCM2/BEND3/MCM7/MCM4/NOC2L/TWNK/HMGA1/HMGA2/DFFB/RBBP4/NAP1L1/MCM3/RFC5/SMYD3/MCM5/RUVBL1/RECQL4/HELLS	20		GO:0000176	nuclear exosome (RNase complex)	3/488	12/19550	0.00287461	EXOSC5/EXOSC2/EXOSC7	3		GO:0048027	mRNA 5'-UTR binding	4/488	27/18368	0.00531771	RPS3A/RPL5/GNL3/RPS7	4
GO:0009124	nucleoside monophosphate biosynthetic process	7/476	42/18723	8.199e-05	DHODH/CAD/PAICS/ADSL/PFAS/PRPS2/IMPDH2	7		GO:0000177	cytoplasmic exosome (RNase complex)	3/488	13/19550	0.00366823	EXOSC5/EXOSC2/EXOSC7	3		GO:0031005	filamin binding	3/488	14/18368	0.00545305	RFLNB/TMEM67/DPYSL3	3
GO:0033574	response to testosterone	7/476	42/18723	8.199e-05	CAD/GPI/MTAP/DUSP1/NQO1/NME1/CDK4	7		GO:0014069	postsynaptic density	17/488	330/19550	0.00405276	PRKN/PDE4B/ADORA1/RPLP0/RPL7/ARRB1/PHB2/ZDHHC2/SCRIB/RPL6/NECTIN3/RPL10A/RPL23/DBN1/RPS3/EEF2K/RPS18	17		GO:0005200	structural constituent of cytoskeleton	8/488	103/18368	0.00616416	KRT6A/KRT19/ACTG1/TLN2/KRT20/TUBB/TUBA1C/TUBB3	8
GO:0032392	DNA geometric change	10/476	90/18723	9.52934e-05	MCM2/MCM7/MCM4/TWNK/HMGA1/MCM3/RFC5/MCM5/RUVBL1/RECQL4	10		GO:0002102	podosome	4/488	29/19550	0.00555263	SCIN/RHOU/FSCN1/PALLD	4		GO:0016829	lyase activity	12/488	196/18368	0.00630202	ODC1/NTHL1/CENPV/PAICS/ACO1/ADSL/SCLY/HMGA2/TSEN2/RPS3/FASN/ENO1	12
GO:0071353	cellular response to interleukin-4	6/476	33/18723	0.000161683	MCM2/RPLP0/RPL3/CDK4/IMPDH2/FASN	6		GO:0005852	eukaryotic translation initiation factor 3 complex	3/488	15/19550	0.00562345	EIF3L/EIF3C/EIF3F	3		GO:0043138	3'-5' DNA helicase activity	3/488	15/18368	0.00668328	MCM2/MCM5/RECQL4	3
GO:0048545	response to steroid hormone	21/476	339/18723	0.000170885	FOS/FOSB/ERRFI1/BMP4/ZFP36L1/DDIT4/ADM/AREG/TFAP4/CAD/PARP1/GPI/DUSP1/HSD11B2/HMGA2/PHB2/CARM1/ATP1A3/SDC1/ZFP36L2/SMYD3	21		GO:0030688	preribosome, small subunit precursor	3/488	15/19550	0.00562345	NOB1/NOP14/BYSL	3		GO:0003779	actin binding	21/488	441/18368	0.00751474	PRKN/RAI14/ENC1/ITPRID2/SCIN/MTSS1/PARVB/TLN2/AIF1L/WIPF3/SNTB1/SPEF1/TRIOBP/DBN1/FSCN1/S100A4/PALLD/EZR/MARCKSL1/EEF2/MAP1A	21
GO:0031126	sno(s)RNA 3'-end processing	4/476	12/18723	0.000173615	EXOSC5/EXOSC2/FBL/DKC1	4		GO:0033290	eukaryotic 48S preinitiation complex	3/488	15/19550	0.00562345	EIF3L/EIF3C/EIF3F	3		GO:0004519	endonuclease activity	9/488	129/18368	0.00756136	NTHL1/HMGA2/TSEN2/DFFB/ANKLE1/NOB1/RPS3/APEX1/PLD6	9
GO:0022616	DNA strand elongation	5/476	22/18723	0.000191437	TERT/MCM7/MCM4/POLD2/MCM3	5		GO:0031256	leading edge membrane	11/488	180/19550	0.005662	CNTNAP2/EEF1A1/ADORA1/NME1/AIF1L/TESC/CD44/ADGRE2/DDN/RPS3/EZR	11		GO:0016879	ligase activity, forming carbon-nitrogen bonds	5/488	48/18368	0.00867738	CAD/PAICS/PFAS/MTHFD1/TTLL1	5
GO:0014075	response to amine	7/476	49/18723	0.000223983	NR4A2/NR4A1/CAD/SLC1A1/NQO1/NME1/ASIC1	7		GO:1990204	oxidoreductase complex	8/488	112/19550	0.00704704	GCSH/GPD1L/NDUFB10/RRM2/GPD1/CYB5B/NDUFA10/UQCRC2	8		GO:0005539	glycosaminoglycan binding	13/488	230/18368	0.00874938	RSPO4/BMP4/SPOCK3/RTN4RL1/C1QBP/VCAN/TGFBR3L/PCSK6/CD44/ADGRE2/FGFBP3/PTPRF/DPYSL3	13
GO:0010038	response to metal ion	22/476	373/18723	0.000241127	PRKN/FOS/FOSB/TERT/NDRG1/SORD/ACO1/PARP1/GPI/SLC1A1/DUSP1/NQO1/ATP5F1D/CDK4/MT1E/KHK/SDC1/CPNE7/SYT7/JUND/EEF2K/LOXL2	22		GO:0042788	polysomal ribosome	4/488	32/19550	0.00792771	RPL7A/RPL6/RPL10A/EEF2	4		GO:0004386	helicase activity	10/488	156/18368	0.00892274	MCM2/MCM7/MCM4/TWNK/MCM3/RFC5/MCM5/RUVBL1/RECQL4/HELLS	10
GO:0042769	DNA damage response, detection of DNA damage	4/476	13/18723	0.000245752	SOX4/PARP1/HMGA2/RPS3	4		GO:0016282	eukaryotic 43S preinitiation complex	3/488	17/19550	0.00809921	EIF3L/EIF3C/EIF3F	3		GO:0015605	organophosphate ester transmembrane transporter activity	4/488	32/18368	0.00981864	SLC19A1/SLC29A1/SLC25A5/SLC25A6	4
GO:0030490	maturation of SSU-rRNA	7/476	50/18723	0.000254816	WDR3/TBL3/RRS1/NOB1/NOP14/DCAF13/BYSL	7		GO:0120293	dynein axonemal particle	3/488	17/19550	0.00809921	DNAAF5/DNAAF3/RUVBL1	3		GO:0035198	miRNA binding	4/488	34/18368	0.0121479	SOX4/YBX1/MATR3/HNRNPA1	4
GO:0070670	response to interleukin-4	6/476	36/18723	0.000266588	MCM2/RPLP0/RPL3/CDK4/IMPDH2/FASN	6		GO:0099572	postsynaptic specialization	17/488	356/19550	0.00844528	PRKN/PDE4B/ADORA1/RPLP0/RPL7/ARRB1/PHB2/ZDHHC2/SCRIB/RPL6/NECTIN3/RPL10A/RPL23/DBN1/RPS3/EEF2K/RPS18	17		GO:0004540	ribonuclease activity	8/488	116/18368	0.0122538	EXOSC5/ERI3/TSEN2/EXOSC2/NOB1/APEX1/EXOSC7/PLD6	8
GO:0072331	signal transduction by p53 class mediator	13/476	163/18723	0.000278509	PRKN/SOX4/DDIT4/NDRG1/TFAP4/MAP2K6/BOP1/MYBBP1A/RPL5/RRS1/RPS7/CD44/RPL23	13		GO:0070993	translation preinitiation complex	3/488	18/19550	0.00954138	EIF3L/EIF3C/EIF3F	3		GO:0000175	3'-5'-exoribonuclease activity	4/488	35/18368	0.0134342	EXOSC5/ERI3/EXOSC2/EXOSC7	4
GO:0043144	sno(s)RNA processing	4/476	14/18723	0.000337164	EXOSC5/EXOSC2/FBL/DKC1	4		GO:0000792	heterochromatin	6/488	73/19550	0.00975494	BEND3/HMGA1/HMGA2/FOXC1/TCP1/HELLS	6		GO:0031625	ubiquitin protein ligase binding	15/488	297/18368	0.0135077	PRKN/TRIB1/ACTG1/SKI/GPI/RPL5/ARRB1/STUB1/TRIOBP/LAPTM4B/RPL23/SLC25A5/TUBB/PA2G4/TCP1	15
GO:0046390	ribose phosphate biosynthetic process	14/476	190/18723	0.000371687	DHODH/CAD/PAICS/PARP1/ADSL/ATP5F1D/NME1/PFAS/ACAT1/NME3/PRPS2/TKT/IMPDH2/ENO1	14		GO:0000178	exosome (RNase complex)	3/488	19/19550	0.0111235	EXOSC5/EXOSC2/EXOSC7	3		GO:0008408	3'-5' exonuclease activity	5/488	54/18368	0.0140881	EXOSC5/ERI3/EXOSC2/APEX1/EXOSC7	5
GO:0007565	female pregnancy	14/476	193/18723	0.000435433	FOS/FOSB/SLC2A1/ADM/GJA1/ITGB4/SLC19A1/DHODH/CAD/C1QBP/HSD11B2/NR2F2/SLC38A2/DAZAP1	14		GO:0000228	nuclear chromosome	12/488	227/19550	0.0119726	MCM2/MCM7/MCM4/TONSL/HMGA2/RRS1/RBBP4/POLD2/RCC1/MCM3/MCM5/RUVBL1	12		GO:0042162	telomeric DNA binding	4/488	36/18368	0.0148038	TERT/APEX1/STN1/HNRNPA1	4
GO:0072521	purine-containing compound metabolic process	23/476	416/18723	0.000439964	DDIT4/AHCY/PDE4B/PAICS/PARP1/ADSL/GPI/MTAP/ATP5F1D/NME1/PFAS/ACAT1/NME3/MTHFD1/NUDT3/PRPS2/MACROD1/LDHA/GPD1/IMPDH2/FASN/PEMT/ENO1	23		GO:0032587	ruffle membrane	7/488	99/19550	0.01201	EEF1A1/NME1/AIF1L/TESC/ADGRE2/RPS3/EZR	7		GO:0016922	nuclear receptor binding	9/488	144/18368	0.0148655	NR4A2/NR4A1/PARP1/ARRB1/HMGA1/PHB2/TCF7L2/DCAF13/JUND	9
GO:0032259	methylation	21/476	364/18723	0.000444258	MYC/FOS/PRDM5/BEND3/PARP1/MTAP/MYB/TFB2M/TRMT61A/FBL/CARM1/DALRD3/DPH5/EHMT2/SMYD3/WDR5/EEF1AKMT4/TRMT1/PEMT/HELLS/PLD6	21		GO:1905354	exoribonuclease complex	3/488	20/19550	0.0128479	EXOSC5/EXOSC2/EXOSC7	3		GO:0043531	ADP binding	4/488	37/18368	0.0162586	COQ8A/ATP5F1D/RUVBL1/GLUD1	4
GO:0000463	maturation of LSU-rRNA from tricistronic rRNA transcript (SSU-rRNA, 5.8S rRNA, LSU-rRNA)	4/476	15/18723	0.000450572	BOP1/RPL7/WDR12/PES1	4		GO:0098687	chromosomal region	16/488	348/19550	0.0145072	TERT/CENPV/NHP2/MCM2/MCM7/PARP1/MCM4/CENPX/NUP107/MCM3/MCM5/APEX1/STN1/BUB1B/RECQL4/HELLS	16		GO:0042054	histone methyltransferase activity	5/488	56/18368	0.0163027	FBL/CARM1/EHMT2/SMYD3/WDR5	5
GO:0000478	endonucleolytic cleavage involved in rRNA processing	4/476	15/18723	0.000450572	BOP1/TBL3/RRS1/NOP14	4		GO:0005697	telomerase holoenzyme complex	3/488	22/19550	0.0167301	TERT/NHP2/DKC1	3		GO:0140416	transcription regulator inhibitor activity	3/488	21/18368	0.0173671	ID1/ID2/ID3	3
GO:0000479	endonucleolytic cleavage of tricistronic rRNA transcript (SSU-rRNA, 5.8S rRNA, LSU-rRNA)	4/476	15/18723	0.000450572	BOP1/TBL3/RRS1/NOP14	4		GO:0000313	organellar ribosome	6/488	84/19550	0.0185659	MRPS27/MRPS34/MRPL24/MRPL11/MRPL12/MRPL4	6		GO:0016616	oxidoreductase activity, acting on the CH-OH group of donors, NAD or NADP as acceptor	8/488	124/18368	0.0177155	PRXL2B/SORD/DHRS3/HSD11B2/LDHA/GPD1/IMPDH2/FASN	8
GO:0006271	DNA strand elongation involved in DNA replication	4/476	15/18723	0.000450572	MCM7/MCM4/POLD2/MCM3	4		GO:0005761	mitochondrial ribosome	6/488	84/19550	0.0185659	MRPS27/MRPS34/MRPL24/MRPL11/MRPL12/MRPL4	6		GO:0016896	exoribonuclease activity, producing 5'-phosphomonoesters	4/488	38/18368	0.0177999	EXOSC5/ERI3/EXOSC2/EXOSC7	4
GO:1904874	positive regulation of telomerase RNA localization to Cajal body	4/476	15/18723	0.000450572	NHP2/RUVBL1/TCP1/DKC1	4		GO:0031307	integral component of mitochondrial outer membrane	3/488	23/19550	0.0188902	TOMM40/TOMM20/CPT1A	3		GO:0016835	carbon-oxygen lyase activity	6/488	79/18368	0.0185526	NTHL1/ACO1/HMGA2/RPS3/FASN/ENO1	6
GO:1901654	response to ketone	14/476	194/18723	0.000458654	FOS/FOSB/ERRFI1/DDIT4/TFAP4/CAD/PARP1/GPI/MTAP/DUSP1/NQO1/NME1/CDK4/SMYD3	14		GO:0031306	intrinsic component of mitochondrial outer membrane	3/488	24/19550	0.0211973	TOMM40/TOMM20/CPT1A	3		GO:0046332	SMAD binding	6/488	79/18368	0.0185526	FOS/TGIF1/SKI/PARP1/HMGA2/STUB1	6
GO:0006261	DNA-dependent DNA replication	12/476	151/18723	0.000488911	MCM2/MCM7/MCM4/TONSL/TWNK/HMGA1/CENPX/POLD2/MCM3/RFC5/MCM5/RECQL4	12		GO:0072588	box H/ACA RNP complex	2/488	10/19550	0.0245046	NHP2/DKC1	2		GO:0042578	phosphoric ester hydrolase activity	17/488	366/18368	0.0189291	DUSP6/DUSP2/PDE4B/PDP1/DUSP4/IMPA2/DUSP1/CDC25B/PDE3B/NT5DC2/PALD1/APEX1/PTPRF/PGAM5/EPHX2/PLD6/PLCB2	17
GO:0090501	RNA phosphodiester bond hydrolysis	12/476	152/18723	0.000518879	EXOSC5/NHP2/BOP1/TBL3/ERI3/TSEN2/RRS1/EXOSC2/NOB1/NOP14/APEX1/EXOSC7	12		GO:0043596	nuclear replication fork	3/488	28/19550	0.0318958	TONSL/POLD2/MCM3	3		GO:0004725	protein tyrosine phosphatase activity	7/488	102/18368	0.0190155	DUSP6/DUSP2/DUSP4/DUSP1/CDC25B/PALD1/PTPRF	7
GO:0000723	telomere maintenance	11/476	131/18723	0.000523264	MYC/TERT/NHP2/PARP1/GNL3/APEX1/STN1/TCP1/RECQL4/HNRNPA1/DKC1	11		GO:0000782	telomere cap complex	2/488	12/19550	0.0347795	TERT/STN1	2		GO:0005540	hyaluronic acid binding	3/488	22/18368	0.0197208	C1QBP/VCAN/CD44	3
GO:0019693	ribose phosphate metabolic process	22/476	396/18723	0.000545759	DDIT4/PDE4B/DHODH/CAD/PAICS/PARP1/ADSL/GPI/ATP5F1D/NME1/PFAS/ACAT1/NME3/NUDT3/PRPS2/LDHA/GPD1/TKT/IMPDH2/FASN/RPIA/ENO1	22		GO:0000783	nuclear telomere cap complex	2/488	12/19550	0.0347795	TERT/STN1	2		GO:0008320	protein transmembrane transporter activity	3/488	22/18368	0.0197208	TOMM40/TOMM20/TOMM22	3
GO:0001977	renal system process involved in regulation of blood volume	4/476	16/18723	0.000588755	GJA1/ADORA1/HSD11B2/F2RL1	4		GO:0098993	anchored component of synaptic vesicle membrane	2/488	12/19550	0.0347795	RAB4A/RAB26	2		GO:0070034	telomerase RNA binding	3/488	22/18368	0.0197208	TERT/NHP2/DKC1	3
GO:0016074	sno(s)RNA metabolic process	4/476	16/18723	0.000588755	EXOSC5/EXOSC2/FBL/DKC1	4		GO:0140445	chromosome, telomeric repeat region	2/488	12/19550	0.0347795	TERT/STN1	2		GO:0016796	exonuclease activity, active with either ribo- or deoxyribonucleic acids and producing 5'-phosphomonoesters	5/488	59/18368	0.0200397	EXOSC5/ERI3/EXOSC2/APEX1/EXOSC7	5
GO:0051503	adenine nucleotide transport	5/476	28/18723	0.000630083	GJA1/SLC19A1/SLC29A1/SLC25A5/SLC25A6	5		GO:0043601	nuclear replisome	2/488	13/19550	0.0404361	POLD2/MCM3	2		GO:0140678	molecular function inhibitor activity	8/488	128/18368	0.021019	ID1/ID2/RPL5/ARRB1/ANGPTL4/ID3/RPS7/RPL23	8
GO:0002931	response to ischemia	7/476	58/18723	0.000644232	EGR1/GJA1/MAP2K6/NQO1/STUB1/EEF2K/EEF2	7		GO:0031941	filamentous actin	3/488	31/19550	0.0414454	ACTG1/RAC3/DPYSL3	3		GO:0004532	exoribonuclease activity	4/488	40/18368	0.0211475	EXOSC5/ERI3/EXOSC2/EXOSC7	4
GO:0009161	ribonucleoside monophosphate metabolic process	7/476	58/18723	0.000644232	DHODH/CAD/PAICS/ADSL/PFAS/PRPS2/IMPDH2	7		GO:0045121	membrane raft	14/488	335/19550	0.0426	RTN4RL1/IRS1/SLC2A1/GJA1/MALL/SLC1A1/NTSR1/SLC25A5/TUBB/UNC5B/ANO1/CD36/EZR/EEF2	14		GO:0008509	anion transmembrane transporter activity	15/488	314/18368	0.0212167	SLCO4A1/SLC2A1/GJA1/SLC7A2/SLC19A1/SLC25A10/SLC1A1/SLC38A2/SLC29A1/SLC25A5/ANO1/CD36/SLC25A6/ANKH/SLC25A15	15
GO:0015868	purine ribonucleotide transport	5/476	29/18723	0.000745605	GJA1/SLC19A1/SLC29A1/SLC25A5/SLC25A6	5		GO:0098857	membrane microdomain	14/488	335/19550	0.0426	RTN4RL1/IRS1/SLC2A1/GJA1/MALL/SLC1A1/NTSR1/SLC25A5/TUBB/UNC5B/ANO1/CD36/EZR/EEF2	14		GO:0044389	ubiquitin-like protein ligase binding	15/488	316/18368	0.0223063	PRKN/TRIB1/ACTG1/SKI/GPI/RPL5/ARRB1/STUB1/TRIOBP/LAPTM4B/RPL23/SLC25A5/TUBB/PA2G4/TCP1	15
GO:0030879	mammary gland development	11/476	137/18723	0.00076239	BMP4/ID2/AREG/DHODH/CAD/NME1/PHB2/SLC29A1/SCRIB/ELF3/FASN	11		GO:0034399	nuclear periphery	7/488	130/19550	0.044649	ENC1/CAD/MYB/PHB2/NUP107/RUVBL1/MATR3	7		GO:0030331	estrogen receptor binding	4/488	41/18368	0.0229562	PARP1/ARRB1/PHB2/DCAF13	4
GO:0009117	nucleotide metabolic process	25/476	489/18723	0.00079194	DDIT4/NTHL1/PDE4B/DHODH/CAD/UNG/PAICS/PARP1/ADSL/GPI/ATP5F1D/NME1/PFAS/ACAT1/RRM2/NME3/MTHFD1/NUDT3/PRPS2/NMNAT3/LDHA/GPD1/IMPDH2/FASN/ENO1	25		GO:0015030	Cajal body	5/488	78/19550	0.0454392	NHP2/FBL/GEMIN4/EFTUD2/DKC1	5		GO:0008013	beta-catenin binding	6/488	85/18368	0.0256041	PRKN/NR4A2/GJA1/TCF7L2/CARM1/SLC9A3R2	6
GO:0009165	nucleotide biosynthetic process	16/476	254/18723	0.00082787	DHODH/CAD/PAICS/PARP1/ADSL/ATP5F1D/NME1/PFAS/ACAT1/RRM2/NME3/MTHFD1/PRPS2/NMNAT3/IMPDH2/ENO1	16		GO:0000315	organellar large ribosomal subunit	4/488	54/19550	0.0455716	MRPL24/MRPL11/MRPL12/MRPL4	4		GO:0001094	TFIID-class transcription factor complex binding	2/488	10/18368	0.0275237	FBL/RUVBL1	2
GO:0061572	actin filament bundle organization	12/476	161/18723	0.000865183	PRKN/ID1/ACTG1/RFLNB/FAM171A1/MTSS1/AIF1L/ARRB1/PHLDB2/FSCN1/EZR/DPYSL3	12		GO:0005762	mitochondrial large ribosomal subunit	4/488	54/19550	0.0455716	MRPL24/MRPL11/MRPL12/MRPL4	4		GO:0005522	profilin binding	2/488	10/18368	0.0275237	ACTG1/DBN1	2
GO:0015865	purine nucleotide transport	5/476	30/18723	0.000876234	GJA1/SLC19A1/SLC29A1/SLC25A5/SLC25A6	5		GO:0005796	Golgi lumen	6/488	104/19550	0.0460627	HS3ST1/VCAN/PDGFA/PCSK6/SDC1/SDC3	6		GO:0016783	sulfurtransferase activity	2/488	10/18368	0.0275237	MPST/CTU2	2
GO:0019674	NAD metabolic process	5/476	30/18723	0.000876234	GPD1L/NQO1/LDHA/GPD1/ENO1	5		GO:0005938	cell cortex	13/488	308/19550	0.046371	RAI14/AKAP12/SLC2A1/KRT19/EEF1A1/SAPCD2/SCIN/PHLDB2/RAC3/DBN1/FSCN1/EZR/ENO1	13		GO:0016884	carbon-nitrogen ligase activity, with glutamine as amido-N-donor	2/488	10/18368	0.0275237	CAD/PFAS	2
GO:1901293	nucleoside phosphate biosynthetic process	16/476	256/18723	0.000899735	DHODH/CAD/PAICS/PARP1/ADSL/ATP5F1D/NME1/PFAS/ACAT1/RRM2/NME3/MTHFD1/PRPS2/NMNAT3/IMPDH2/ENO1	16		GO:0043240	Fanconi anaemia nuclear complex	2/488	14/19550	0.0464116	CENPX/FANCE	2		GO:0032356	oxidized DNA binding	2/488	10/18368	0.0275237	RPS3/RECQL4	2
GO:0001522	pseudouridine synthesis	4/476	18/18723	0.000950761	NHP2/PUS1/RPUSD4/DKC1	4										GO:0034511	U3 snoRNA binding	2/488	10/18368	0.0275237	TBL3/RRP9	2
GO:1904872	regulation of telomerase RNA localization to Cajal body	4/476	18/18723	0.000950761	NHP2/RUVBL1/TCP1/DKC1	4										GO:0043139	5'-3' DNA helicase activity	2/488	10/18368	0.0275237	TWNK/RUVBL1	2
GO:0006753	nucleoside phosphate metabolic process	25/476	497/18723	0.000995553	DDIT4/NTHL1/PDE4B/DHODH/CAD/UNG/PAICS/PARP1/ADSL/GPI/ATP5F1D/NME1/PFAS/ACAT1/RRM2/NME3/MTHFD1/NUDT3/PRPS2/NMNAT3/LDHA/GPD1/IMPDH2/FASN/ENO1	25										GO:0008266	poly(U) RNA binding	3/488	25/18368	0.0277833	PABPC1/PABPC4/DAZAP1	3
GO:0044728	DNA methylation or demethylation	9/476	100/18723	0.00101168	MYC/FOS/BEND3/PARP1/ALKBH2/EHMT2/APEX1/HELLS/PLD6	9										GO:0035925	mRNA 3'-UTR AU-rich region binding	3/488	25/18368	0.0277833	ZFP36L1/MEX3D/ZFP36L2	3
GO:0001704	formation of primary germ layer	10/476	121/18723	0.00104915	BMP4/GJA1/DUSP2/ITGB4/DKK1/GPI/DUSP4/DUSP1/HMGA2/FOXC1	10										GO:0043177	organic acid binding	8/488	135/18368	0.0278118	SLC19A1/CAD/HBE1/SLC1A1/SCLY/NR2F2/ID3/DHFRP1	8
GO:0090305	nucleic acid phosphodiester bond hydrolysis	16/476	261/18723	0.00110296	NTHL1/EXOSC5/NHP2/BOP1/TBL3/ERI3/TSEN2/RRS1/DFFB/EXOSC2/ANKLE1/NOB1/NOP14/APEX1/EXOSC7/PLD6	16										GO:0003727	single-stranded RNA binding	6/488	87/18368	0.0283023	EIF4B/PUS1/PABPC1/PABPC4/DAZAP1/HNRNPA1	6
GO:0009168	purine ribonucleoside monophosphate biosynthetic process	4/476	19/18723	0.00118029	PAICS/ADSL/PFAS/IMPDH2	4										GO:0016614	oxidoreductase activity, acting on CH-OH group of donors	8/488	136/18368	0.0288929	PRXL2B/SORD/DHRS3/HSD11B2/LDHA/GPD1/IMPDH2/FASN	8
GO:0090670	RNA localization to Cajal body	4/476	19/18723	0.00118029	NHP2/RUVBL1/TCP1/DKC1	4										GO:0140098	catalytic activity, acting on RNA	17/488	386/18368	0.029626	TERT/EXOSC5/PUS1/TFB2M/ERI3/TSEN2/TRMT61A/EXOSC2/FBL/NOB1/DALRD3/POLR1C/APEX1/POLR3G/EXOSC7/TRMT1/PLD6	17
GO:0090671	telomerase RNA localization to Cajal body	4/476	19/18723	0.00118029	NHP2/RUVBL1/TCP1/DKC1	4										GO:0008276	protein methyltransferase activity	6/488	88/18368	0.029719	FBL/CARM1/EHMT2/SMYD3/WDR5/EEF1AKMT4	6
GO:0090672	telomerase RNA localization	4/476	19/18723	0.00118029	NHP2/RUVBL1/TCP1/DKC1	4										GO:0042393	histone binding	12/488	244/18368	0.0304055	NPM3/MCM2/TTLL12/TONSL/NOC2L/RBBP4/NAP1L1/CARM1/SAMD1/RCC1/WDR5/MPND	12
GO:0090685	RNA localization to nucleus	4/476	19/18723	0.00118029	NHP2/RUVBL1/TCP1/DKC1	4										GO:0043022	ribosome binding	5/488	66/18368	0.0308201	MRPS27/C1QBP/EIF3C/RPSA/EEF2	5
GO:0045639	positive regulation of myeloid cell differentiation	9/476	103/18723	0.00124863	MTURN/FOS/TRIB1/KITLG/ZFP36L1/ID2/SCIN/FAM210B/TESC	9										GO:0005347	ATP transmembrane transporter activity	2/488	11/18368	0.0330572	SLC25A5/SLC25A6	2
GO:0043414	macromolecule methylation	18/476	316/18723	0.00128412	MYC/FOS/PRDM5/BEND3/PARP1/MYB/TFB2M/TRMT61A/FBL/CARM1/DALRD3/EHMT2/SMYD3/WDR5/EEF1AKMT4/TRMT1/HELLS/PLD6	18										GO:0008199	ferric iron binding	2/488	11/18368	0.0330572	FTL/RRM2	2
GO:0048333	mesodermal cell differentiation	5/476	33/18723	0.00137081	BMP4/GJA1/ITGB4/DKK1/HMGA2	5										GO:0016801	hydrolase activity, acting on ether bonds	2/488	11/18368	0.0330572	AHCY/EPHX2	2
GO:0043487	regulation of RNA stability	12/476	170/18723	0.00138606	ZFP36L1/EXOSC5/TAF15/MEX3D/EXOSC2/PABPC1/YBX1/ZFP36L2/APEX1/PABPC4/EXOSC7/DKC1	12										GO:0061980	regulatory RNA binding	4/488	46/18368	0.0333837	SOX4/YBX1/MATR3/HNRNPA1	4
GO:0045600	positive regulation of fat cell differentiation	7/476	66/18723	0.00140225	ZFP36L1/ID2/CCDC3/ADIRF/ZBTB7C/PIM1/CARM1	7										GO:0016866	intramolecular transferase activity	3/488	27/18368	0.0339896	PUS1/RPUSD4/DKC1	3
GO:0072091	regulation of stem cell proliferation	6/476	49/18723	0.00144905	TERT/KITLG/ZFP36L1/GJA1/PIM1/HMGA2	6										GO:0022884	macromolecule transmembrane transporter activity	3/488	27/18368	0.0339896	TOMM40/TOMM20/TOMM22	3
GO:1901605	alpha-amino acid metabolic process	13/476	195/18723	0.00149752	AHCY/ODC1/GCSH/CAD/MTAP/SCLY/PFAS/ACAT1/MTHFD1/MPST/DHFRP1/PEMT/GLUD1	13										GO:0003684	damaged DNA binding	5/488	68/18368	0.0344558	NTHL1/UNG/RPS3/APEX1/RECQL4	5
GO:0044706	multi-multicellular organism process	14/476	220/18723	0.00155868	FOS/FOSB/SLC2A1/ADM/GJA1/ITGB4/SLC19A1/DHODH/CAD/C1QBP/HSD11B2/NR2F2/SLC38A2/DAZAP1	14										GO:0019838	growth factor binding	8/488	141/18368	0.0347343	ITGB4/DUSP1/TGFBR3L/PDGFA/FSTL4/PCSK6/FGFBP3/CD36	8
GO:0002183	cytoplasmic translational initiation	5/476	34/18723	0.00157402	EIF4B/EIF3L/EIF3C/EIF3F/RPL13A	5										GO:0008138	protein tyrosine/serine/threonine phosphatase activity	4/488	47/18368	0.0357503	DUSP6/DUSP2/DUSP4/DUSP1	4
GO:0006270	DNA replication initiation	5/476	34/18723	0.00157402	MCM2/MCM7/MCM4/MCM3/MCM5	5										GO:0008187	poly-pyrimidine tract binding	3/488	28/18368	0.0373393	PABPC1/PABPC4/DAZAP1	3
GO:0006220	pyrimidine nucleotide metabolic process	6/476	50/18723	0.0016119	NTHL1/DHODH/CAD/UNG/NME1/NME3	6										GO:0019001	guanyl nucleotide binding	17/488	398/18368	0.0379029	RAB4A/SLC19A1/RAB26/EEF1A1/RHOU/EEF1A1P5/NME1/GNL3/RAC3/TUFM/TUBB/RAB40B/TUBA1C/EFTUD2/EEF2/GLUD1/TUBB3	17
GO:0043628	ncRNA 3'-end processing	6/476	50/18723	0.0016119	EXOSC5/ERI3/EXOSC2/FBL/EXOSC7/DKC1	6										GO:0032561	guanyl ribonucleotide binding	17/488	398/18368	0.0379029	RAB4A/SLC19A1/RAB26/EEF1A1/RHOU/EEF1A1P5/NME1/GNL3/RAC3/TUFM/TUBB/RAB40B/TUBA1C/EFTUD2/EEF2/GLUD1/TUBB3	17
GO:0006228	UTP biosynthetic process	3/476	10/18723	0.00171499	CAD/NME1/NME3	3										GO:0004857	enzyme inhibitor activity	5/488	70/18368	0.0383464	RPL5/ARRB1/ANGPTL4/RPS7/RPL23	5
GO:0031118	rRNA pseudouridine synthesis	3/476	10/18723	0.00171499	NHP2/RPUSD4/DKC1	3										GO:0003964	RNA-directed DNA polymerase activity	2/488	12/18368	0.038983	TERT/DKC1	2
GO:0031125	rRNA 3'-end processing	3/476	10/18723	0.00171499	ERI3/EXOSC2/EXOSC7	3										GO:0043047	single-stranded telomeric DNA binding	2/488	12/18368	0.038983	STN1/HNRNPA1	2
GO:0140053	mitochondrial gene expression	9/476	108/18723	0.00174147	MRPS27/MRPS34/PUS1/RPUSD4/TFB2M/C1QBP/TWNK/TUFM/MRPL12	9										GO:0015301	anion:anion antiporter activity	3/488	29/18368	0.0408512	SLC19A1/SLC25A5/SLC25A6	3
GO:0009127	purine nucleoside monophosphate biosynthetic process	4/476	21/18723	0.00175066	PAICS/ADSL/PFAS/IMPDH2	4										GO:0070717	poly-purine tract binding	3/488	29/18368	0.0408512	PABPC1/PABPC4/DAZAP1	3
GO:0010232	vascular transport	8/476	88/18723	0.00178735	SLC2A1/GJA1/SLC7A2/SLC19A1/SLC1A1/SLC38A2/SLC29A1/CD36	8										GO:0004721	phosphoprotein phosphatase activity	9/488	174/18368	0.0431289	DUSP6/DUSP2/PDP1/DUSP4/DUSP1/CDC25B/PALD1/PTPRF/PGAM5	9
GO:2001234	negative regulation of apoptotic signaling pathway	14/476	224/18723	0.00184483	PRKN/BMP4/TERT/NR4A2/NLE1/TRAP1/NOC2L/TCF7L2/CD44/SLC25A5/UNC5B/SCG2/HELLS/ENO1	14										GO:0015932	nucleobase-containing compound transmembrane transporter activity	4/488	50/18368	0.043418	SLC19A1/SLC29A1/SLC25A5/SLC25A6	4
GO:0072522	purine-containing compound biosynthetic process	13/476	200/18723	0.00187681	PAICS/PARP1/ADSL/MTAP/ATP5F1D/NME1/PFAS/ACAT1/NME3/MTHFD1/PRPS2/IMPDH2/ENO1	13										GO:0016799	hydrolase activity, hydrolyzing N-glycosyl compounds	4/488	50/18368	0.043418	NTHL1/UNG/MACROD1/APEX1	4
GO:2001233	regulation of apoptotic signaling pathway	19/476	356/18723	0.0020178	PRKN/BMP4/TERT/NR4A2/DEPTOR/NLE1/TRAP1/PARP1/NOC2L/RPS7/TCF7L2/CD44/SLC25A5/UNC5B/SCG2/RPS3/TRAF7/HELLS/ENO1	19										GO:0015631	tubulin binding	16/488	375/18368	0.0434565	PRKN/NDRG1/GJA1/PDE4B/EML1/TTLL12/NME1/HAUS7/SPEF1/ABRAXAS1/TTLL1/DPYSL5/RPS3/EZR/KIF1C/MAP1A	16
GO:0070371	ERK1 and ERK2 cascade	18/476	330/18723	0.00207102	MYC/MTURN/ERRFI1/DUSP6/BMP4/ZFP36L1/AKAP12/DUSP4/DUSP1/ARRB1/PHB2/PDGFA/CD44/ZFP36L2/CD36/EZR/TRAF7/F2RL1	18										GO:0005310	dicarboxylic acid transmembrane transporter activity	3/488	30/18368	0.0445235	SLC19A1/SLC25A10/SLC1A1	3
GO:0009220	pyrimidine ribonucleotide biosynthetic process	4/476	22/18723	0.00209716	DHODH/CAD/NME1/NME3	4										GO:0016417	S-acyltransferase activity	3/488	30/18368	0.0445235	ZDHHC2/ZDHHC8/FASN	3
GO:0043434	response to peptide hormone	21/476	414/18723	0.00222644	ERRFI1/EGR1/ZFP36L1/NR4A2/IRS1/SLC2A1/ADM/AREG/GJA1/NR4A1/CAD/PARP1/HSD11B2/CDK4/PDE3B/KHK/TBC1D4/SH2B2/APEX1/JUND/EEF2K	21										GO:0106306	protein serine phosphatase activity	5/488	73/18368	0.0446665	DUSP6/DUSP2/DUSP4/DUSP1/PGAM5	5
GO:0045444	fat cell differentiation	14/476	229/18723	0.00226258	ZFP36L1/ID2/NR4A2/NR4A1/CCDC3/ADIRF/ZBTB7C/CCDC85B/PIM1/HMGA2/TCF7L2/CARM1/ZFP36L2/SH2B2	14										GO:0106307	protein threonine phosphatase activity	5/488	73/18368	0.0446665	DUSP6/DUSP2/DUSP4/DUSP1/PGAM5	5
GO:0001837	epithelial to mesenchymal transition	11/476	157/18723	0.00229422	WNT16/BMP4/RFLNB/PHLDB2/HMGA2/TGFBR3L/TCOF1/TCF7L2/S100A4/FOXC1/LOXL2	11										GO:0005525	GTP binding	16/488	377/18368	0.0452139	RAB4A/RAB26/EEF1A1/RHOU/EEF1A1P5/NME1/GNL3/RAC3/TUFM/TUBB/RAB40B/TUBA1C/EFTUD2/EEF2/GLUD1/TUBB3	16
GO:0051017	actin filament bundle assembly	11/476	157/18723	0.00229422	PRKN/ID1/ACTG1/FAM171A1/MTSS1/AIF1L/ARRB1/PHLDB2/FSCN1/EZR/DPYSL3	11										GO:0005542	folic acid binding	2/488	13/18368	0.0452762	SLC19A1/DHFRP1	2
GO:0003093	regulation of glomerular filtration	3/476	11/18723	0.00231382	GJA1/ADORA1/F2RL1	3										GO:0039706	co-receptor binding	2/488	13/18368	0.0452762	BMP4/DKK1	2
GO:0006183	GTP biosynthetic process	3/476	11/18723	0.00231382	NME1/NME3/IMPDH2	3										GO:0003743	translation initiation factor activity	4/488	51/18368	0.0461633	EIF4B/EIF3L/EIF3C/EIF3F	4
GO:0006188	IMP biosynthetic process	3/476	11/18723	0.00231382	PAICS/ADSL/PFAS	3										GO:0004722	protein serine/threonine phosphatase activity	6/488	98/18368	0.0464684	DUSP6/DUSP2/PDP1/DUSP4/DUSP1/PGAM5	6
GO:0034427	nuclear-transcribed mRNA catabolic process, exonucleolytic, 3'-5'	3/476	11/18723	0.00231382	EXOSC5/EXOSC2/EXOSC7	3										GO:0043015	gamma-tubulin binding	3/488	31/18368	0.0483541	NDRG1/PDE4B/NME1	3
GO:0045654	positive regulation of megakaryocyte differentiation	3/476	11/18723	0.00231382	MTURN/SCIN/TESC	3										GO:0140318	protein transporter activity	3/488	31/18368	0.0483541	TOMM40/TOMM20/TOMM22	3
GO:0052646	alditol phosphate metabolic process	3/476	11/18723	0.00231382	GPD1L/GPAT2/GPD1	3										GO:0004879	nuclear receptor activity	4/488	52/18368	0.0490031	NR4A2/NR4A1/NR2F2/NR2F1	4
GO:0000154	rRNA modification	5/476	37/18723	0.00231658	NHP2/RPUSD4/TFB2M/FBL/DKC1	5										GO:0098531	ligand-activated transcription factor activity	4/488	52/18368	0.0490031	NR4A2/NR4A1/NR2F2/NR2F1	4
GO:0000462	maturation of SSU-rRNA from tricistronic rRNA transcript (SSU-rRNA, 5.8S rRNA, LSU-rRNA)	5/476	37/18723	0.00231658	TBL3/RRS1/NOP14/DCAF13/BYSL	5
GO:0006862	nucleotide transport	5/476	37/18723	0.00231658	GJA1/SLC19A1/SLC29A1/SLC25A5/SLC25A6	5
GO:0001707	mesoderm formation	7/476	72/18723	0.00232889	BMP4/GJA1/ITGB4/DKK1/GPI/HMGA2/FOXC1	7
GO:0043488	regulation of mRNA stability	11/476	158/18723	0.00241104	ZFP36L1/EXOSC5/TAF15/MEX3D/EXOSC2/PABPC1/YBX1/ZFP36L2/APEX1/PABPC4/EXOSC7	11
GO:0009260	ribonucleotide biosynthetic process	12/476	182/18723	0.00245958	DHODH/CAD/PAICS/PARP1/ADSL/ATP5F1D/NME1/PFAS/ACAT1/NME3/IMPDH2/ENO1	12
GO:1904666	regulation of ubiquitin protein ligase activity	4/476	23/18723	0.00248823	CDC20/RPL5/RPS7/RPL23	4
GO:0045727	positive regulation of translation	10/476	136/18723	0.0025196	SOX4/MRPS27/RPUSD4/RPL5/C1QBP/CDK4/PABPC1/EIF3C/RPS4X/EEF2	10
GO:0072089	stem cell proliferation	7/476	73/18723	0.00252073	TERT/KITLG/ZFP36L1/GJA1/PIM1/HMGA2/RNF43	7
GO:0002244	hematopoietic progenitor cell differentiation	9/476	114/18723	0.00252639	SOX4/BMP4/KITLG/EML1/MYB/ARMC6/ANKLE1/FOXC1/EEF2	9
GO:0032200	telomere organization	11/476	159/18723	0.00253263	MYC/TERT/NHP2/PARP1/GNL3/APEX1/STN1/TCP1/RECQL4/HNRNPA1/DKC1	11
GO:1901796	regulation of signal transduction by p53 class mediator	8/476	93/18723	0.0025376	PRKN/MAP2K6/BOP1/RPL5/RRS1/RPS7/CD44/RPL23	8
GO:0071398	cellular response to fatty acid	5/476	38/18723	0.00261274	IRS1/NME1/CDK4/ID3/CPT1A	5
GO:0043279	response to alkaloid	9/476	115/18723	0.00268085	FOSB/DHODH/CAD/GPI/SLC1A1/NQO1/EHMT2/CPT1A/EFTUD2	9
GO:0009201	ribonucleoside triphosphate biosynthetic process	7/476	74/18723	0.0027245	CAD/PARP1/ATP5F1D/NME1/NME3/IMPDH2/ENO1	7
GO:0048332	mesoderm morphogenesis	7/476	74/18723	0.0027245	BMP4/GJA1/ITGB4/DKK1/GPI/HMGA2/FOXC1	7
GO:0036294	cellular response to decreased oxygen levels	11/476	161/18723	0.00279069	MYC/EGR1/TERT/ZFP36L1/NDRG1/HILPDA/STUB1/PHB2/SLC29A1/EEF2K/ENO1	11
GO:0007623	circadian rhythm	13/476	210/18723	0.00287452	GPR157/ID1/EGR1/ID2/AHCY/SIK1/ADORA1/MYBBP1A/CDK4/ID3/IMPDH2/HEBP1/JUND	13
GO:0000288	nuclear-transcribed mRNA catabolic process, deadenylation-dependent decay	6/476	56/18723	0.00289855	ZFP36L1/EXOSC5/EXOSC2/PABPC1/ZFP36L2/EXOSC7	6
GO:0071385	cellular response to glucocorticoid stimulus	6/476	56/18723	0.00289855	ERRFI1/ZFP36L1/DDIT4/TFAP4/ZFP36L2/SMYD3	6
GO:0072530	purine-containing compound transmembrane transport	4/476	24/18723	0.00292662	SLC19A1/SLC29A1/SLC25A5/SLC25A6	4
GO:0046051	UTP metabolic process	3/476	12/18723	0.00302722	CAD/NME1/NME3	3
GO:1904667	negative regulation of ubiquitin protein ligase activity	3/476	12/18723	0.00302722	RPL5/RPS7/RPL23	3
GO:1904816	positive regulation of protein localization to chromosome, telomeric region	3/476	12/18723	0.00302722	GNL3/TCP1/DKC1	3
GO:0033044	regulation of chromosome organization	12/476	187/18723	0.0030719	MYC/CENPV/MCM2/PARP1/DUSP1/GNL3/TRIP13/STN1/BUB1B/TCP1/HNRNPA1/DKC1	12
GO:0006305	DNA alkylation	7/476	76/18723	0.00316972	MYC/FOS/BEND3/PARP1/EHMT2/HELLS/PLD6	7
GO:0006306	DNA methylation	7/476	76/18723	0.00316972	MYC/FOS/BEND3/PARP1/EHMT2/HELLS/PLD6	7
GO:0009123	nucleoside monophosphate metabolic process	7/476	76/18723	0.00316972	DHODH/CAD/PAICS/ADSL/PFAS/PRPS2/IMPDH2	7
GO:0006413	translational initiation	9/476	118/18723	0.00318951	EIF4B/RPS3A/EIF3L/EIF3C/EIF3F/RPS3/RPS5/RPS17/RPL13A	9
GO:0051101	regulation of DNA binding	9/476	118/18723	0.00318951	PRKN/ID1/TFAP4/ZBTB7C/SKI/PARP1/NME1/HMGA2/FOXC1	9
GO:0032868	response to insulin	15/476	264/18723	0.00323461	ERRFI1/EGR1/ZFP36L1/IRS1/SLC2A1/ADM/CAD/PARP1/HSD11B2/CDK4/PDE3B/KHK/TBC1D4/SH2B2/EEF2K	15
GO:0030183	B cell differentiation	10/476	141/18723	0.00327343	ZFP36L1/ID2/CR2/MIR17HG/LFNG/KLF6/IRF2BP2/SLC25A5/ZFP36L2/CMTM7	10
GO:0009069	serine family amino acid metabolic process	5/476	40/18723	0.00328585	GCSH/SCLY/MTHFD1/MPST/DHFRP1	5
GO:1901216	positive regulation of neuron death	8/476	97/18723	0.00329887	FOS/EGR1/DDIT4/ADORA1/DKK1/PARP1/MYB/NQO1	8
GO:0007346	regulation of mitotic cell cycle	22/476	457/18723	0.00334189	SOX4/BMP4/TERT/ZFP36L1/ID2/NLE1/TFAP4/SIK1/TTLL12/DUSP1/CDC25B/CDK4/HMGA2/PHB2/SCRIB/RCC1/ABRAXAS1/TRIP13/ZFP36L2/APEX1/FOXC1/BUB1B	22
GO:0007492	endoderm development	7/476	77/18723	0.00341215	BMP4/ZFP36L1/DUSP2/DKK1/DUSP4/DUSP1/HMGA2	7
GO:0003071	renal system process involved in regulation of systemic arterial blood pressure	4/476	25/18723	0.00341499	GJA1/ADORA1/HSD11B2/F2RL1	4
GO:0002763	positive regulation of myeloid leukocyte differentiation	6/476	58/18723	0.00346305	FOS/TRIB1/KITLG/ZFP36L1/ID2/TESC	6
GO:0061013	regulation of mRNA catabolic process	11/476	166/18723	0.00352942	ZFP36L1/EXOSC5/TAF15/MEX3D/EXOSC2/PABPC1/YBX1/ZFP36L2/APEX1/PABPC4/EXOSC7	11
GO:0010639	negative regulation of organelle organization	18/476	348/18723	0.00364519	PRKN/BMP4/MCM2/SCIN/PARP1/DUSP1/PHLDB2/VAT1/SPEF1/TRIOBP/TBC1D4/SLC25A5/TRIP13/EHMT2/TMEM67/STN1/BUB1B/HNRNPA1	18
GO:0006164	purine nucleotide biosynthetic process	12/476	191/18723	0.00364601	PAICS/PARP1/ADSL/ATP5F1D/NME1/PFAS/ACAT1/NME3/MTHFD1/PRPS2/IMPDH2/ENO1	12
GO:0019319	hexose biosynthetic process	7/476	78/18723	0.00366846	SIK1/SORD/GPI/SLC25A10/NLN/GPD1/WDR5	7
GO:0006091	generation of precursor metabolites and energy	23/476	490/18723	0.00372145	MYC/DDIT4/IRS1/TRAP1/ACO1/ADSL/GPI/NDUFB10/MYBBP1A/ATP5F1D/DHRS3/ACAT1/PHB2/KHK/LDHA/GPD1/CYB5B/TKT/NDUFA10/RPIA/LOXL2/UQCRC2/ENO1	23
GO:0051348	negative regulation of transferase activity	15/476	268/18723	0.00372161	PRKN/TRIB1/ERRFI1/BMP4/DEPTOR/TFAP4/IPO5/DUSP1/RPL5/NR2F2/GPRC5A/RPS7/RPL23/SMYD3/DBNDD1	15
GO:0008298	intracellular mRNA localization	3/476	13/18723	0.00386166	ZFP36L1/MEX3D/EXOSC2	3
GO:0010635	regulation of mitochondrial fusion	3/476	13/18723	0.00386166	PRKN/VAT1/PLD6	3
GO:0043928	exonucleolytic catabolism of deadenylated mRNA	3/476	13/18723	0.00386166	EXOSC5/EXOSC2/EXOSC7	3
GO:0071027	nuclear RNA surveillance	3/476	13/18723	0.00386166	EXOSC5/EXOSC2/EXOSC7	3
GO:0071028	nuclear mRNA surveillance	3/476	13/18723	0.00386166	EXOSC5/EXOSC2/EXOSC7	3
GO:0042278	purine nucleoside metabolic process	4/476	26/18723	0.00395594	AHCY/MTAP/MACROD1/PEMT	4
GO:0034655	nucleobase-containing compound catabolic process	20/476	407/18723	0.00400472	ZFP36L1/AHCY/NTHL1/EXOSC5/PDE4B/TAF15/UNG/MEX3D/MRTO4/ACAT1/DFFB/NUDT3/EXOSC2/PABPC1/YBX1/ZFP36L2/APEX1/PABPC4/EXOSC7/DKC1	20
GO:0042542	response to hydrogen peroxide	10/476	146/18723	0.00419662	AREG/TRAP1/MYB/DUSP1/NQO1/SDC1/LDHA/RPS3/APEX1/EEF2	10
GO:0032204	regulation of telomere maintenance	7/476	80/18723	0.00422471	MYC/PARP1/GNL3/STN1/TCP1/HNRNPA1/DKC1	7
GO:0048872	homeostasis of number of cells	15/476	272/18723	0.00426709	SOX4/BMP4/KITLG/ZFP36L1/ID2/NLE1/MIR17HG/PDE4B/GPI/FAM210B/RAC3/SLC25A5/SH2B2/KLF13/RPS17	15
GO:0016331	morphogenesis of embryonic epithelium	10/476	147/18723	0.00440375	SOX4/WNT16/BMP4/GRHL3/ADM/ALDH1A3/SKI/RPS7/MTHFD1/SCRIB	10
GO:0071384	cellular response to corticosteroid stimulus	6/476	61/18723	0.00445778	ERRFI1/ZFP36L1/DDIT4/TFAP4/ZFP36L2/SMYD3	6
GO:0006006	glucose metabolic process	12/476	196/18723	0.00448205	PRKN/IRS1/SIK1/SORD/GPI/SLC25A10/NLN/KHK/GPD1/WDR5/CPT1A/ENO1	12
GO:0001841	neural tube formation	8/476	102/18723	0.00448709	SOX4/BMP4/GRHL3/ADM/SKI/RPS7/MTHFD1/SCRIB	8
GO:1990542	mitochondrial transmembrane transport	8/476	102/18723	0.00448709	ATP5F1D/SLC25A5/TOMM40/TOMM20/SLC25A6/CPT1A/SLC25A3/SLC25A15	8
GO:0006284	base-excision repair	5/476	43/18723	0.00451721	NTHL1/UNG/HMGA2/RPS3/APEX1	5
GO:0060443	mammary gland morphogenesis	5/476	43/18723	0.00451721	BMP4/AREG/PHB2/SCRIB/ELF3	5
GO:0010833	telomere maintenance via telomere lengthening	7/476	81/18723	0.00452566	TERT/NHP2/PARP1/STN1/TCP1/HNRNPA1/DKC1	7
GO:0046174	polyol catabolic process	4/476	27/18723	0.00455202	SORD/IMPA2/NUDT3/NTSR1	4
GO:0000302	response to reactive oxygen species	13/476	222/18723	0.00460404	FOS/AREG/TRAP1/MYB/DUSP1/NQO1/SDC1/LDHA/DHFRP1/RPS3/CD36/APEX1/EEF2	13
GO:1901136	carbohydrate derivative catabolic process	11/476	172/18723	0.00461426	AHCY/NTHL1/PDE4B/GPD1L/UNG/ABHD10/ACAT1/NUDT3/CD44/GPD1/MAN1A1	11
GO:0042594	response to starvation	12/476	197/18723	0.00466635	SLC2A1/ADM/SIK1/DHODH/CAD/ADSL/MYBBP1A/ACAT1/SLC38A2/KRT20/EHMT2/HNRNPA1	12
GO:0009259	ribonucleotide metabolic process	19/476	385/18723	0.00474409	DDIT4/PDE4B/DHODH/CAD/PAICS/PARP1/ADSL/GPI/ATP5F1D/NME1/PFAS/ACAT1/NME3/NUDT3/LDHA/GPD1/IMPDH2/FASN/ENO1	19
GO:0006596	polyamine biosynthetic process	3/476	14/18723	0.00482289	ODC1/SAT1/SRM	3
GO:1901722	regulation of cell proliferation involved in kidney development	3/476	14/18723	0.00482289	MYC/BMP4/EGR1	3
GO:1902969	mitotic DNA replication	3/476	14/18723	0.00482289	MCM2/MCM4/MCM3	3
GO:1904814	regulation of protein localization to chromosome, telomeric region	3/476	14/18723	0.00482289	GNL3/TCP1/DKC1	3
GO:1905039	carboxylic acid transmembrane transport	10/476	149/18723	0.00484215	SLC2A1/SLC7A2/SLC19A1/SLC25A10/SLC1A1/SLC38A2/NTSR1/CD36/CPT1A/SLC25A15	10
GO:0046364	monosaccharide biosynthetic process	7/476	82/18723	0.00484251	SIK1/SORD/GPI/SLC25A10/NLN/GPD1/WDR5	7
GO:0090502	RNA phosphodiester bond hydrolysis, endonucleolytic	7/476	82/18723	0.00484251	BOP1/TBL3/TSEN2/RRS1/NOB1/NOP14/APEX1	7
GO:1901653	cellular response to peptide	18/476	359/18723	0.00502293	ERRFI1/ID1/ZFP36L1/NR4A2/IRS1/GJA1/NR4A1/PARP1/CDK4/PDE3B/ATP1A3/RPL23/TBC1D4/ANO1/SH2B2/CD36/APEX1/EEF2K	18
GO:1903825	organic acid transmembrane transport	10/476	150/18723	0.00507382	SLC2A1/SLC7A2/SLC19A1/SLC25A10/SLC1A1/SLC38A2/NTSR1/CD36/CPT1A/SLC25A15	10
GO:0031667	response to nutrient levels	22/476	474/18723	0.00512433	CYP24A1/AHCY/SLC2A1/ADM/SIK1/DHODH/CAD/SORD/ADSL/MYBBP1A/NQO1/PIM1/HSD11B2/ACAT1/SLC38A2/LDHA/KRT20/EHMT2/CPT1A/HNRNPA1/PEMT/EEF2	22
GO:0071456	cellular response to hypoxia	10/476	151/18723	0.00531411	MYC/EGR1/TERT/ZFP36L1/NDRG1/HILPDA/STUB1/PHB2/SLC29A1/ENO1	10
GO:0006403	RNA localization	12/476	201/18723	0.00546502	ZFP36L1/NHP2/MEX3D/EXOSC2/FBL/NUP107/YBX1/TOMM20/RUVBL1/TCP1/HNRNPA1/DKC1	12
GO:0061157	mRNA destabilization	7/476	84/18723	0.00552596	ZFP36L1/EXOSC5/MEX3D/EXOSC2/PABPC1/ZFP36L2/EXOSC7	7
GO:0070542	response to fatty acid	6/476	64/18723	0.00564866	IRS1/NME1/CDK4/ID3/CD36/CPT1A	6
GO:2000278	regulation of DNA biosynthetic process	8/476	106/18723	0.00565459	MYC/GJA1/DUSP1/RFC5/STN1/TCP1/HNRNPA1/DKC1	8
GO:0016051	carbohydrate biosynthetic process	12/476	202/18723	0.00568076	HAS3/IRS1/SIK1/SORD/GPI/ISYNA1/SLC25A10/IMPA2/NLN/NTSR1/GPD1/WDR5	12
GO:0006839	mitochondrial transport	14/476	254/18723	0.00568688	PRKN/MIPEP/SLC25A10/RHOU/ATP5F1D/PMPCA/SLC25A5/TOMM40/TOMM20/SLC25A6/TOMM22/CPT1A/SLC25A3/SLC25A15	14
GO:0071453	cellular response to oxygen levels	11/476	177/18723	0.00570727	MYC/EGR1/TERT/ZFP36L1/NDRG1/HILPDA/STUB1/PHB2/SLC29A1/EEF2K/ENO1	11
GO:0071466	cellular response to xenobiotic stimulus	11/476	177/18723	0.00570727	MYC/PDE4B/CAD/MCM7/NQO1/NME1/CMBL/HMGA2/EHMT2/CYB5B/EFTUD2	11
GO:0009142	nucleoside triphosphate biosynthetic process	7/476	85/18723	0.0058936	CAD/PARP1/ATP5F1D/NME1/NME3/IMPDH2/ENO1	7
GO:0009209	pyrimidine ribonucleoside triphosphate biosynthetic process	3/476	15/18723	0.00591597	CAD/NME1/NME3	3
GO:0035435	phosphate ion transmembrane transport	3/476	15/18723	0.00591597	SLC25A10/SLC25A3/ANKH	3
GO:0070131	positive regulation of mitochondrial translation	3/476	15/18723	0.00591597	MRPS27/RPUSD4/C1QBP	3
GO:0071025	RNA surveillance	3/476	15/18723	0.00591597	EXOSC5/EXOSC2/EXOSC7	3
GO:1900153	positive regulation of nuclear-transcribed mRNA catabolic process, deadenylation-dependent decay	3/476	15/18723	0.00591597	ZFP36L1/PABPC1/ZFP36L2	3
GO:0009218	pyrimidine ribonucleotide metabolic process	4/476	29/18723	0.00591929	DHODH/CAD/NME1/NME3	4
GO:0070198	protein localization to chromosome, telomeric region	4/476	29/18723	0.00591929	TERT/GNL3/TCP1/DKC1	4
GO:0071549	cellular response to dexamethasone stimulus	4/476	29/18723	0.00591929	ERRFI1/DDIT4/TFAP4/SMYD3	4
GO:0072594	establishment of protein localization to organelle	20/476	422/18723	0.00593872	PRKN/BMP4/TERT/RGPD5/IPO4/MIPEP/RHOU/IPO5/PHB2/PMPCA/NUP107/SCRIB/RPL23/TOMM40/TOMM20/CD36/TOMM22/MAN1A1/TCP1/DKC1	20
GO:0044270	cellular nitrogen compound catabolic process	21/476	451/18723	0.00594698	ZFP36L1/AHCY/NTHL1/EXOSC5/PDE4B/TAF15/UNG/MEX3D/MRTO4/ACAT1/DFFB/NUDT3/EXOSC2/MPST/PABPC1/YBX1/ZFP36L2/APEX1/PABPC4/EXOSC7/DKC1	21
GO:0070828	heterochromatin organization	5/476	46/18723	0.00604574	CENPV/BEND3/HMGA2/HELLS/LOXL2	5
GO:0071383	cellular response to steroid hormone stimulus	12/476	204/18723	0.0061325	ERRFI1/BMP4/ZFP36L1/DDIT4/TFAP4/PARP1/HMGA2/PHB2/CARM1/ATP1A3/ZFP36L2/SMYD3	12
GO:2001251	negative regulation of chromosome organization	7/476	86/18723	0.00627921	MCM2/PARP1/DUSP1/TRIP13/STN1/BUB1B/HNRNPA1	7
GO:0005996	monosaccharide metabolic process	14/476	257/18723	0.00628833	PRKN/IRS1/SLC2A1/SIK1/SORD/GPI/SLC25A10/NLN/KHK/GPD1/WDR5/CPT1A/RPIA/ENO1	14
GO:0006163	purine nucleotide metabolic process	19/476	396/18723	0.00636669	DDIT4/PDE4B/PAICS/PARP1/ADSL/GPI/ATP5F1D/NME1/PFAS/ACAT1/NME3/MTHFD1/NUDT3/PRPS2/LDHA/GPD1/IMPDH2/FASN/ENO1	19
GO:0043409	negative regulation of MAPK cascade	11/476	180/18723	0.00645501	PRKN/MYC/ERRFI1/DUSP6/BMP4/DUSP2/DUSP4/DUSP1/ARRB1/EZR/F2RL1	11
GO:0071897	DNA biosynthetic process	11/476	180/18723	0.00645501	MYC/TERT/GJA1/NHP2/DUSP1/POLD2/RFC5/STN1/TCP1/HNRNPA1/DKC1	11
GO:0016073	snRNA metabolic process	5/476	47/18723	0.00662724	EXOSC5/NHP2/EXOSC2/EXOSC7/DKC1	5
GO:0048512	circadian behavior	5/476	47/18723	0.00662724	GPR157/EGR1/ID2/AHCY/ADORA1	5
GO:0061014	positive regulation of mRNA catabolic process	7/476	87/18723	0.0066833	ZFP36L1/EXOSC5/MEX3D/EXOSC2/PABPC1/ZFP36L2/EXOSC7	7
GO:0150104	transport across blood-brain barrier	7/476	87/18723	0.0066833	SLC2A1/SLC7A2/SLC19A1/SLC1A1/SLC38A2/SLC29A1/CD36	7
GO:0006221	pyrimidine nucleotide biosynthetic process	4/476	30/18723	0.00669514	DHODH/CAD/NME1/NME3	4
GO:0007176	regulation of epidermal growth factor-activated receptor activity	4/476	30/18723	0.00669514	ERRFI1/AREG/ADORA1/GPRC5A	4
GO:0045577	regulation of B cell differentiation	4/476	30/18723	0.00669514	ZFP36L1/ID2/MIR17HG/ZFP36L2	4
GO:2000648	positive regulation of stem cell proliferation	4/476	30/18723	0.00669514	TERT/KITLG/GJA1/HMGA2	4
GO:0001933	negative regulation of protein phosphorylation	17/476	342/18723	0.00684461	PRKN/TRIB1/ERRFI1/DUSP6/BMP4/DDIT4/DEPTOR/TFAP4/GPD1L/DKK1/IPO5/DUSP1/ARRB1/NR2F2/GPRC5A/SMYD3/DBNDD1	17
GO:0002262	myeloid cell homeostasis	10/476	157/18723	0.00694859	BMP4/KITLG/ZFP36L1/ID2/PDE4B/GPI/FAM210B/SLC25A5/KLF13/RPS17	10
GO:0001843	neural tube closure	7/476	88/18723	0.00710641	BMP4/GRHL3/ADM/SKI/RPS7/MTHFD1/SCRIB	7
GO:0050779	RNA destabilization	7/476	88/18723	0.00710641	ZFP36L1/EXOSC5/MEX3D/EXOSC2/PABPC1/ZFP36L2/EXOSC7	7
GO:0002573	myeloid leukocyte differentiation	12/476	208/18723	0.0071211	MYC/FOS/TRIB1/BMP4/KITLG/ZFP36L1/ID2/PARP1/NME1/TESC/FASN/F2RL1	12
GO:0001732	formation of cytoplasmic translation initiation complex	3/476	16/18723	0.00714532	EIF3L/EIF3C/EIF3F	3
GO:0003084	positive regulation of systemic arterial blood pressure	3/476	16/18723	0.00714532	ADORA1/HSD11B2/NR2F2	3
GO:0035970	peptidyl-threonine dephosphorylation	3/476	16/18723	0.00714532	PDP1/DUSP1/PGAM5	3
GO:0050965	detection of temperature stimulus involved in sensory perception of pain	3/476	16/18723	0.00714532	ADORA1/NTSR1/ANO1	3
GO:0070200	establishment of protein localization to telomere	3/476	16/18723	0.00714532	TERT/TCP1/DKC1	3
GO:1902570	protein localization to nucleolus	3/476	16/18723	0.00714532	TERT/RRS1/BYSL	3
GO:0009636	response to toxic substance	14/476	262/18723	0.00740305	PRKN/FOS/PRXL2B/HBE1/NQO1/PIM1/CDK4/MT1E/MPST/SDC1/DHFRP1/EHMT2/CD36/EPHX2	14
GO:0009199	ribonucleoside triphosphate metabolic process	7/476	89/18723	0.00754905	CAD/PARP1/ATP5F1D/NME1/NME3/IMPDH2/ENO1	7
GO:0060606	tube closure	7/476	89/18723	0.00754905	BMP4/GRHL3/ADM/SKI/RPS7/MTHFD1/SCRIB	7
GO:0009206	purine ribonucleoside triphosphate biosynthetic process	6/476	68/18723	0.00757775	PARP1/ATP5F1D/NME1/NME3/IMPDH2/ENO1	6
GO:0034504	protein localization to nucleus	15/476	290/18723	0.00758526	BMP4/TERT/RGPD5/IPO4/PARP1/IPO5/TRIM29/RRS1/PHB2/NUP107/RPL23/CD36/TCP1/BYSL/DKC1	15
GO:0048762	mesenchymal cell differentiation	13/476	236/18723	0.00758926	WNT16/BMP4/KITLG/RFLNB/PHLDB2/HMGA2/TGFBR3L/TCOF1/TCF7L2/SEMA3A/S100A4/FOXC1/LOXL2	13
GO:0003018	vascular process in circulatory system	14/476	263/18723	0.00764379	AKAP12/SLC2A1/ADM/GJA1/SLC7A2/SLC19A1/ADORA1/SLC1A1/SLC38A2/SLC29A1/FGFBP3/CD36/FOXC1/F2RL1	14
GO:0045637	regulation of myeloid cell differentiation	12/476	210/18723	0.00766031	MYC/MTURN/FOS/TRIB1/KITLG/ZFP36L1/ID2/SCIN/NME1/FAM210B/TESC/KLF13	12
GO:0060485	mesenchyme development	15/476	291/18723	0.00781734	MYC/WNT16/BMP4/KITLG/ZFP36L1/RFLNB/PHLDB2/HMGA2/TGFBR3L/TCOF1/TCF7L2/SEMA3A/S100A4/FOXC1/LOXL2	15
GO:0007369	gastrulation	11/476	185/18723	0.00786974	BMP4/GJA1/DUSP2/ITGB4/DKK1/GPI/DUSP4/DUSP1/PHLDB2/HMGA2/FOXC1	11
GO:0000959	mitochondrial RNA metabolic process	5/476	49/18723	0.00790563	PUS1/RPUSD4/TFB2M/TWNK/MRPL12	5
GO:0007622	rhythmic behavior	5/476	49/18723	0.00790563	GPR157/EGR1/ID2/AHCY/ADORA1	5
GO:1900180	regulation of protein localization to nucleus	9/476	136/18723	0.00802655	BMP4/TERT/PARP1/IPO5/TRIM29/CD36/TCP1/BYSL/DKC1	9
GO:0007004	telomere maintenance via telomerase	6/476	69/18723	0.00812609	TERT/NHP2/STN1/TCP1/HNRNPA1/DKC1	6
GO:0009145	purine nucleoside triphosphate biosynthetic process	6/476	69/18723	0.00812609	PARP1/ATP5F1D/NME1/NME3/IMPDH2/ENO1	6
GO:1901361	organic cyclic compound catabolic process	22/476	495/18723	0.00834875	CYP24A1/ZFP36L1/AHCY/NTHL1/EXOSC5/PDE4B/TAF15/UNG/MEX3D/MRTO4/ACAT1/DFFB/NUDT3/EXOSC2/PABPC1/YBX1/ZFP36L2/APEX1/PABPC4/EPHX2/EXOSC7/DKC1	22
GO:0051403	stress-activated MAPK cascade	13/476	239/18723	0.00839357	PRKN/MYC/MTURN/WNT16/TRIB1/BMP4/ZFP36L1/MAP2K6/DUSP1/TNFRSF19/SEMA3A/EZR/F2RL1	13
GO:1901532	regulation of hematopoietic progenitor cell differentiation	4/476	32/18723	0.00844227	KITLG/MYB/ANKLE1/FOXC1	4
GO:0006390	mitochondrial transcription	3/476	17/18723	0.00851478	TFB2M/TWNK/MRPL12	3
GO:0015867	ATP transport	3/476	17/18723	0.00851478	GJA1/SLC25A5/SLC25A6	3
GO:0061450	trophoblast cell migration	3/476	17/18723	0.00851478	GJA1/ITGB4/C1QBP	3
GO:0034250	positive regulation of cellular amide metabolic process	10/476	162/18723	0.00858738	SOX4/MRPS27/RPUSD4/RPL5/C1QBP/CDK4/PABPC1/EIF3C/RPS4X/EEF2	10
GO:0019439	aromatic compound catabolic process	21/476	467/18723	0.00868159	ZFP36L1/AHCY/NTHL1/EXOSC5/PDE4B/TAF15/UNG/MEX3D/MRTO4/ACAT1/DFFB/NUDT3/EXOSC2/PABPC1/YBX1/ZFP36L2/APEX1/PABPC4/EPHX2/EXOSC7/DKC1	21
GO:0030099	myeloid cell differentiation	18/476	381/18723	0.00906129	MYC/MTURN/FOS/TRIB1/BMP4/KITLG/ZFP36L1/ID2/SCIN/PARP1/NME1/FAM210B/TESC/SLC25A5/PABPC4/KLF13/FASN/F2RL1	18
GO:0045598	regulation of fat cell differentiation	9/476	139/18723	0.00919929	ZFP36L1/ID2/CCDC3/ADIRF/ZBTB7C/CCDC85B/PIM1/CARM1/ZFP36L2	9
GO:0014009	glial cell proliferation	5/476	51/18723	0.00934588	SOX4/AREG/SKI/MYB/EEF2	5
GO:0032873	negative regulation of stress-activated MAPK cascade	5/476	51/18723	0.00934588	PRKN/MYC/DUSP1/EZR/F2RL1	5
GO:0070303	negative regulation of stress-activated protein kinase signaling cascade	5/476	51/18723	0.00934588	PRKN/MYC/DUSP1/EZR/F2RL1	5
GO:0001975	response to amphetamine	4/476	33/18723	0.00941764	NR4A2/NR4A1/SLC1A1/ASIC1	4
GO:0090398	cellular senescence	7/476	93/18723	0.00952531	WNT16/TERT/ID2/MAP2K6/HMGA1/HMGA2/YBX1	7
GO:0031123	RNA 3'-end processing	8/476	116/18723	0.00958058	ZFP36L1/EXOSC5/ERI3/EXOSC2/FBL/PABPC1/EXOSC7/DKC1	8
GO:0048511	rhythmic process	15/476	298/18723	0.00960497	GPR157/ID1/EGR1/ID2/AHCY/SIK1/MAP2K6/ADORA1/MYBBP1A/ARRB1/CDK4/ID3/IMPDH2/HEBP1/JUND	15
GO:0050796	regulation of insulin secretion	10/476	165/18723	0.00970401	PRKN/SOX4/IRS1/GJA1/TCF7L2/SYT7/ANO1/TM7SF3/CPT1A/GLUD1	10
GO:1901990	regulation of mitotic cell cycle phase transition	15/476	299/18723	0.00988478	SOX4/TERT/ZFP36L1/ID2/TFAP4/DUSP1/CDC25B/CDK4/HMGA2/PHB2/ABRAXAS1/TRIP13/ZFP36L2/APEX1/BUB1B	15
GO:0006595	polyamine metabolic process	3/476	18/18723	0.0100276	ODC1/SAT1/SRM	3
GO:0009208	pyrimidine ribonucleoside triphosphate metabolic process	3/476	18/18723	0.0100276	CAD/NME1/NME3	3
GO:0046040	IMP metabolic process	3/476	18/18723	0.0100276	PAICS/ADSL/PFAS	3
GO:0046112	nucleobase biosynthetic process	3/476	18/18723	0.0100276	DHODH/CAD/PAICS	3
GO:0060749	mammary gland alveolus development	3/476	18/18723	0.0100276	ID2/AREG/PHB2	3
GO:0061377	mammary gland lobule development	3/476	18/18723	0.0100276	ID2/AREG/PHB2	3
GO:1900151	regulation of nuclear-transcribed mRNA catabolic process, deadenylation-dependent decay	3/476	18/18723	0.0100276	ZFP36L1/PABPC1/ZFP36L2	3
GO:1902001	fatty acid transmembrane transport	3/476	18/18723	0.0100276	SLC2A1/CD36/CPT1A	3
GO:0014020	primary neural tube formation	7/476	94/18723	0.0100734	BMP4/GRHL3/ADM/SKI/RPS7/MTHFD1/SCRIB	7
GO:0046700	heterocycle catabolic process	20/476	445/18723	0.0103385	ZFP36L1/AHCY/NTHL1/EXOSC5/PDE4B/TAF15/UNG/MEX3D/MRTO4/ACAT1/DFFB/NUDT3/EXOSC2/PABPC1/YBX1/ZFP36L2/APEX1/PABPC4/EXOSC7/DKC1	20
GO:0009451	RNA modification	10/476	167/18723	0.0105078	NHP2/PUS1/RPUSD4/TFB2M/TRMT61A/FBL/DALRD3/CTU2/TRMT1/DKC1	10
GO:1903313	positive regulation of mRNA metabolic process	8/476	118/18723	0.0105625	ZFP36L1/EXOSC5/MEX3D/EXOSC2/PABPC1/ZFP36L2/DAZAP1/EXOSC7	8
GO:0031098	stress-activated protein kinase signaling cascade	13/476	247/18723	0.0108687	PRKN/MYC/MTURN/WNT16/TRIB1/BMP4/ZFP36L1/MAP2K6/DUSP1/TNFRSF19/SEMA3A/EZR/F2RL1	13
GO:0051438	regulation of ubiquitin-protein transferase activity	5/476	53/18723	0.0109572	CDC20/RPL5/STUB1/RPS7/RPL23	5
GO:0071320	cellular response to cAMP	5/476	53/18723	0.0109572	ZFP36L1/GPD1/APEX1/EZR/EEF2K	5
GO:0003073	regulation of systemic arterial blood pressure	7/476	96/18723	0.0112379	ADM/GJA1/ADORA1/HSD11B2/NR2F2/NTSR1/F2RL1	7
GO:0035282	segmentation	7/476	96/18723	0.0112379	BMP4/NLE1/LFNG/PCSK6/SEMA3A/FOXC1/PLD6	7
GO:0009152	purine ribonucleotide biosynthetic process	10/476	169/18723	0.0113612	PAICS/PARP1/ADSL/ATP5F1D/NME1/PFAS/ACAT1/NME3/IMPDH2/ENO1	10
GO:0032350	regulation of hormone metabolic process	4/476	35/18723	0.0115815	EGR1/ADM/STUB1/TCF7L2	4
GO:0072528	pyrimidine-containing compound biosynthetic process	4/476	35/18723	0.0115815	DHODH/CAD/NME1/NME3	4
GO:0002761	regulation of myeloid leukocyte differentiation	8/476	120/18723	0.0116171	MYC/FOS/TRIB1/KITLG/ZFP36L1/ID2/NME1/TESC	8
GO:0000291	nuclear-transcribed mRNA catabolic process, exonucleolytic	3/476	19/18723	0.0116864	EXOSC5/EXOSC2/EXOSC7	3
GO:0009148	pyrimidine nucleoside triphosphate biosynthetic process	3/476	19/18723	0.0116864	CAD/NME1/NME3	3
GO:0050961	detection of temperature stimulus involved in sensory perception	3/476	19/18723	0.0116864	ADORA1/NTSR1/ANO1	3
GO:0051444	negative regulation of ubiquitin-protein transferase activity	3/476	19/18723	0.0116864	RPL5/RPS7/RPL23	3
GO:0071545	inositol phosphate catabolic process	3/476	19/18723	0.0116864	IMPA2/NUDT3/NTSR1	3
GO:0001706	endoderm formation	5/476	54/18723	0.0118298	DUSP2/DKK1/DUSP4/DUSP1/HMGA2	5
GO:1902893	regulation of pri-miRNA transcription by RNA polymerase II	5/476	54/18723	0.0118298	FOS/BMP4/EGR1/TERT/GNL3	5
GO:0051098	regulation of binding	17/476	363/18723	0.011932	PRKN/ID1/BMP4/TERT/TFAP4/ZBTB7C/SKI/DKK1/PARP1/NME1/HMGA2/STUB1/TCF7L2/CARM1/EIF3C/FOXC1/PTPRF	17
GO:0006094	gluconeogenesis	6/476	75/18723	0.0120288	SIK1/GPI/SLC25A10/NLN/GPD1/WDR5	6
GO:0006278	RNA-dependent DNA biosynthetic process	6/476	75/18723	0.0120288	TERT/NHP2/STN1/TCP1/HNRNPA1/DKC1	6
GO:0001838	embryonic epithelial tube formation	8/476	121/18723	0.0121726	SOX4/BMP4/GRHL3/ADM/SKI/RPS7/MTHFD1/SCRIB	8
GO:0071248	cellular response to metal ion	11/476	197/18723	0.0122484	PRKN/FOS/FOSB/PARP1/SLC1A1/NQO1/MT1E/CPNE7/SYT7/JUND/EEF2K	11
GO:0046164	alcohol catabolic process	5/476	55/18723	0.0127484	SORD/IMPA2/NUDT3/ALDH1B1/NTSR1	5
GO:0061614	pri-miRNA transcription by RNA polymerase II	5/476	55/18723	0.0127484	FOS/BMP4/EGR1/TERT/GNL3	5
GO:0030224	monocyte differentiation	4/476	36/18723	0.0127735	MYC/BMP4/ZFP36L1/FASN	4
GO:0062197	cellular response to chemical stress	16/476	337/18723	0.012841	PRKN/FOS/WNT16/ERRFI1/ZFP36L1/NR4A2/SLC2A1/TRAP1/PARP1/MYB/SLC1A1/NQO1/DHFRP1/RPS3/CD36/APEX1	16
GO:0070372	regulation of ERK1 and ERK2 cascade	15/476	309/18723	0.0130512	MTURN/ERRFI1/DUSP6/BMP4/AKAP12/DUSP4/DUSP1/ARRB1/PHB2/PDGFA/CD44/CD36/EZR/TRAF7/F2RL1	15
GO:0009743	response to carbohydrate	13/476	253/18723	0.0130716	SOX4/EGR1/ZFP36L1/GJA1/MAP2K6/NQO1/NME1/TWNK/TCF7L2/SLC29A1/KHK/LDHA/ANO1	13
GO:0097305	response to alcohol	13/476	253/18723	0.0130716	FOS/FOSB/CAD/EEF1B2/PARP1/NQO1/CDK4/TUFM/RPL10A/EHMT2/CPT1A/PEMT/EEF2	13
GO:0006323	DNA packaging	11/476	199/18723	0.0131297	CENPV/IPO4/MCM2/BEND3/NOC2L/HMGA2/DFFB/RBBP4/NAP1L1/SMYD3/HELLS	11
GO:0006165	nucleoside diphosphate phosphorylation	7/476	99/18723	0.0131633	DDIT4/GPI/NME1/NME3/LDHA/GPD1/ENO1	7
GO:1903706	regulation of hemopoiesis	17/476	367/18723	0.0131743	MYC/MTURN/SOX4/FOS/TRIB1/BMP4/KITLG/ZFP36L1/ID2/MIR17HG/SCIN/MYB/NME1/FAM210B/TESC/ZFP36L2/KLF13	17
GO:0051047	positive regulation of secretion	15/476	310/18723	0.0134068	SOX4/GJA1/MAP2K6/SCIN/ADORA1/MYB/TCF7L2/NTSR1/SDC1/SYT7/ANO1/TM7SF3/EZR/GLUD1/F2RL1	15
GO:0014047	glutamate secretion	3/476	20/18723	0.0134936	GJA1/ADORA1/NTSR1	3
GO:0032986	protein-DNA complex disassembly	3/476	20/18723	0.0134936	MYC/HMGA1/RPL23	3
GO:1901679	nucleotide transmembrane transport	3/476	20/18723	0.0134936	SLC19A1/SLC25A5/SLC25A6	3
GO:0009150	purine ribonucleotide metabolic process	17/476	368/18723	0.0135002	DDIT4/PDE4B/PAICS/PARP1/ADSL/GPI/ATP5F1D/NME1/PFAS/ACAT1/NME3/NUDT3/LDHA/GPD1/IMPDH2/FASN/ENO1	17
GO:0007568	aging	16/476	339/18723	0.0135164	FOS/WNT16/TERT/ID2/ADM/MAP2K6/DKK1/NQO1/HMGA1/HMGA2/CARM1/YBX1/APEX1/JUND/EEF2/LOXL2	16
GO:0002791	regulation of peptide secretion	11/476	200/18723	0.0135879	PRKN/SOX4/IRS1/GJA1/ADORA1/TCF7L2/SYT7/ANO1/TM7SF3/CPT1A/GLUD1	11
GO:0043388	positive regulation of DNA binding	5/476	56/18723	0.0137141	PRKN/SKI/PARP1/NME1/FOXC1	5
GO:0006626	protein targeting to mitochondrion	7/476	100/18723	0.0138547	PRKN/MIPEP/RHOU/PMPCA/TOMM40/TOMM20/TOMM22	7
GO:0006338	chromatin remodeling	13/476	255/18723	0.0138776	MYC/CENPV/IPO4/NPM3/MCM2/MYB/HMGA1/RBBP4/NAP1L1/SMYD3/RUVBL1/HELLS/MPND	13
GO:0042401	cellular biogenic amine biosynthetic process	4/476	37/18723	0.014041	NR4A2/ODC1/SAT1/SRM	4
GO:0051567	histone H3-K9 methylation	4/476	37/18723	0.014041	PRDM5/BEND3/MYB/EHMT2	4
GO:0006520	cellular amino acid metabolic process	14/476	284/18723	0.0142977	AHCY/ODC1/GCSH/CAD/MTAP/SCLY/PFAS/ACAT1/MTHFD1/MPST/DALRD3/DHFRP1/PEMT/GLUD1	14
GO:0032024	positive regulation of insulin secretion	6/476	78/18723	0.0144065	SOX4/GJA1/TCF7L2/ANO1/TM7SF3/GLUD1	6
GO:0070373	negative regulation of ERK1 and ERK2 cascade	6/476	78/18723	0.0144065	ERRFI1/DUSP6/DUSP4/DUSP1/ARRB1/EZR	6
GO:1901616	organic hydroxy compound catabolic process	6/476	78/18723	0.0144065	CYP24A1/SORD/IMPA2/NUDT3/ALDH1B1/NTSR1	6
GO:0090087	regulation of peptide transport	11/476	202/18723	0.0145407	PRKN/SOX4/IRS1/GJA1/ADORA1/TCF7L2/SYT7/ANO1/TM7SF3/CPT1A/GLUD1	11
GO:0046939	nucleotide phosphorylation	7/476	101/18723	0.0145717	DDIT4/GPI/NME1/NME3/LDHA/GPD1/ENO1	7
GO:0051053	negative regulation of DNA metabolic process	8/476	125/18723	0.0145908	GJA1/PARP1/DUSP1/HMGA2/ANKLE1/RPS3/STN1/HNRNPA1	8
GO:0031497	chromatin assembly	9/476	151/18723	0.0152205	CENPV/IPO4/MCM2/BEND3/NOC2L/RBBP4/NAP1L1/SMYD3/HELLS	9
GO:0006333	chromatin assembly or disassembly	10/476	177/18723	0.0153082	CENPV/IPO4/MCM2/BEND3/NOC2L/HMGA1/RBBP4/NAP1L1/SMYD3/HELLS	10
GO:0009309	amine biosynthetic process	4/476	38/18723	0.0153855	NR4A2/ODC1/SAT1/SRM	4
GO:2000279	negative regulation of DNA biosynthetic process	4/476	38/18723	0.0153855	GJA1/DUSP1/STN1/HNRNPA1	4
GO:0007350	blastoderm segmentation	3/476	21/18723	0.0154507	PCSK6/SEMA3A/PLD6	3
GO:0016075	rRNA catabolic process	3/476	21/18723	0.0154507	EXOSC5/EXOSC2/EXOSC7	3
GO:0043576	regulation of respiratory gaseous exchange	3/476	21/18723	0.0154507	NR4A2/ADORA1/NTSR1	3
GO:0046128	purine ribonucleoside metabolic process	3/476	21/18723	0.0154507	AHCY/MTAP/PEMT	3
GO:0072111	cell proliferation involved in kidney development	3/476	21/18723	0.0154507	MYC/BMP4/EGR1	3
GO:0045604	regulation of epidermal cell differentiation	5/476	58/18723	0.0157905	ERRFI1/BMP4/ZFP36L1/FOXC1/MYCL	5
GO:0021915	neural tube development	9/476	152/18723	0.0158283	SOX4/BMP4/ZFP36L1/GRHL3/ADM/SKI/RPS7/MTHFD1/SCRIB	9
GO:0008033	tRNA processing	8/476	127/18723	0.0159229	PUS1/RPUSD4/TSEN2/TRMT61A/DALRD3/CTU2/TSEN54/TRMT1	8
GO:0006402	mRNA catabolic process	12/476	232/18723	0.015944	ZFP36L1/EXOSC5/TAF15/MEX3D/MRTO4/EXOSC2/PABPC1/YBX1/ZFP36L2/APEX1/PABPC4/EXOSC7	12
GO:1903311	regulation of mRNA metabolic process	14/476	288/18723	0.0159603	ZFP36L1/EXOSC5/TAF15/MEX3D/C1QBP/EXOSC2/PABPC1/YBX1/ZFP36L2/APEX1/PABPC4/DAZAP1/EXOSC7/HNRNPA1	14
GO:1901264	carbohydrate derivative transport	6/476	80/18723	0.0161622	GJA1/SLC19A1/ADORA1/SLC29A1/SLC25A5/SLC25A6	6
GO:0006399	tRNA metabolic process	10/476	179/18723	0.0164373	PUS1/RPUSD4/TSEN2/TRMT61A/EXOSC2/DALRD3/CTU2/TSEN54/EXOSC7/TRMT1	10
GO:0017038	protein import	11/476	206/18723	0.0165963	BMP4/RGPD5/IPO4/IPO5/PHB2/NUP107/RPL23/TOMM40/TOMM20/CD36/TOMM22	11
GO:0071548	response to dexamethasone	4/476	39/18723	0.0168084	ERRFI1/DDIT4/TFAP4/SMYD3	4
GO:1901214	regulation of neuron death	15/476	319/18723	0.0169572	PRKN/FOS/EGR1/TERT/NR4A2/DDIT4/ADORA1/DKK1/PARP1/GPI/MYB/SLC1A1/NQO1/ARRB1/UNC5B	15
GO:0007498	mesoderm development	8/476	129/18723	0.0173407	BMP4/ZFP36L1/GJA1/ITGB4/DKK1/GPI/HMGA2/FOXC1	8
GO:0034101	erythrocyte homeostasis	8/476	129/18723	0.0173407	BMP4/ZFP36L1/ID2/GPI/FAM210B/SLC25A5/KLF13/RPS17	8
GO:0045930	negative regulation of mitotic cell cycle	12/476	235/18723	0.0174604	SOX4/BMP4/ZFP36L1/NLE1/DUSP1/HMGA2/SCRIB/ABRAXAS1/TRIP13/ZFP36L2/FOXC1/BUB1B	12
GO:0002089	lens morphogenesis in camera-type eye	3/476	22/18723	0.0175592	BMP4/SKI/NECTIN3	3
GO:0002320	lymphoid progenitor cell differentiation	3/476	22/18723	0.0175592	SOX4/BMP4/ANKLE1	3
GO:2000773	negative regulation of cellular senescence	3/476	22/18723	0.0175592	TERT/HMGA2/YBX1	3
GO:0006325	chromatin organization	18/476	409/18723	0.0175819	MYC/CENPV/IPO4/NPM3/MCM2/BEND3/MYB/NOC2L/HMGA1/HMGA2/RBBP4/NAP1L1/ABRAXAS1/SMYD3/RUVBL1/HELLS/LOXL2/MPND	18
GO:0046434	organophosphate catabolic process	9/476	155/18723	0.0177587	NTHL1/PDE4B/GPD1L/UNG/IMPA2/ACAT1/NUDT3/NTSR1/GPD1	9
GO:0009205	purine ribonucleoside triphosphate metabolic process	6/476	82/18723	0.0180602	PARP1/ATP5F1D/NME1/NME3/IMPDH2/ENO1	6
GO:0072527	pyrimidine-containing compound metabolic process	6/476	82/18723	0.0180602	NTHL1/DHODH/CAD/UNG/NME1/NME3	6
GO:0045936	negative regulation of phosphate metabolic process	19/476	441/18723	0.0182923	PRKN/TRIB1/ERRFI1/DUSP6/BMP4/DDIT4/DEPTOR/TFAP4/GPD1L/DKK1/PARP1/IPO5/DUSP1/ARRB1/NR2F2/GPRC5A/PDGFA/SMYD3/DBNDD1	19
GO:0045777	positive regulation of blood pressure	4/476	40/18723	0.0183109	ID2/ADORA1/HSD11B2/NR2F2	4
GO:0030522	intracellular receptor signaling pathway	13/476	265/18723	0.0184931	CYP24A1/NR4A2/NR4A1/MAP2K6/PARP1/C1QBP/PIM1/DHRS3/NR2F2/HMGA2/PHB2/CARM1/NR2F1	13
GO:0019318	hexose metabolic process	12/476	237/18723	0.01853	PRKN/IRS1/SIK1/SORD/GPI/SLC25A10/NLN/KHK/GPD1/WDR5/CPT1A/ENO1	12
GO:0033673	negative regulation of kinase activity	12/476	237/18723	0.01853	PRKN/TRIB1/ERRFI1/BMP4/DEPTOR/TFAP4/IPO5/DUSP1/NR2F2/GPRC5A/SMYD3/DBNDD1	12
GO:0002793	positive regulation of peptide secretion	7/476	106/18723	0.0185572	SOX4/GJA1/ADORA1/TCF7L2/ANO1/TM7SF3/GLUD1	7
GO:0007015	actin filament organization	19/476	442/18723	0.0186806	PRKN/ID1/ACTG1/RFLNB/FAM171A1/SCIN/MTSS1/AIF1L/ARRB1/PHLDB2/RAC3/TRIOBP/DBN1/FSCN1/EZR/DPYSL3/MARCKSL1/MLST8/F2RL1	19
GO:0010563	negative regulation of phosphorus metabolic process	19/476	442/18723	0.0186806	PRKN/TRIB1/ERRFI1/DUSP6/BMP4/DDIT4/DEPTOR/TFAP4/GPD1L/DKK1/PARP1/IPO5/DUSP1/ARRB1/NR2F2/GPRC5A/PDGFA/SMYD3/DBNDD1	19
GO:0031397	negative regulation of protein ubiquitination	6/476	83/18723	0.0190642	SOX4/RPL5/ARRB1/RPS7/RPL23/RPS3	6
GO:0050994	regulation of lipid catabolic process	5/476	61/18723	0.0192816	IRS1/ADORA1/CDK4/PDE3B/CPT1A	5
GO:1904356	regulation of telomere maintenance via telomere lengthening	5/476	61/18723	0.0192816	PARP1/STN1/TCP1/HNRNPA1/DKC1	5
GO:0016055	Wnt signaling pathway	19/476	444/18723	0.0194763	PRKN/RSPO4/SOX4/WNT16/EGR1/TERT/NR4A2/GRHL3/NLE1/FRAT2/SKI/DKK1/RAC3/TCF7L2/SPEF1/SDC1/GRK6/RNF43/RUVBL1	19
GO:0015711	organic anion transport	16/476	354/18723	0.0195063	SLCO4A1/SLC2A1/GJA1/SLC7A2/SLC19A1/MAP2K6/ADORA1/SLC25A10/SLC1A1/SLC38A2/SLC29A1/NTSR1/SLC25A5/CD36/SLC25A6/SLC25A15	16
GO:0072175	epithelial tube formation	8/476	132/18723	0.0196345	SOX4/BMP4/GRHL3/ADM/SKI/RPS7/MTHFD1/SCRIB	8
GO:0006541	glutamine metabolic process	3/476	23/18723	0.0198198	CAD/PFAS/GLUD1	3
GO:0019430	removal of superoxide radicals	3/476	23/18723	0.0198198	NQO1/DHFRP1/CD36	3
GO:0009167	purine ribonucleoside monophosphate metabolic process	4/476	41/18723	0.0198942	PAICS/ADSL/PFAS/IMPDH2	4
GO:0042326	negative regulation of phosphorylation	17/476	385/18723	0.0200688	PRKN/TRIB1/ERRFI1/DUSP6/BMP4/DDIT4/DEPTOR/TFAP4/GPD1L/DKK1/IPO5/DUSP1/ARRB1/NR2F2/GPRC5A/SMYD3/DBNDD1	17
GO:0045786	negative regulation of cell cycle	17/476	385/18723	0.0200688	SOX4/BMP4/ZFP36L1/NLE1/NR4A1/TFAP4/IPO5/DUSP1/NR2F2/HMGA2/SCRIB/ABRAXAS1/TRIP13/ZFP36L2/TMEM67/FOXC1/BUB1B	17
GO:0006469	negative regulation of protein kinase activity	11/476	212/18723	0.0200772	TRIB1/ERRFI1/BMP4/DEPTOR/TFAP4/IPO5/DUSP1/NR2F2/GPRC5A/SMYD3/DBNDD1	11
GO:0050708	regulation of protein secretion	13/476	268/18723	0.0200812	PRKN/SOX4/IRS1/GJA1/TCF7L2/KRT20/SYT7/ANO1/TM7SF3/CPT1A/EZR/GLUD1/F2RL1	13
GO:0006835	dicarboxylic acid transport	6/476	84/18723	0.0201056	GJA1/SLC19A1/ADORA1/SLC25A10/SLC1A1/NTSR1	6
GO:0043433	negative regulation of DNA-binding transcription factor activity	10/476	185/18723	0.0201955	MTURN/TRIB1/ID1/ID2/SIK1/PIM1/ARRB1/ID3/PHB2/TCF7L2	10
GO:0006979	response to oxidative stress	19/476	446/18723	0.020298	PRKN/FOS/WNT16/NR4A2/AREG/TRAP1/PARP1/MYB/SLC1A1/DUSP1/NQO1/SDC1/LDHA/DHFRP1/RPS3/CYB5B/CD36/APEX1/EEF2	19
GO:0198738	cell-cell signaling by wnt	19/476	446/18723	0.020298	PRKN/RSPO4/SOX4/WNT16/EGR1/TERT/NR4A2/GRHL3/NLE1/FRAT2/SKI/DKK1/RAC3/TCF7L2/SPEF1/SDC1/GRK6/RNF43/RUVBL1	19
GO:0009116	nucleoside metabolic process	5/476	62/18723	0.0205492	AHCY/MTAP/PRPS2/MACROD1/PEMT	5
GO:0046847	filopodium assembly	5/476	62/18723	0.0205492	ITGB4/SPEF1/FSCN1/EZR/DPYSL3	5
GO:0051170	import into nucleus	9/476	159/18723	0.0205921	BMP4/RGPD5/IPO4/IPO5/PHB2/NUP107/RPL23/CD36/HNRNPA1	9
GO:0001656	metanephros development	6/476	85/18723	0.021185	MYC/BMP4/EGR1/ACAT1/ID3/PDGFA	6
GO:0071277	cellular response to calcium ion	6/476	85/18723	0.021185	FOS/FOSB/CPNE7/SYT7/JUND/EEF2K	6
GO:1903320	regulation of protein modification by small protein conjugation or removal	12/476	242/18723	0.021418	PRKN/SOX4/EGR1/CDC20/RPL5/ARRB1/GNL3/STUB1/RPS7/CENPX/RPL23/RPS3	12
GO:0035019	somatic stem cell population maintenance	4/476	42/18723	0.0215593	MYC/SOX4/SKI/ZFP36L2	4
GO:0046688	response to copper ion	4/476	42/18723	0.0215593	SORD/ATP5F1D/MT1E/LOXL2	4
GO:0090503	RNA phosphodiester bond hydrolysis, exonucleolytic	4/476	42/18723	0.0215593	EXOSC5/ERI3/EXOSC2/EXOSC7	4
GO:1902895	positive regulation of pri-miRNA transcription by RNA polymerase II	4/476	42/18723	0.0215593	FOS/EGR1/TERT/GNL3	4
GO:0006817	phosphate ion transport	3/476	24/18723	0.0222332	SLC25A10/SLC25A3/ANKH	3
GO:0016048	detection of temperature stimulus	3/476	24/18723	0.0222332	ADORA1/NTSR1/ANO1	3
GO:0051156	glucose 6-phosphate metabolic process	3/476	24/18723	0.0222332	GPI/TKT/RPIA	3
GO:0070129	regulation of mitochondrial translation	3/476	24/18723	0.0222332	MRPS27/RPUSD4/C1QBP	3
GO:0017148	negative regulation of translation	12/476	245/18723	0.0233038	ZFP36L1/EXOSC5/ENC1/MEX3D/EXOSC2/PABPC1/YBX1/DHFRP1/ZFP36L2/RPS3/EXOSC7/RPL13A	12
GO:0098656	anion transmembrane transport	12/476	245/18723	0.0233038	GJA1/SLC7A2/SLC19A1/SLC25A10/SLC1A1/NTSR1/SLC25A5/ANO1/SLC25A6/SLC25A3/ANKH/SLC25A15	12
GO:0042181	ketone biosynthetic process	4/476	43/18723	0.0233072	EGR1/COQ8A/ADM/PDSS1	4
GO:0045471	response to ethanol	8/476	137/18723	0.0239248	EEF1B2/NQO1/TUFM/RPL10A/EHMT2/CPT1A/PEMT/EEF2	8
GO:0050714	positive regulation of protein secretion	8/476	137/18723	0.0239248	SOX4/GJA1/TCF7L2/ANO1/TM7SF3/EZR/GLUD1/F2RL1	8
GO:0000956	nuclear-transcribed mRNA catabolic process	7/476	112/18723	0.0242802	ZFP36L1/EXOSC5/MRTO4/EXOSC2/PABPC1/ZFP36L2/EXOSC7	7
GO:0009141	nucleoside triphosphate metabolic process	7/476	112/18723	0.0242802	CAD/PARP1/ATP5F1D/NME1/NME3/IMPDH2/ENO1	7
GO:0062012	regulation of small molecule metabolic process	15/476	334/18723	0.0244243	PRKN/EGR1/DDIT4/IRS1/ADM/SIK1/PARP1/NLN/KHK/NTSR1/GPD1/WDR5/CPT1A/EPHX2/ENO1	15
GO:2001242	regulation of intrinsic apoptotic signaling pathway	9/476	164/18723	0.0245749	PRKN/TRAP1/PARP1/NOC2L/RPS7/CD44/RPS3/HELLS/ENO1	9
GO:0009144	purine nucleoside triphosphate metabolic process	6/476	88/18723	0.0246566	PARP1/ATP5F1D/NME1/NME3/IMPDH2/ENO1	6
GO:1901657	glycosyl compound metabolic process	6/476	88/18723	0.0246566	AHCY/ABHD10/MTAP/PRPS2/MACROD1/PEMT	6
GO:0045682	regulation of epidermis development	5/476	65/18723	0.0246739	ERRFI1/BMP4/ZFP36L1/FOXC1/MYCL	5
GO:0006310	DNA recombination	14/476	305/18723	0.0247249	MCM2/UNG/MCM7/PARP1/MCM4/TONSL/CENPX/ANKLE1/MCM3/TRIP13/MCM5/APEX1/RUVBL1/RECQL4	14
GO:0003094	glomerular filtration	3/476	25/18723	0.0247993	GJA1/ADORA1/F2RL1	3
GO:0009147	pyrimidine nucleoside triphosphate metabolic process	3/476	25/18723	0.0247993	CAD/NME1/NME3	3
GO:0046039	GTP metabolic process	3/476	25/18723	0.0247993	NME1/NME3/IMPDH2	3
GO:0050951	sensory perception of temperature stimulus	3/476	25/18723	0.0247993	ADORA1/NTSR1/ANO1	3
GO:0062149	detection of stimulus involved in sensory perception of pain	3/476	25/18723	0.0247993	ADORA1/NTSR1/ANO1	3
GO:0070199	establishment of protein localization to chromosome	3/476	25/18723	0.0247993	TERT/TCP1/DKC1	3
GO:0071450	cellular response to oxygen radical	3/476	25/18723	0.0247993	NQO1/DHFRP1/CD36	3
GO:0071451	cellular response to superoxide	3/476	25/18723	0.0247993	NQO1/DHFRP1/CD36	3
GO:1903829	positive regulation of cellular protein localization	13/476	276/18723	0.0248156	PRKN/TERT/GPD1L/PARP1/RHOU/IPO5/GNL3/ZDHHC2/ZDHHC8/EZR/TCP1/DKC1/MAP1A	13
GO:0000724	double-strand break repair via homologous recombination	8/476	138/18723	0.0248558	MCM2/MCM7/PARP1/MCM4/TONSL/MCM3/MCM5/RECQL4	8
GO:0055076	transition metal ion homeostasis	8/476	138/18723	0.0248558	PRKN/MYC/STEAP3/FTL/ACO1/SLC1A1/CUTC/MT1E	8
GO:0009126	purine nucleoside monophosphate metabolic process	4/476	44/18723	0.0251387	PAICS/ADSL/PFAS/IMPDH2	4
GO:0032872	regulation of stress-activated MAPK cascade	10/476	192/18723	0.0253321	PRKN/MYC/MTURN/WNT16/BMP4/DUSP1/TNFRSF19/SEMA3A/EZR/F2RL1	10
GO:0009914	hormone transport	14/476	306/18723	0.0253337	PRKN/SOX4/SLCO4A1/IRS1/ADM/GJA1/ADORA1/MYB/TCF7L2/SYT7/ANO1/TM7SF3/CPT1A/GLUD1	14
GO:0031623	receptor internalization	7/476	113/18723	0.0253397	ADM/DKK1/ARRB1/ANKRD13B/SCRIB/CD36/EZR	7
GO:0003129	heart induction	2/476	10/18723	0.0253561	BMP4/DKK1	2
GO:0006222	UMP biosynthetic process	2/476	10/18723	0.0253561	DHODH/CAD	2
GO:0006388	tRNA splicing, via endonucleolytic cleavage and ligation	2/476	10/18723	0.0253561	TSEN2/TSEN54	2
GO:0009174	pyrimidine ribonucleoside monophosphate biosynthetic process	2/476	10/18723	0.0253561	DHODH/CAD	2
GO:0009396	folic acid-containing compound biosynthetic process	2/476	10/18723	0.0253561	MTHFD1/DHFRP1	2
GO:0015911	long-chain fatty acid import across plasma membrane	2/476	10/18723	0.0253561	SLC2A1/CD36	2
GO:0031055	chromatin remodeling at centromere	2/476	10/18723	0.0253561	CENPV/HELLS	2
GO:0031915	positive regulation of synaptic plasticity	2/476	10/18723	0.0253561	CDC20/DBN1	2
GO:0038007	netrin-activated signaling pathway	2/476	10/18723	0.0253561	UNC5B/TUBB3	2
GO:0070561	vitamin D receptor signaling pathway	2/476	10/18723	0.0253561	CYP24A1/PIM1	2
GO:0072124	regulation of glomerular mesangial cell proliferation	2/476	10/18723	0.0253561	BMP4/EGR1	2
GO:0072203	cell proliferation involved in metanephros development	2/476	10/18723	0.0253561	MYC/EGR1	2
GO:1902946	protein localization to early endosome	2/476	10/18723	0.0253561	SCRIB/EZR	2
GO:1904851	positive regulation of establishment of protein localization to telomere	2/476	10/18723	0.0253561	TCP1/DKC1	2
GO:1990416	cellular response to brain-derived neurotrophic factor stimulus	2/476	10/18723	0.0253561	EEF2K/EEF2	2
GO:1990535	neuron projection maintenance	2/476	10/18723	0.0253561	ATP1A3/MAP1A	2
GO:2000121	regulation of removal of superoxide radicals	2/476	10/18723	0.0253561	DHFRP1/CD36	2
GO:0046883	regulation of hormone secretion	12/476	249/18723	0.026005	PRKN/SOX4/IRS1/GJA1/ADORA1/MYB/TCF7L2/SYT7/ANO1/TM7SF3/CPT1A/GLUD1	12
GO:0006401	RNA catabolic process	13/476	278/18723	0.0261183	ZFP36L1/EXOSC5/TAF15/MEX3D/MRTO4/EXOSC2/PABPC1/YBX1/ZFP36L2/APEX1/PABPC4/EXOSC7/DKC1	13
GO:2000573	positive regulation of DNA biosynthetic process	5/476	66/18723	0.0261585	MYC/RFC5/TCP1/HNRNPA1/DKC1	5
GO:1902105	regulation of leukocyte differentiation	13/476	279/18723	0.0267882	MYC/SOX4/FOS/TRIB1/BMP4/KITLG/ZFP36L1/ID2/MIR17HG/MYB/NME1/TESC/ZFP36L2	13
GO:0000725	recombinational repair	8/476	140/18723	0.0267934	MCM2/MCM7/PARP1/MCM4/TONSL/MCM3/MCM5/RECQL4	8
GO:0015931	nucleobase-containing compound transport	11/476	222/18723	0.0270352	ZFP36L1/GJA1/SLC19A1/ADORA1/NUP107/SLC29A1/YBX1/SLC25A5/TOMM20/SLC25A6/HNRNPA1	11
GO:0035272	exocrine system development	4/476	45/18723	0.0270546	RAB26/PDGFA/SEMA3A/FOXC1	4
GO:1904646	cellular response to amyloid-beta	4/476	45/18723	0.0270546	GJA1/PARP1/ATP1A3/CD36	4
GO:0006400	tRNA modification	6/476	90/18723	0.0271705	PUS1/RPUSD4/TRMT61A/DALRD3/CTU2/TRMT1	6
GO:0006760	folic acid-containing compound metabolic process	3/476	26/18723	0.027518	SLC19A1/MTHFD1/DHFRP1	3
GO:0033598	mammary gland epithelial cell proliferation	3/476	26/18723	0.027518	ID2/AREG/PHB2	3
GO:0097205	renal filtration	3/476	26/18723	0.027518	GJA1/ADORA1/F2RL1	3
GO:0035914	skeletal muscle cell differentiation	5/476	67/18723	0.0276989	FOS/EGR1/NR4A1/NLN/EEF2	5
GO:0030073	insulin secretion	10/476	195/18723	0.0277982	PRKN/SOX4/IRS1/GJA1/TCF7L2/SYT7/ANO1/TM7SF3/CPT1A/GLUD1	10
GO:0070302	regulation of stress-activated protein kinase signaling cascade	10/476	195/18723	0.0277982	PRKN/MYC/MTURN/WNT16/BMP4/DUSP1/TNFRSF19/SEMA3A/EZR/F2RL1	10
GO:0016571	histone methylation	8/476	141/18723	0.0278006	PRDM5/BEND3/MYB/FBL/CARM1/EHMT2/SMYD3/WDR5	8
GO:0032355	response to estradiol	8/476	141/18723	0.0278006	AREG/GJA1/GPI/DUSP1/NQO1/FAM210B/NR2F2/EEF2	8
GO:0090276	regulation of peptide hormone secretion	10/476	196/18723	0.028657	PRKN/SOX4/IRS1/GJA1/TCF7L2/SYT7/ANO1/TM7SF3/CPT1A/GLUD1	10
GO:1903532	positive regulation of secretion by cell	13/476	282/18723	0.0288736	SOX4/GJA1/MAP2K6/MYB/TCF7L2/NTSR1/SDC1/SYT7/ANO1/TM7SF3/EZR/GLUD1/F2RL1	13
GO:2000107	negative regulation of leukocyte apoptotic process	4/476	46/18723	0.0290554	BMP4/KITLG/MIR17HG/NOC2L	4
GO:0032922	circadian regulation of gene expression	5/476	68/18723	0.0292959	ID1/EGR1/ID2/MYBBP1A/ID3	5
GO:0046686	response to cadmium ion	5/476	68/18723	0.0292959	FOS/TERT/SORD/GPI/MT1E	5
GO:1901607	alpha-amino acid biosynthetic process	5/476	68/18723	0.0292959	CAD/MTAP/MTHFD1/DHFRP1/GLUD1	5
GO:0044262	cellular carbohydrate metabolic process	13/476	283/18723	0.0295943	PRKN/HAS3/DDIT4/IRS1/SIK1/SORD/ABHD10/ISYNA1/IMPA2/NLN/KHK/NTSR1/WDR5	13
GO:0051225	spindle assembly	7/476	117/18723	0.0298932	CDC20/HAUS7/RCC1/ABRAXAS1/TUBB/SAC3D1/RPS3	7
GO:0071241	cellular response to inorganic substance	11/476	226/18723	0.0302554	PRKN/FOS/FOSB/PARP1/SLC1A1/NQO1/MT1E/CPNE7/SYT7/JUND/EEF2K	11
GO:0008053	mitochondrial fusion	3/476	27/18723	0.0303887	PRKN/VAT1/PLD6	3
GO:0016556	mRNA modification	3/476	27/18723	0.0303887	PUS1/TRMT61A/DKC1	3
GO:1904357	negative regulation of telomere maintenance via telomere lengthening	3/476	27/18723	0.0303887	PARP1/STN1/HNRNPA1	3
GO:0000394	RNA splicing, via endonucleolytic cleavage and ligation	2/476	11/18723	0.0304766	TSEN2/TSEN54	2
GO:0001731	formation of translation preinitiation complex	2/476	11/18723	0.0304766	EIF4B/RPL13A	2
GO:0006020	inositol metabolic process	2/476	11/18723	0.0304766	ISYNA1/IMPA2	2
GO:0007144	female meiosis I	2/476	11/18723	0.0304766	CDC25B/TRIP13	2
GO:0032000	positive regulation of fatty acid beta-oxidation	2/476	11/18723	0.0304766	IRS1/CPT1A	2
GO:0035404	histone-serine phosphorylation	2/476	11/18723	0.0304766	HMGA2/RPS6KA4	2
GO:0043589	skin morphogenesis	2/476	11/18723	0.0304766	ERRFI1/ITGB4	2
GO:0046929	negative regulation of neurotransmitter secretion	2/476	11/18723	0.0304766	PRKN/ASIC1	2
GO:0060900	embryonic camera-type eye formation	2/476	11/18723	0.0304766	WNT16/ALDH1A3	2
GO:0070203	regulation of establishment of protein localization to telomere	2/476	11/18723	0.0304766	TCP1/DKC1	2
GO:0072110	glomerular mesangial cell proliferation	2/476	11/18723	0.0304766	BMP4/EGR1	2
GO:0072697	protein localization to cell cortex	2/476	11/18723	0.0304766	SAPCD2/EZR	2
GO:1900247	regulation of cytoplasmic translational elongation	2/476	11/18723	0.0304766	DPH5/DPH2	2
GO:1902033	regulation of hematopoietic stem cell proliferation	2/476	11/18723	0.0304766	KITLG/PIM1	2
GO:1904869	regulation of protein localization to Cajal body	2/476	11/18723	0.0304766	TCP1/DKC1	2
GO:1904871	positive regulation of protein localization to Cajal body	2/476	11/18723	0.0304766	TCP1/DKC1	2
GO:2000826	regulation of heart morphogenesis	2/476	11/18723	0.0304766	BMP4/DKK1	2
GO:0048732	gland development	18/476	436/18723	0.0307152	BMP4/ID2/AREG/ALDH1A3/DHODH/CAD/NME1/ACAT1/PHB2/PDGFA/SLC29A1/SCRIB/MPST/ELF3/SEMA3A/FOXC1/FASN/CPT1A	18
GO:0015807	L-amino acid transport	5/476	69/18723	0.0309498	SLC7A2/SLC1A1/SLC38A2/NTSR1/SLC25A15	5
GO:0022612	gland morphogenesis	7/476	118/18723	0.0311122	BMP4/AREG/PHB2/PDGFA/SCRIB/ELF3/SEMA3A	7
GO:0007595	lactation	4/476	47/18723	0.0311418	DHODH/CAD/NME1/SLC29A1	4
GO:0018205	peptidyl-lysine modification	16/476	376/18723	0.0317135	SOX4/EGR1/GCSH/PRDM5/BEND3/MYB/NOC2L/ARRB1/GNL3/EHMT2/SMYD3/RPS6KA4/RUVBL1/WDR5/EEF1AKMT4/LOXL2	16
GO:0007219	Notch signaling pathway	9/476	172/18723	0.0320402	NLE1/KRT19/LFNG/ARRB1/WDR12/CFD/TSPAN14/FOXC1/TRAF7	9
GO:0001738	morphogenesis of a polarized epithelium	6/476	94/18723	0.032694	GRHL3/ACTG1/SAPCD2/DKK1/SPEF1/SCRIB	6
GO:0001649	osteoblast differentiation	11/476	229/18723	0.0328441	BMP4/CYP24A1/AREG/MAP2K6/SKI/MYBBP1A/VCAN/ID3/FBL/FASN/JUND	11
GO:0051099	positive regulation of binding	9/476	173/18723	0.0330728	PRKN/BMP4/TERT/SKI/PARP1/NME1/TCF7L2/EIF3C/FOXC1	9
GO:0010675	regulation of cellular carbohydrate metabolic process	8/476	146/18723	0.0332303	PRKN/DDIT4/IRS1/SIK1/NLN/KHK/NTSR1/WDR5	8
GO:0042149	cellular response to glucose starvation	4/476	48/18723	0.0333141	SLC2A1/SIK1/MYBBP1A/HNRNPA1	4
GO:0045839	negative regulation of mitotic nuclear division	4/476	48/18723	0.0333141	BMP4/DUSP1/TRIP13/BUB1B	4
GO:0048146	positive regulation of fibroblast proliferation	4/476	48/18723	0.0333141	MYC/MYB/CDK4/PDGFA	4
GO:0061647	histone H3-K9 modification	4/476	48/18723	0.0333141	PRDM5/BEND3/MYB/EHMT2	4
GO:2000059	negative regulation of ubiquitin-dependent protein catabolic process	4/476	48/18723	0.0333141	RPL5/RPS7/RPL23/MAP1A	4
GO:0034599	cellular response to oxidative stress	13/476	288/18723	0.0333958	PRKN/FOS/WNT16/NR4A2/TRAP1/PARP1/MYB/SLC1A1/NQO1/DHFRP1/RPS3/CD36/APEX1	13
GO:0000303	response to superoxide	3/476	28/18723	0.0334107	NQO1/DHFRP1/CD36	3
GO:0000423	mitophagy	3/476	28/18723	0.0334107	PRKN/PHB2/SLC25A5	3
GO:0010464	regulation of mesenchymal cell proliferation	3/476	28/18723	0.0334107	MYC/BMP4/PDGFA	3
GO:0015740	C4-dicarboxylate transport	3/476	28/18723	0.0334107	SLC25A10/SLC1A1/NTSR1	3
GO:0050996	positive regulation of lipid catabolic process	3/476	28/18723	0.0334107	IRS1/ADORA1/CPT1A	3
GO:0062125	regulation of mitochondrial gene expression	3/476	28/18723	0.0334107	MRPS27/RPUSD4/C1QBP	3
GO:0090344	negative regulation of cell aging	3/476	28/18723	0.0334107	TERT/HMGA2/YBX1	3
GO:0048593	camera-type eye morphogenesis	7/476	120/18723	0.0336494	WNT16/BMP4/ALDH1A3/SKI/SLC1A1/NECTIN3/FJX1	7
GO:0072655	establishment of protein localization to mitochondrion	7/476	120/18723	0.0336494	PRKN/MIPEP/RHOU/PMPCA/TOMM40/TOMM20/TOMM22	7
GO:0001659	temperature homeostasis	9/476	174/18723	0.0341282	ID1/EGR1/GJA1/MAP2K6/ADORA1/NTSR1/CD36/PGAM5/PEMT	9
GO:1903321	negative regulation of protein modification by small protein conjugation or removal	6/476	95/18723	0.0341805	SOX4/RPL5/ARRB1/RPS7/RPL23/RPS3	6
GO:0009895	negative regulation of catabolic process	14/476	320/18723	0.035066	DDIT4/TAF15/ADORA1/RPL5/RPS7/PDE3B/PABPC1/YBX1/LAPTM4B/RPL23/TBC1D14/EHMT2/DKC1/MAP1A	14
GO:0008038	neuron recognition	4/476	49/18723	0.0355726	IGSF9/CNTNAP2/SEMA3A/PALLD	4
GO:0030225	macrophage differentiation	4/476	49/18723	0.0355726	TRIB1/BMP4/ID2/PARP1	4
GO:0051445	regulation of meiotic cell cycle	4/476	49/18723	0.0355726	CDC20/DUSP1/CDC25B/TRIP13	4
GO:0035148	tube formation	8/476	148/18723	0.0355911	SOX4/BMP4/GRHL3/ADM/SKI/RPS7/MTHFD1/SCRIB	8
GO:0002182	cytoplasmic translational elongation	2/476	12/18723	0.0359665	DPH5/DPH2	2
GO:0002903	negative regulation of B cell apoptotic process	2/476	12/18723	0.0359665	MIR17HG/NOC2L	2
GO:0006285	base-excision repair, AP site formation	2/476	12/18723	0.0359665	NTHL1/UNG	2
GO:0009086	methionine biosynthetic process	2/476	12/18723	0.0359665	MTAP/MTHFD1	2
GO:0070202	regulation of establishment of protein localization to chromosome	2/476	12/18723	0.0359665	TCP1/DKC1	2
GO:0072537	fibroblast activation	2/476	12/18723	0.0359665	AKAP12/MYB	2
GO:0090646	mitochondrial tRNA processing	2/476	12/18723	0.0359665	PUS1/RPUSD4	2
GO:0098974	postsynaptic actin cytoskeleton organization	2/476	12/18723	0.0359665	ACTG1/DBN1	2
GO:1903405	protein localization to nuclear body	2/476	12/18723	0.0359665	TCP1/DKC1	2
GO:1903599	positive regulation of autophagy of mitochondrion	2/476	12/18723	0.0359665	PRKN/SLC25A5	2
GO:1904867	protein localization to Cajal body	2/476	12/18723	0.0359665	TCP1/DKC1	2
GO:1905214	regulation of RNA binding	2/476	12/18723	0.0359665	CARM1/EIF3C	2
GO:0000305	response to oxygen radical	3/476	29/18723	0.0365828	NQO1/DHFRP1/CD36	3
GO:0006734	NADH metabolic process	3/476	29/18723	0.0365828	NQO1/GPD1/ENO1	3
GO:0021772	olfactory bulb development	3/476	29/18723	0.0365828	ID2/SKI/SEMA3A	3
GO:0022011	myelination in peripheral nervous system	3/476	29/18723	0.0365828	NDRG1/ITGB4/SKI	3
GO:0032292	peripheral nervous system axon ensheathment	3/476	29/18723	0.0365828	NDRG1/ITGB4/SKI	3
GO:1902175	regulation of oxidative stress-induced intrinsic apoptotic signaling pathway	3/476	29/18723	0.0365828	PRKN/TRAP1/PARP1	3
GO:1902253	regulation of intrinsic apoptotic signaling pathway by p53 class mediator	3/476	29/18723	0.0365828	PRKN/RPS7/CD44	3
GO:0051592	response to calcium ion	8/476	149/18723	0.0368129	FOS/FOSB/DUSP1/SDC1/CPNE7/SYT7/JUND/EEF2K	8
GO:0001822	kidney development	13/476	293/18723	0.0375369	MYC/SOX4/BMP4/EGR1/NLE1/MTSS1/ACAT1/ID3/PDGFA/NUP107/MPST/SDC1/FOXC1	13
GO:1904036	negative regulation of epithelial cell apoptotic process	4/476	50/18723	0.0379176	TERT/ANGPTL4/TCF7L2/SCG2	4
GO:0009166	nucleotide catabolic process	5/476	73/18723	0.038144	NTHL1/PDE4B/UNG/ACAT1/NUDT3	5
GO:0008544	epidermis development	14/476	324/18723	0.038285	WNT16/ERRFI1/BMP4/ZFP36L1/GRHL3/TNFRSF19/EMP1/PDGFA/SCRIB/TRIOBP/YBX1/FOXC1/PALLD/MYCL	14
GO:0006109	regulation of carbohydrate metabolic process	9/476	178/18723	0.0385818	PRKN/DDIT4/IRS1/SIK1/NLN/KHK/NTSR1/GPD1/WDR5	9
GO:0048015	phosphatidylinositol-mediated signaling	9/476	178/18723	0.0385818	WNT16/ZFP36L1/IRS1/C1QBP/PDGFA/UNC5B/EZR/PLCB2/F2RL1	9
GO:2001243	negative regulation of intrinsic apoptotic signaling pathway	6/476	98/18723	0.0388993	PRKN/TRAP1/NOC2L/CD44/HELLS/ENO1	6
GO:0009132	nucleoside diphosphate metabolic process	7/476	124/18723	0.0391284	DDIT4/GPI/NME1/NME3/LDHA/GPD1/ENO1	7
GO:0097237	cellular response to toxic substance	7/476	124/18723	0.0391284	PRKN/PRXL2B/HBE1/NQO1/PIM1/DHFRP1/CD36	7
GO:0046879	hormone secretion	13/476	295/18723	0.0392916	PRKN/SOX4/IRS1/ADM/GJA1/ADORA1/MYB/TCF7L2/SYT7/ANO1/TM7SF3/CPT1A/GLUD1	13
GO:0007626	locomotory behavior	9/476	179/18723	0.0397541	PRKN/EGR1/ID2/NR4A2/ALDH1A3/SLC1A1/NTSR1/ZDHHC8/ANKH	9
GO:0033137	negative regulation of peptidyl-serine phosphorylation	3/476	30/18723	0.0399036	DDIT4/GPD1L/DKK1	3
GO:0034508	centromere complex assembly	3/476	30/18723	0.0399036	CENPV/CENPX/HELLS	3
GO:0044030	regulation of DNA methylation	3/476	30/18723	0.0399036	MYC/PARP1/EHMT2	3
GO:0060603	mammary gland duct morphogenesis	3/476	30/18723	0.0399036	AREG/PHB2/SCRIB	3
GO:0070229	negative regulation of lymphocyte apoptotic process	3/476	30/18723	0.0399036	BMP4/MIR17HG/NOC2L	3
GO:0006801	superoxide metabolic process	5/476	74/18723	0.040089	SLC1A1/NQO1/DHFRP1/CD36/F2RL1	5
GO:0009948	anterior/posterior axis specification	4/476	51/18723	0.0403492	BMP4/SKI/PCSK6/PLD6	4
GO:0070585	protein localization to mitochondrion	7/476	125/18723	0.040584	PRKN/MIPEP/RHOU/PMPCA/TOMM40/TOMM20/TOMM22	7
GO:2000027	regulation of animal organ morphogenesis	7/476	125/18723	0.040584	BMP4/GRHL3/SAPCD2/DKK1/PHB2/PDGFA/SPEF1	7
GO:0006000	fructose metabolic process	2/476	13/18723	0.0418037	SORD/KHK	2
GO:0016078	tRNA catabolic process	2/476	13/18723	0.0418037	EXOSC2/EXOSC7	2
GO:0018202	peptidyl-histidine modification	2/476	13/18723	0.0418037	DPH5/DPH2	2
GO:0032352	positive regulation of hormone metabolic process	2/476	13/18723	0.0418037	EGR1/ADM	2
GO:0032530	regulation of microvillus organization	2/476	13/18723	0.0418037	FSCN1/EZR	2
GO:0034982	mitochondrial protein processing	2/476	13/18723	0.0418037	MIPEP/PMPCA	2
GO:0045741	positive regulation of epidermal growth factor-activated receptor activity	2/476	13/18723	0.0418037	AREG/ADORA1	2
GO:0051709	regulation of killing of cells of other organism	2/476	13/18723	0.0418037	KRT6A/F2RL1	2
GO:0060100	positive regulation of phagocytosis, engulfment	2/476	13/18723	0.0418037	CD36/F2RL1	2
GO:0061469	regulation of type B pancreatic cell proliferation	2/476	13/18723	0.0418037	ERRFI1/NR4A1	2
GO:1902947	regulation of tau-protein kinase activity	2/476	13/18723	0.0418037	EGR1/DKK1	2
GO:1903651	positive regulation of cytoplasmic transport	2/476	13/18723	0.0418037	PRKN/EZR	2
GO:1905155	positive regulation of membrane invagination	2/476	13/18723	0.0418037	CD36/F2RL1	2
GO:2001023	regulation of response to drug	2/476	13/18723	0.0418037	ADIRF/HMGA2	2
GO:0009306	protein secretion	15/476	359/18723	0.0419748	PRKN/SOX4/IRS1/STEAP3/GJA1/TCF7L2/KRT20/SYT7/ANO1/SCG2/TM7SF3/CPT1A/EZR/GLUD1/F2RL1	15
GO:0051052	regulation of DNA metabolic process	15/476	359/18723	0.0419748	MYC/GJA1/PARP1/DUSP1/GNL3/HMGA2/ANKLE1/ABRAXAS1/RFC5/EHMT2/RPS3/STN1/TCP1/HNRNPA1/DKC1	15
GO:1903363	negative regulation of cellular protein catabolic process	5/476	75/18723	0.0420933	RPL5/RPS7/LAPTM4B/RPL23/MAP1A	5
GO:0006479	protein methylation	9/476	181/18723	0.0421708	PRDM5/BEND3/MYB/FBL/CARM1/EHMT2/SMYD3/WDR5/EEF1AKMT4	9
GO:0008213	protein alkylation	9/476	181/18723	0.0421708	PRDM5/BEND3/MYB/FBL/CARM1/EHMT2/SMYD3/WDR5/EEF1AKMT4	9
GO:0031396	regulation of protein ubiquitination	10/476	210/18723	0.0427229	PRKN/SOX4/CDC20/RPL5/ARRB1/STUB1/RPS7/CENPX/RPL23/RPS3	10
GO:0035592	establishment of protein localization to extracellular region	15/476	360/18723	0.0428257	PRKN/SOX4/IRS1/STEAP3/GJA1/TCF7L2/KRT20/SYT7/ANO1/SCG2/TM7SF3/CPT1A/EZR/GLUD1/F2RL1	15
GO:0010718	positive regulation of epithelial to mesenchymal transition	4/476	52/18723	0.0428675	BMP4/TCF7L2/FOXC1/LOXL2	4
GO:0032206	positive regulation of telomere maintenance	4/476	52/18723	0.0428675	GNL3/TCP1/HNRNPA1/DKC1	4
GO:0072523	purine-containing compound catabolic process	4/476	52/18723	0.0428675	AHCY/PDE4B/ACAT1/NUDT3	4
GO:0021988	olfactory lobe development	3/476	31/18723	0.0433716	ID2/SKI/SEMA3A	3
GO:0030212	hyaluronan metabolic process	3/476	31/18723	0.0433716	HAS3/PIM1/CD44	3
GO:0034472	snRNA 3'-end processing	3/476	31/18723	0.0433716	EXOSC5/EXOSC2/EXOSC7	3
GO:0036475	neuron death in response to oxidative stress	3/476	31/18723	0.0433716	PRKN/PARP1/SLC1A1	3
GO:0051569	regulation of histone H3-K4 methylation	3/476	31/18723	0.0433716	MYB/EHMT2/WDR5	3
GO:0060390	regulation of SMAD protein signal transduction	3/476	31/18723	0.0433716	BMP4/FAM89B/PARP1	3
GO:0048017	inositol lipid-mediated signaling	9/476	182/18723	0.0434155	WNT16/ZFP36L1/IRS1/C1QBP/PDGFA/UNC5B/EZR/PLCB2/F2RL1	9
GO:0070997	neuron death	15/476	361/18723	0.0436889	PRKN/FOS/EGR1/TERT/NR4A2/DDIT4/ADORA1/DKK1/PARP1/GPI/MYB/SLC1A1/NQO1/ARRB1/UNC5B	15
GO:0006576	cellular biogenic amine metabolic process	6/476	101/18723	0.0440132	PRKN/NR4A2/ODC1/SAT1/SLC1A1/SRM	6
GO:0008652	cellular amino acid biosynthetic process	5/476	76/18723	0.0441571	CAD/MTAP/MTHFD1/DHFRP1/GLUD1	5
GO:0032543	mitochondrial translation	5/476	76/18723	0.0441571	MRPS27/MRPS34/RPUSD4/C1QBP/TUFM	5
GO:0072332	intrinsic apoptotic signaling pathway by p53 class mediator	5/476	76/18723	0.0441571	PRKN/DDIT4/MYBBP1A/RPS7/CD44	5
GO:0019216	regulation of lipid metabolic process	14/476	331/18723	0.0444176	EGR1/ID2/IRS1/ADM/CCDC3/SIK1/ADORA1/CDK4/STUB1/PDE3B/PHB2/PDGFA/CPT1A/EPHX2	14
GO:0006606	protein import into nucleus	8/476	155/18723	0.0447375	BMP4/RGPD5/IPO4/IPO5/PHB2/NUP107/RPL23/CD36	8
GO:0034614	cellular response to reactive oxygen species	8/476	155/18723	0.0447375	FOS/TRAP1/MYB/NQO1/DHFRP1/RPS3/CD36/APEX1	8
GO:0071824	protein-DNA complex subunit organization	11/476	241/18723	0.0447705	MYC/CENPV/IPO4/MCM2/HMGA1/RBBP4/CENPX/NAP1L1/RPL23/SMYD3/HELLS	11
GO:0009749	response to glucose	10/476	212/18723	0.0450585	SOX4/EGR1/GJA1/NME1/TWNK/TCF7L2/SLC29A1/KHK/LDHA/ANO1	10
GO:0043523	regulation of neuron apoptotic process	10/476	212/18723	0.0450585	PRKN/TERT/NR4A2/PARP1/GPI/MYB/SLC1A1/NQO1/ARRB1/UNC5B	10
GO:0032210	regulation of telomere maintenance via telomerase	4/476	53/18723	0.0454725	STN1/TCP1/HNRNPA1/DKC1	4
GO:2000772	regulation of cellular senescence	4/476	53/18723	0.0454725	TERT/HMGA1/HMGA2/YBX1	4
GO:1903131	mononuclear cell differentiation	17/476	426/18723	0.0457381	MYC/SOX4/BMP4/EGR1/ZFP36L1/ID2/CR2/MIR17HG/LFNG/MYB/KLF6/IRF2BP2/SLC25A5/ZFP36L2/CMTM7/FASN/F2RL1	17
GO:0002790	peptide secretion	11/476	242/18723	0.0458826	PRKN/SOX4/IRS1/GJA1/ADORA1/TCF7L2/SYT7/ANO1/TM7SF3/CPT1A/GLUD1	11
GO:0072001	renal system development	13/476	302/18723	0.0458898	MYC/SOX4/BMP4/EGR1/NLE1/MTSS1/ACAT1/ID3/PDGFA/NUP107/MPST/SDC1/FOXC1	13
GO:0007051	spindle organization	9/476	184/18723	0.0459784	EML1/CDC20/HAUS7/RCC1/ABRAXAS1/TUBB/SAC3D1/RPS3/EZR	9
GO:0031331	positive regulation of cellular catabolic process	17/476	427/18723	0.0465684	PRKN/TRIB1/ZFP36L1/IRS1/EXOSC5/CDC20/MEX3D/STUB1/PHB2/EXOSC2/PABPC1/GPD1/SLC25A5/ZFP36L2/CPT1A/EZR/EXOSC7	17
GO:0015849	organic acid transport	13/476	303/18723	0.0468916	SLC2A1/GJA1/SLC7A2/SLC19A1/MAP2K6/ADORA1/SLC25A10/SLC1A1/SLC38A2/NTSR1/CD36/CPT1A/SLC25A15	13
GO:0010644	cell communication by electrical coupling	3/476	32/18723	0.046985	GJA1/ATP1A3/DBN1	3
GO:0014044	Schwann cell development	3/476	32/18723	0.046985	NDRG1/ITGB4/SKI	3
GO:0030431	sleep	3/476	32/18723	0.046985	FOS/ADORA1/SLC29A1	3
GO:0045736	negative regulation of cyclin-dependent protein serine/threonine kinase activity	3/476	32/18723	0.046985	TFAP4/IPO5/NR2F2	3
GO:0060914	heart formation	3/476	32/18723	0.046985	BMP4/DKK1/PIM1	3
GO:0072337	modified amino acid transport	3/476	32/18723	0.046985	GJA1/SLC19A1/SLC38A2	3
GO:0090140	regulation of mitochondrial fission	3/476	32/18723	0.046985	PRKN/DHODH/PGAM5	3
GO:0034249	negative regulation of cellular amide metabolic process	12/476	273/18723	0.0471715	ZFP36L1/EXOSC5/ENC1/MEX3D/EXOSC2/PABPC1/YBX1/DHFRP1/ZFP36L2/RPS3/EXOSC7/RPL13A	12
GO:0009896	positive regulation of catabolic process	19/476	492/18723	0.0475363	PRKN/TRIB1/ZFP36L1/IRS1/EXOSC5/GJA1/CDC20/MEX3D/ADORA1/STUB1/PHB2/EXOSC2/PABPC1/GPD1/SLC25A5/ZFP36L2/CPT1A/EZR/EXOSC7	19
GO:1902107	positive regulation of leukocyte differentiation	8/476	157/18723	0.0476099	SOX4/FOS/TRIB1/KITLG/ZFP36L1/ID2/MYB/TESC	8
GO:1903708	positive regulation of hemopoiesis	8/476	157/18723	0.0476099	SOX4/FOS/TRIB1/KITLG/ZFP36L1/ID2/MYB/TESC	8
GO:0090277	positive regulation of peptide hormone secretion	6/476	103/18723	0.0476454	SOX4/GJA1/TCF7L2/ANO1/TM7SF3/GLUD1	6
GO:0032970	regulation of actin filament-based process	16/476	397/18723	0.0479024	PRKN/ID1/GRHL3/ACTG1/PDE4B/SCIN/ADORA1/MTSS1/PHLDB2/RAC3/PDGFA/TRIOBP/DBN1/FSCN1/MLST8/F2RL1	16
GO:0006241	CTP biosynthetic process	2/476	14/18723	0.0479672	NME1/NME3	2
GO:0007175	negative regulation of epidermal growth factor-activated receptor activity	2/476	14/18723	0.0479672	ERRFI1/GPRC5A	2
GO:0009071	serine family amino acid catabolic process	2/476	14/18723	0.0479672	GCSH/SCLY	2
GO:0009130	pyrimidine nucleoside monophosphate biosynthetic process	2/476	14/18723	0.0479672	DHODH/CAD	2
GO:0009173	pyrimidine ribonucleoside monophosphate metabolic process	2/476	14/18723	0.0479672	DHODH/CAD	2
GO:0018158	protein oxidation	2/476	14/18723	0.0479672	SUMF1/LOXL2	2
GO:0043650	dicarboxylic acid biosynthetic process	2/476	14/18723	0.0479672	MTHFD1/GLUD1	2
GO:0043922	negative regulation by host of viral transcription	2/476	14/18723	0.0479672	TFAP4/HMGA2	2
GO:0046049	UMP metabolic process	2/476	14/18723	0.0479672	DHODH/CAD	2
GO:0046655	folic acid metabolic process	2/476	14/18723	0.0479672	SLC19A1/DHFRP1	2
GO:0051589	negative regulation of neurotransmitter transport	2/476	14/18723	0.0479672	PRKN/ASIC1	2
GO:0060088	auditory receptor cell stereocilium organization	2/476	14/18723	0.0479672	SCRIB/TRIOBP	2
GO:0072350	tricarboxylic acid metabolic process	2/476	14/18723	0.0479672	ACO1/GLUD1	2
GO:0099188	postsynaptic cytoskeleton organization	2/476	14/18723	0.0479672	ACTG1/DBN1	2
GO:0099638	endosome to plasma membrane protein transport	2/476	14/18723	0.0479672	ZDHHC2/SCRIB	2
GO:1990173	protein localization to nucleoplasm	2/476	14/18723	0.0479672	TCP1/DKC1	2
GO:0032330	regulation of chondrocyte differentiation	4/476	54/18723	0.0481639	BMP4/RFLNB/SCIN/LOXL2	4
GO:0072348	sulfur compound transport	4/476	54/18723	0.0481639	GJA1/SLC25A10/SLC1A1/SLC35F3	4
