# Supplementary material for: Genome-Wide Screening Reveals the Oncolytic Mechanism of Newcastle Disease Virus in a Human Colonic Carcinoma Cell Line
Source: Viruses. 2025 Jul 25;17(8):1043. doi: 10.3390/v17081043 (PMC12390116; doi:10.3390/v17081043)
Supplement: Supplementary file 1 [file viruses-17-01043-s001.zip › Table S6.xlsx]

## Sheet: Sheet 1
KEGG pathways significantly enriched by upregulated DEGs, p < 0.05
ID	Description	GeneRatio	BgRatio	pvalue	geneID	Count
hsa05168	Herpes simplex virus 1 infection	39/433	182/8535	6.4887e-15	IFNA7/OAS1/OAS2/BST2/IRF7/IFIH1/TLR3/DDX58/OAS3/STAT2/TAP1/LTA/IRF9/STAT1/HLA-F/EIF2AK2/TAP2/ZC3HAV1/SP100/BIRC3/MYD88/PML/PIK3R3/B2M/HLA-DPA1/HLA-E/HLA-B/C3/HLA-C/NFKBIA/TAPBP/CASP8/RNASEL/IL12A/POU2F3/BAK1/ITGA5/IRAK4/HCFC2	39
hsa05169	Epstein-Barr virus infection	35/433	204/8535	1.37838e-10	CXCL10/IFNA7/OAS1/OAS2/IRF7/DDX58/OAS3/ISG15/STAT2/TAP1/IRF9/STAT1/HLA-F/EIF2AK2/TAP2/GADD45G/MYD88/MAPK10/PIK3R3/B2M/RELB/HLA-DPA1/HLA-E/HLA-B/HLA-C/NFKBIA/TAPBP/TNFAIP3/CASP8/ICAM1/BAK1/NEDD4/ENTPD8/VIM/IRAK4	35
hsa05164	Influenza A	31/433	173/8535	5.34835e-10	CASP1/CXCL10/IFNA7/OAS1/OAS2/RSAD2/IRF7/IFIH1/TLR3/DDX58/MX1/CXCL8/OAS3/STAT2/IRF9/STAT1/IL1A/EIF2AK2/MYD88/PML/PIK3R3/HLA-DPA1/PYCARD/NFKBIA/TRIM25/CASP8/RNASEL/IL12A/ICAM1/BAK1/IRAK4	31
hsa04668	TNF signaling pathway	25/433	119/8535	8.5146e-10	CXCL10/IL15/CXCL1/LTA/CSF1/BIRC3/IRF1/MAPK10/CREB5/PIK3R3/MAP3K8/CXCL2/CASP10/TRAF1/MLKL/CXCL3/NFKBIA/CASP7/TNFAIP3/CASP8/PTGS2/CYLD/ICAM1/CREB3/RHBDF1	25
hsa05134	Legionellosis	15/433	56/8535	7.11587e-08	CASP1/CXCL8/CXCL1/MYD88/NLRC4/HSPA1L/CXCL2/C3/PYCARD/CXCL3/BCL2L13/NFKBIA/CASP7/CASP8/IL12A	15
hsa04622	RIG-I-like receptor signaling pathway	17/433	72/8535	7.32044e-08	CXCL10/IFNA7/IRF7/IFIH1/DHX58/DDX58/CXCL8/ISG15/ZNFX1/MAPK10/CASP10/NFKBIA/TRIM25/CASP8/IL12A/AZI2/CYLD	17
hsa04621	NOD-like receptor signaling pathway	29/433	189/8535	7.3389e-08	CASP1/IFNA7/OAS1/OAS2/IRF7/GBP3/CXCL8/OAS3/CXCL1/STAT2/GBP2/IRF9/STAT1/CASP4/BIRC3/MYD88/MAPK10/NLRC4/GPSM3/CXCL2/PYCARD/CXCL3/NFKBIA/NLRP1/TNFAIP3/CASP8/RNASEL/RBCK1/IRAK4	29
hsa04060	Cytokine-cytokine receptor interaction	37/433	298/8535	3.32632e-07	CXCL10/CXCL11/IFNA7/IFNL1/TNFRSF9/IL5/CXCL8/IL32/IL15/IL21R/CXCL1/LTA/IL1RN/IL1A/CSF1/CSF1R/IL20RB/IL15RA/IL7/IL23A/THPO/ACVRL1/GDF9/CXCL2/CCR10/CTF1/CXCL3/IL10RA/EBI3/CCL3L1/IL22RA1/IL11/IL12A/CCL25/IL17RC/IL1RAP/IL6R	37
hsa05162	Measles	23/433	139/8535	4.2983e-07	IFNA7/OAS1/OAS2/IRF7/IFIH1/DDX58/MX1/OAS3/STAT2/IRF9/STAT1/IL1A/EIF2AK2/MYD88/MAPK10/HSPA1L/PIK3R3/NFKBIA/TNFAIP3/CASP8/IL12A/BAK1/IRAK4	23
hsa04620	Toll-like receptor signaling pathway	20/433	109/8535	4.47455e-07	CXCL10/CXCL11/IFNA7/IRF7/TLR3/CXCL8/STAT2/IRF9/STAT1/MYD88/MAPK10/PIK3R3/MAP3K8/NFKBIA/CCL3L1/CTSK/CASP8/IL12A/TLR1/IRAK4	20
hsa04064	NF-kappa B signaling pathway	19/433	105/8535	1.08591e-06	DDX58/CXCL8/CXCL1/LTA/GADD45G/BIRC3/MYD88/RELB/CXCL2/TRAF1/CXCL3/NFKBIA/TRIM25/TNFAIP3/CARD14/PTGS2/CYLD/ICAM1/IRAK4	19
hsa05133	Pertussis	16/433	78/8535	1.37214e-06	CASP1/CXCL8/IL1A/SERPING1/MYD88/IRF1/MAPK10/IL23A/C3/CALML6/PYCARD/CASP7/IL12A/ITGA5/IRAK4/C4B	16
hsa04625	C-type lectin receptor signaling pathway	18/433	105/8535	4.66615e-06	CASP1/STAT2/IRF9/STAT1/IRF1/MAPK10/IL23A/PIK3R3/RELB/CALML6/PYCARD/NFKBIA/CASP8/IL12A/PTGS2/CYLD/NFATC4/LSP1	18
hsa05167	Kaposi sarcoma-associated herpesvirus infection	26/433	196/8535	5.89257e-06	IFNA7/IRF7/TLR3/CXCL8/CXCL1/STAT2/IRF9/STAT1/HLA-F/EIF2AK2/MAPK10/PIK3R3/CXCL2/HLA-E/HLA-B/C3/CALML6/HLA-C/CXCL3/NFKBIA/CASP8/PTGS2/NFATC4/ICAM1/BAK1/MICB	26
hsa05160	Hepatitis C	22/433	159/8535	1.57691e-05	CXCL10/IFNA7/OAS1/OAS2/RSAD2/IFIT1/IRF7/TLR3/DDX58/MX1/OAS3/STAT2/IRF9/STAT1/EIF2AK2/PIK3R3/NFKBIA/CLDN23/CASP8/RNASEL/CLDN9/BAK1	22
hsa04061	Viral protein interaction with cytokine and cytokine receptor	16/433	100/8535	3.83211e-05	CXCL10/CXCL11/CXCL8/CXCL1/LTA/CSF1/CSF1R/IL20RB/CXCL2/CCR10/CXCL3/IL10RA/CCL3L1/IL22RA1/CCL25/IL6R	16
hsa05171	Coronavirus disease - COVID-19	27/433	238/8535	6.82816e-05	CASP1/CXCL10/IFNA7/OAS1/OAS2/IFIH1/TLR3/DDX58/MX1/CXCL8/CFB/OAS3/ISG15/STAT2/IRF9/STAT1/EIF2AK2/MYD88/MAPK10/PIK3R3/C3/NFKBIA/HBEGF/IL12A/IRAK4/IL6R/C4B	27
hsa05170	Human immunodeficiency virus 1 infection	25/433	213/8535	7.27906e-05	IFNA7/BST2/TAP1/HLA-F/TAP2/MYD88/TRIM5/MAPK10/APOBEC3G/SAMHD1/APOBEC3F/PIK3R3/B2M/HLA-E/HLA-B/CALML6/HLA-C/NFKBIA/APOBEC3B/TAPBP/CASP8/NFATC4/BAK1/APOBEC3H/IRAK4	25
hsa05417	Lipid and atherosclerosis	25/433	216/8535	9.15325e-05	CASP1/IFNA7/IRF7/CXCL8/NCF2/CXCL1/MYD88/CYP2J2/MAPK10/HSPA1L/PIK3R3/CXCL2/CALML6/PYCARD/CXCL3/NFKBIA/CASP7/CCL3L1/CASP8/IL12A/AGER/NCF4/ICAM1/POU2F3/IRAK4	25
hsa04630	JAK-STAT signaling pathway	21/433	168/8535	0.000111786	IFNA7/IFNL1/IL5/IL15/IL21R/STAT2/IRF9/STAT1/IL20RB/IL15RA/IL7/IL23A/THPO/PIK3R3/AOX1/CTF1/IL10RA/IL22RA1/IL11/IL12A/IL6R	21
hsa04217	Necroptosis	20/433	159/8535	0.000148721	CASP1/IFNA7/TLR3/STAT2/IRF9/STAT1/PLA2G4C/IL1A/EIF2AK2/BIRC3/MAPK10/SMPD1/PYCARD/MLKL/TNFAIP3/CASP8/PYGM/CYLD/RBCK1/CHMP5	20
hsa05163	Human cytomegalovirus infection	24/433	226/8535	0.000465413	IFNA7/CXCL8/TAP1/HLA-F/TAP2/CREB5/PIK3R3/B2M/HLA-E/HLA-B/CALML6/HLA-C/IL10RA/NFKBIA/TAPBP/CCL3L1/CASP8/PTGS2/PTGER1/NFATC4/BAK1/ADCY5/IL6R/CREB3	24
hsa05165	Human papillomavirus infection	31/433	333/8535	0.000745881	IFNA7/OASL/TLR3/MX1/ISG15/STAT2/IRF9/STAT1/HLA-F/EIF2AK2/IRF1/CREB5/PIK3R3/HLA-E/HLA-B/NOTCH4/HLA-C/COL4A3/CASP8/PTGS2/COL4A6/PPP2R5B/WNT8B/BAK1/ITGA5/LAMA3/FZD9/HEY1/COL1A1/CREB3/FZD4	31
hsa04623	Cytosolic DNA-sensing pathway	12/433	83/8535	0.000909065	CASP1/CXCL10/IFNA7/IRF7/DDX58/TREX1/SAMHD1/PYCARD/MLKL/NFKBIA/CASP7/CASP8	12
hsa04657	IL-17 signaling pathway	13/433	95/8535	0.000956991	CXCL10/IL5/CXCL8/CXCL1/MAPK10/CXCL2/CXCL3/NFKBIA/TNFAIP3/CASP8/LCN2/PTGS2/IL17RC	13
hsa05323	Rheumatoid arthritis	13/433	95/8535	0.000956991	CXCL8/IL15/CXCL1/IL1A/CSF1/IL23A/CXCL2/HLA-DPA1/CXCL3/CCL3L1/CTSK/IL11/ICAM1	13
hsa04940	Type I diabetes mellitus	8/433	44/8535	0.00145289	LTA/IL1A/HLA-F/HLA-DPA1/HLA-E/HLA-B/HLA-C/IL12A	8
hsa05161	Hepatitis B	18/433	163/8535	0.00149597	IFNA7/IRF7/IFIH1/TLR3/DDX58/CXCL8/STAT2/STAT1/MYD88/MAPK10/CREB5/PIK3R3/CASP10/NFKBIA/CASP8/NFATC4/IRAK4/CREB3	18
hsa04640	Hematopoietic cell lineage	13/433	100/8535	0.0015494	IL5/CD7/IL1A/CSF1/CSF1R/FLT3LG/CD22/IL7/THPO/HLA-DPA1/IL11/ITGA5/IL6R	13
hsa05140	Leishmaniasis	11/433	79/8535	0.00200888	NCF2/STAT1/IL1A/MYD88/HLA-DPA1/C3/NFKBIA/IL12A/PTGS2/NCF4/IRAK4	11
hsa05152	Tuberculosis	19/433	182/8535	0.0021638	IFNA7/STAT1/IL1A/ITGAX/MYD88/MAPK10/IL23A/CASP10/HLA-DPA1/C3/CALML6/IL10RA/CASP8/IL12A/SPHK1/TLR1/LSP1/IRAK4/EEA1	19
hsa04380	Osteoclast differentiation	16/433	143/8535	0.00235043	NCF2/STAT2/IRF9/STAT1/IL1A/CSF1/CSF1R/MAPK10/PIK3R3/RELB/NFKBIA/CALCR/CTSK/CYLD/NCF4/ATP2A1	16
hsa04612	Antigen processing and presentation	11/433	81/8535	0.00246111	TAP1/HLA-F/TAP2/HSPA1L/B2M/HLA-DPA1/HLA-E/HLA-B/PSME2/HLA-C/TAPBP	11
hsa05330	Allograft rejection	7/433	39/8535	0.00308681	IL5/HLA-F/HLA-DPA1/HLA-E/HLA-B/HLA-C/IL12A	7
hsa04750	Inflammatory mediator regulation of TRP channels	12/433	99/8535	0.00417723	PLA2G4C/CYP2J2/MAPK10/PIK3R3/BDKRB2/CALML6/BDKRB1/TRPV3/ADCY5/IL1RAP/HRH1/PRKCE	12
hsa03250	Viral life cycle - HIV-1	9/433	64/8535	0.00470405	BST2/MX1/TRIM5/APOBEC3G/SAMHD1/APOBEC3F/APOBEC3B/KAT2B/APOBEC3H	9
hsa04610	Complement and coagulation cascades	11/433	88/8535	0.00473061	CFB/KLKB1/ITGAX/SERPING1/C3/BDKRB2/CFHR1/BDKRB1/SERPINE1/SERPINA1/C4B	11
hsa04215	Apoptosis - multiple species	6/433	32/8535	0.00484199	BIRC3/MAPK10/CASP7/CASP8/BAK1/PMAIP1	6
hsa04933	AGE-RAGE signaling pathway in diabetic complications	12/433	101/8535	0.00491811	CXCL8/STAT1/IL1A/MAPK10/PIK3R3/COL4A3/AGER/COL4A6/ICAM1/SERPINE1/PRKCE/COL1A1	12
hsa05320	Autoimmune thyroid disease	8/433	54/8535	0.00548037	IFNA7/IL5/HLA-F/HLA-DPA1/HLA-E/HLA-B/HLA-C/TG	8
hsa05142	Chagas disease	12/433	103/8535	0.00576031	CXCL8/MYD88/MAPK10/PIK3R3/C3/BDKRB2/NFKBIA/CCL3L1/CASP8/IL12A/SERPINE1/IRAK4	12
hsa04514	Cell adhesion molecules	16/433	158/8535	0.00631046	CD274/HLA-F/CD226/CD22/SELL/SELPLG/HLA-DPA1/HLA-E/HLA-B/NFASC/MADCAM1/HLA-C/MPZ/CLDN23/ICAM1/CLDN9	16
hsa04650	Natural killer cell mediated cytotoxicity	14/433	134/8535	0.00787827	IFNA7/RAET1L/PIK3R3/RAET1E/LAT2/HLA-E/HLA-B/KLRK1/ULBP2/HLA-C/ULBP1/SHC2/ICAM1/MICB	14
hsa04210	Apoptosis	14/433	136/8535	0.00894103	GADD45G/BIRC3/MAPK10/CTSO/PIK3R3/CASP10/TRAF1/NFKBIA/CASP7/CTSK/CASP8/PARP3/BAK1/PMAIP1	14
hsa05145	Toxoplasmosis	12/433	112/8535	0.0110603	STAT1/BIRC3/MYD88/MAPK10/HSPA1L/HLA-DPA1/IL10RA/NFKBIA/CASP8/IL12A/LAMA3/IRAK4	12
hsa04672	Intestinal immune network for IgA production	7/433	50/8535	0.0124312	IL5/IL15/IL15RA/CCR10/HLA-DPA1/MADCAM1/CCL25	7
hsa04936	Alcoholic liver disease	14/433	144/8535	0.0143678	IFNA7/CXCL8/CXCL1/MYD88/MAPK10/CXCL2/C3/CXCL3/NFKBIA/CASP8/IL12A/IL17RC/IRAK4/C4B	14
hsa05130	Pathogenic Escherichia coli infection	18/433	203/8535	0.0147742	CASP1/CXCL8/HCLS1/CASP4/MYD88/MAPK10/PYCARD/NFKBIA/CLDN23/CASP7/CASP8/CYTH1/SEC24D/CLDN9/CYTH4/BAK1/IRAK4/MYO1F	18
hsa05146	Amoebiasis	11/433	103/8535	0.0149914	CXCL8/CXCL1/PIK3R3/CXCL2/CXCL3/COL4A3/IL12A/ARG2/COL4A6/LAMA3/COL1A1	11
hsa05203	Viral carcinogenesis	18/433	205/8535	0.0161954	IRF7/IRF9/HLA-F/EIF2AK2/SP100/CREB5/PIK3R3/HLA-E/HLA-B/C3/HLA-C/TRAF1/NFKBIA/CASP8/KAT2B/BAK1/PMAIP1/CREB3	18
hsa05222	Small cell lung cancer	10/433	93/8535	0.0190308	GADD45G/BIRC3/PIK3R3/TRAF1/NFKBIA/COL4A3/PTGS2/COL4A6/BAK1/LAMA3	10
hsa05166	Human T-cell leukemia virus 1 infection	19/433	224/8535	0.019146	IL15/LTA/HLA-F/MAPK10/IL15RA/CREB5/PIK3R3/B2M/RELB/HLA-DPA1/HLA-E/HLA-B/HLA-C/NFKBIA/NFATC4/ICAM1/KAT2B/ADCY5/CREB3	19
hsa02010	ABC transporters	6/433	45/8535	0.0250575	TAP1/TAP2/ABCA10/ABCD1/ABCB1/ABCC6	6
hsa05332	Graft-versus-host disease	6/433	45/8535	0.0250575	IL1A/HLA-F/HLA-DPA1/HLA-E/HLA-B/HLA-C	6
hsa00360	Phenylalanine metabolism	3/433	16/8535	0.0443722	IL4I1/AOC2/PAH	3
hsa05321	Inflammatory bowel disease	7/433	66/8535	0.0488219	IL5/IL21R/STAT1/IL1A/IL23A/HLA-DPA1/IL12A	7
KEGG pathways significantly enriched by downregulated DEGs, p < 0.05
ID	Description	GeneRatio	BgRatio	pvalue	geneID	Count
hsa03010	Ribosome	26/269	172/8535	2.05626e-11	RPS3A/RPLP0/RPL3/RPL5/RPL7/RPS7/MRPL24/RPL7A/MRPL11/RPL4/RPL6/RPL9/RPL10A/RPL23/MRPL12/RPL17/RPS3/RPS5/RPSA/RPSAP58/RPS17/MRPL4/RPS4X/RPS18/RPL13A/RPS4Y1	26
hsa05171	Coronavirus disease - COVID-19	24/269	238/8535	4.19828e-07	FOS/RPS3A/RPLP0/RPL3/RPL5/RPL7/RPS7/RPL7A/RPL4/RPL6/RPL9/RPL10A/RPL23/RPL17/RPS3/RPS5/CFD/RPSA/RPSAP58/RPS17/RPS4X/RPS18/RPL13A/RPS4Y1	24
hsa03030	DNA replication	7/269	36/8535	0.00010885	MCM2/MCM7/MCM4/POLD2/MCM3/RFC5/MCM5	7
hsa03410	Base excision repair	6/269	44/8535	0.00239069	NTHL1/UNG/PARP1/POLD2/RFC5/APEX1	6
hsa00230	Purine metabolism	10/269	128/8535	0.007075	PDE4B/PAICS/ADSL/NME1/PFAS/RRM2/NME3/PDE3B/PRPS2/IMPDH2	10
hsa01240	Biosynthesis of cofactors	11/269	154/8535	0.00932627	CPOX/DHODH/CAD/ADSL/NQO1/NME1/DHRS3/NME3/MTHFD1/ALDH1B1/NMNAT3	11
hsa01200	Carbon metabolism	9/269	116/8535	0.0108429	GCSH/ACO1/GPI/ACAT1/PRPS2/TKT/RPIA/ENO1/GLUD1	9
hsa04110	Cell cycle	11/269	158/8535	0.0111854	MYC/MCM2/CDC20/MCM7/MCM4/CDC25B/CDK4/MCM3/TRIP13/MCM5/BUB1B	11
hsa00030	Pentose phosphate pathway	4/269	31/8535	0.0155409	GPI/PRPS2/TKT/RPIA	4
hsa00270	Cysteine and methionine metabolism	5/269	52/8535	0.0233062	AHCY/MTAP/MPST/LDHA/SRM	5
hsa04390	Hippo signaling pathway	10/269	157/8535	0.0265245	MYC/WNT16/ID1/BMP4/ID2/AREG/ACTG1/TCF7L2/SCRIB/PPP2R2C	10
hsa04010	MAPK signaling pathway	16/269	300/8535	0.0276268	MYC/FOS/DUSP6/KITLG/AREG/NR4A1/DUSP2/MAP2K6/DUSP4/DUSP1/ARRB1/CDC25B/RAC3/PDGFA/RPS6KA4/JUND	16
hsa04928	Parathyroid hormone synthesis, secretion and action	8/269	115/8535	0.028571	FOS/EGR1/CYP24A1/NR4A2/PDE4B/ARRB1/JUND/PLCB2	8
hsa05415	Diabetic cardiomyopathy	12/269	205/8535	0.0286349	IRS1/SLC2A1/PARP1/NDUFB10/ATP5F1D/TBC1D4/SLC25A5/CD36/SLC25A6/NDUFA10/UQCRC2/PLCB2	12
hsa04960	Aldosterone-regulated sodium reabsorption	4/269	38/8535	0.0307433	IRS1/HSD11B2/ATP1A3/SLC9A3R2	4
hsa05418	Fluid shear stress and atherosclerosis	9/269	141/8535	0.0339583	FOS/BMP4/ACTG1/MAP2K6/DUSP1/NQO1/RAC3/PDGFA/SDC1	9
hsa04964	Proximal tubule bicarbonate reclamation	3/269	23/8535	0.0344132	SLC25A10/ATP1A3/GLUD1	3
hsa00240	Pyrimidine metabolism	5/269	58/8535	0.035341	DHODH/CAD/NME1/RRM2/NME3	5
hsa03018	RNA degradation	6/269	78/8535	0.0359852	EXOSC5/EXOSC2/PABPC1/PABPC4/EXOSC7/ENO1	6
hsa04310	Wnt signaling pathway	10/269	174/8535	0.0482704	MYC/RSPO4/WNT16/FRAT2/DKK1/RAC3/TCF7L2/RNF43/RUVBL1/PLCB2	10
